# Supplementary material for: A systematic map of evidence on the relationship between agricultural production and biodiversity in tropical rainforest areas
Source: Environ Evid. 2024 Jun 2;13:17. doi: 10.1186/s13750-024-00339-0 (PMC11378777; doi:10.1186/s13750-024-00339-0)
Supplement: Supplementary file 2 — Additional file 2: List of search strings used, and database sources searched. [file 13750_2024_339_MOESM2_ESM.xlsx]

## Sheet: ReadMe
Additional File 2: List of search strings and database (peer-reviewed and gray literature) sources searched
Tab	Description
"Peer-reviewed and Gray lit. list"	A list of peer-reviewed and gray literature database to search citations
"Map 1 peer-reviewed database"	A list of peer-reviewed sources searched along with searching parameters and dates for systematic map 1
"Map 1 gray lit. database"	A list of gray literature sources searched along with searching parameters and dates for systematic map 1
"Map 2 peer-reviewed database"	A list of peer-reviewed sources searched along with searching parameters and dates for systematic map 2
"Map 2 gray lit. database"	A list of gray literature sources searched along with searching parameters and dates for systematic map 2

## Sheet: Peer-reviewed and Gray lit.list
Peer-reviewed list				Gray literature list
Databases	Link			Organizational databases	Web URL
Scopus	https://www.scopus.com/search/form.uri?display=basic#basic			Bioversity International	https://www.bioversityinternational.org/
Web of Science Core Collection	https://apps.webofknowledge.com/WOS_GeneralSearch_input.do?product=WOS&search_mode=GeneralSearch&SID=D1H1hV24zUruz6FXkgr&preferencesSaved=	Indexes: Arts & Humanities Citation Index (A&HCI)--1975-present Book Citation Index – Science (BKCI-S)--2005-present Book Citation Index – Social Sciences & Humanities (BKCI SSH)--2005-present Conference Proceedings Citation Index – Science (CPCI-S)--1990-present Conference Proceedings Citation Index – Social Science & Humanities(CPCI-SSH)--1990-present Science Citation Index Expanded (SCI-EXPAND…		Center for International Forestry Research (CIFOR)	https://www.cifor.org
Directory of Open Access Journals (DOAJ) article	https://doaj.org/			Climate Change Agriculture and Food Security (CCAFS)	https://ccafs.cgiar.org/publications/
Science Publishing Group	http://www.sciencepublishinggroup.com/			Consultative Group for International Agricultural Research (CGIAR)	https://ciat.cgiar.org/publications/ciat-library-resources/
AGRICOLA National Agricultural Library and Citation Database	https://agricola.nal.usda.gov/vwebv/searchBasic			Ecoagriculture partners	https://ecoagriculture.org/resources/publications/
AGRIS Agricultural Science and Technology Information Systems	https://www.ebsco.com/open-access/open-access-content-in-eds			Food and Agricultural Organization	https://www.fao.org
				Food and Land Use Coalition (FOLU)	https://www.foodandlandusecoalition.org/knowledge-hub/
				French Agricultural Research and International Cooperation Organization for The Sustainable Development of Tropical and Mediterranean Regions	www.cirad.fr
				International Development Research Centre (IDRC)	https://www.idrc.ca/en
				International Food Policy Research Institute Library (IFPRI)	http://library.ifpri.info/
				International Institute of Tropical Agriculture (IITA)	https://www.iita.org/knowledge/publications/
				International Initiative for Impact Evaluation (3ie)	https://www.3ieimpact.org/evidence-hub/publications
				International Institute for Environment and Development (IIED)	https://pubs.iied.org/
				South Asian Network for Development and Environmental Economics (SANDEE)	http://www.sandeeonline.org/publicationdisp_main.php
				The Economics of Ecosystems and Biodiversity	http://teebweb.org/publications/
				TROPENBOS sustainable land use	https://www.tropenbos.org/resources/publications?theme_title=Sustainable+land+use
				Tropical Agricultural Research and Higher Education Center (CATIE)	http://www.catie.ac.cr/en/
				United Nations Environment Programme (UNEP)	https://wedocs.unep.org/
				World Agroforestry Center (ICRAF)	https://www.worldagroforestry.org/publications-all
				World Resources Institute (WRI)	https://www.wri.org/publication
				CABI Agriculture and Bioscience	http://www.cabdirect.org/
				Electronic theses online services	https://ethos.bl.uk/SearchResults.do

## Sheet: Map 1 peer-reviewed database
Record of search strings used and peer-reviewed database sources searched for Map 1
Name	URL	Subscribing institution	Year ranges	Search strings used	Results	Selected subject field/categories if any	Document type restrictions	Search date
Scopus		Lund University	2000-2021	"rain forest" OR “rainforest” AND “tropic*” OR “humid” OR “moist” OR “equator*” AND “agri*” OR “agro*” OR “farm*” OR “crop*” OR “horticulture” OR "food produc*" OR “cultivat*” OR "yield produc*"AND “species” OR “wildlife” OR “plant” OR “plant*” OR “fauna” OR “flora” OR “animal” OR “insect” OR “insect*” OR “microb*” OR “microorgani*” OR “bacter*” OR “fung*” OR “invertebrate” OR “pollinat*” OR “mam…	1408	-	Article; Review; Conference Paper	2021-01-19
Scopus	https://www.scopus.com/search/form.uri?display=basic#basic	Lund University	2000-2020	"rain forest" OR "rainforest" AND "tropic*" OR "humid" OR "moist" OR "equator*" AND "agri*" OR "agro*" OR "farm*" OR "crop*" OR "horticulture" OR "food produc*" OR "cultivat*" OR "yield produc*" OR "smallhold*" OR "small-hold*" OR "small-scale" OR "large hold*" OR "large-hold*" OR "large-scale" OR "natural disturbance*" OR "volcanic eruption*" OR "hurricane*" OR "outbreak*" AND "species" OR "wild…	1,473 hits. The number was compared to the first round of searching, resulting in 397 unique citations that were processed to the screening stage.	-	Article; Review; Conference paper	24/08/2021
Web of Science Core Collection	https://apps.webofknowledge.com/summary.do?mode=refine&product=WOS&search_mode=GeneralSearch&colName=WOS&parentQid=60&qid=61&SID=E3SEXD9AP5rHeoFtPZu	Lund University	2000-2021	((“rain forest" OR rainforest) AND (tropic* OR humid OR moist OR equator*)) AND (agri* OR agro* OR farm* OR crop* OR horticulture OR “food produc*" OR cultivat* OR "yield produc*") AND (species OR wildlife OR plant OR plant* OR fauna OR flora OR animal OR insect OR insect* OR microb* OR microorgani* OR bacter* OR fung* OR invertebrate OR pollinat* OR mammal OR bird OR livestock OR invasi* OR dive…	1401	Excluding books and publication year <2000 Indexes: • Arts & Humanities Citation Index (A&HCI)--1975-present • Book Citation Index – Science (BKCI-S)--2005-present • Book Citation Index – Social Sciences & Humanities (BKCI SSH)--2005-present • Conference Proceedings Citation Index – Science (CPCI-S)--1990-present • Conference Proceedings Citation Index – Social Science & Humanities(CPCI-SSH)--199…	Article; Review; Proceedings paper; Early access; Editorial material; Correction; Letter	19/01/2021
Directory of Open Access Journals (DOAJ) article	https://doaj.org/	-	2000-2020	Tropical Agriculture AND Biodiversity AND Effect OR Influence*	210	Agriculture (Forest, Plant culture, Animal culture)	Journal Article, Review	2021-01-23
Science Publishing Group	http://www.sciencepublishinggroup.com/	-	2000-2020	Agriculture, Farmer, Tropical agriculture	56	Earth, Energy, and Environment	Journal article	2021-01-25
AGRICOLA National Agricultural Library and Citation Database	https://agricola.nal.usda.gov/vwebv/searchBasic	-	2000-2020	tropical AND agriculture AND biodiversity	3	-	Journal Article, Review	2021-01-21
AGRIS Agricultural Science and Technology Information Systems	https://www.ebsco.com/open-access/open-access-content-in-eds	Gadjah Mada University	2000 - 2021	(("rain forest" OR “rainforest” AND “tropic*” OR “humid” OR “moist” OR “equator*”) AND (“agri*” OR “agro*” OR “farm*” OR “crop*” OR “horticulture” OR "food produc*" OR “cultivat*” OR "yield produc*") AND (“species” OR “wildlife” OR “plant” OR “plant*” OR “fauna” OR “flora” OR “animal” OR “insect” OR “insect*” OR “microb*” OR “microorgani*” OR “bacter*” OR “fung*” OR “invertebrate” OR “pollinat*” …	416	Tropical forests	Journal article	2021-01-22
Notes: Year ranges in peer-reviewed databases reflected a selected year range of publication set in the search document box.

## Sheet: Map 1 gray lit. database
Record of search strings used and gray literature sources searched for Map 1
Name	URL	Year ranges found in citations	Search strings used	Results	Document type restrictions	Search date
Center for International Forestry Research (CIFOR)	https://www.cifor.org/?s=Tropical+rainforest+Agriculture+and+Biodiversity	2000-2016	tropical rainforest agriculture and biodiversity	14	Journal Article, Books, publication, paper	2021-01-19
Ecoagriculture partners	https://ecoagriculture.org/?searchblogs=1%2C3&post_type=default&include=publication&s=agriculture+biodiversity&orderby=relevance	2001-2020	agriculture biodiversity	10	Paper journal, articles	2021-01-20
International Food Policy Reserch Institute (IFPRI)	https://ifpri.on.worldcat.org/search?sortKey=RECENCY&databaseList=638&queryString=kw%3A%28tropical+rainforest+agriculture+and+biodiversity%29&changedFacet=year&overrideStickyFacetDefault=&selectSortKey=RECENCY&clusterResults=on&expandSearch=on&overrideGroupVariant=&overrideGroupVariantValue=&scope=wz%3A9607&format=all&content=fullText&year=custom&yearFrom=2000&yearTo=2021&author=all&database=all&…	2000-2021	tropical rainforest agriculture and biodiversity	82	Journal Article	2021-01-20
International Development Research Centre (IDRC)	https://idl-bnc-idrc.dspacedirect.org/discover?scope=%2F&query=%28%22tropical+rainforest%22+OR+%22tropical+rain+forest%22%29+AND+%28agriculture+OR+cultivation%29+AND+%28plant+OR+animal+OR+flora+OR+fauna%29+AND+%28influence+OR+effect+OR+dynamic%29&submit=Go&filtertype_0=language&filtertype_1=dateIssued&filter_relational_operator_1=equals&filter_relational_operator_0=equals&filter_1=%5B2000+TO+2099…	2000-2019	("tropical rainforest" OR "tropical rain forest") AND (agriculture OR cultivation) AND (plant OR animal OR flora OR fauna) AND (influence OR effect OR dynamic)	55	Journal article, thesis	2021-01-21
Agricultural Research For Development (CIRAD)	https://agritrop.cirad.fr/cgi/search/archive/advanced?screen=Search&dataset=archive&crd_mot_merge=ALL&crd_mot=Tropical+Rainforest+Agriculture+Biodiversity&crd_mot_sujet_merge=ALL&crd_mot_sujet=&crd_titre_recherche_merge=ALL&crd_titre_recherche=&crd_auteur_merge=ALL&crd_auteur=&crd_affil_merge=ALL&crd_affil=&date=2000-2021&type=article&type=actes_congres&type=communication_avec_actes&type=communic…	2000-2021	tropical rainforest agriculture biodiversity	434	Journal article, paper with and without proceeding, thesis/disertation	2021-01-21
Consultative Group for International Agricultural Research (CGIAR)	https://cgspace.cgiar.org/handle/10568/35697/discover?query=tropical+agriculture+and+biodiversity&submit=&filtertype_0=type&filter_relational_operator_0=equals&filter_0=Journal+Article	-	tropical agriculture and biodiversity	37	Journal article	20/01/2021
World Agroforestry Center (ICRAF)	https://www.worldagroforestry.org/publications-all?f%5B0%5D=publication_type%3A67104&f%5B1%5D=topics%3A55667	-	Agroforestry, Journal article	23	Journal article	21/01/2021
Electronic theses online services	https://ethos.bl.uk/SearchResults.do	2014-2020	tropical rainforest agriculture biodiversity	8	Journal article, paper with and disertation/thesis	21/01/2021
Tropical Agricultural Research and Higher Education Center (CATIE)	https://www.catie.ac.cr/publicaciones-catie/	-	tropical rainforest	3	Paper	21/01/2021
Tropenbos International	https://www.tropenbos.org/resources/publications?theme_title=Sustainable+land+use	2009-2020	forest, diversity, farm, tropic	46	Article, Journal	21/01/2021
World Resources Institute (WRI)	https://www.wri.org/search/site/tropical%20agriculture%20and%20biodiversity?page=3&f%5B0%5D=bundle%3Apublication&f%5B1%5D=im_field_topics%3A73	1996-2020	tropical agriculture and biodiversity	22	paper journal, articles	2021-01-21
Food and Agricultural Organization (FAO)	https://agris.fao.org/agris-search/searchIndex?query=tropical%20rainforest%20agriculture%20biodiversity&typeToAdd=journal_article&enableField=Disable&sortField=Relevance&sortOrder=Descending&agrovocString=&typeString=&fullTextField=Disable&fromDate=&toDate=&typeresultsField=Both&additionalProvider=	1996 - 2012	tropical rainforest agriculture biodiversity	7	Journal article	2021-01-22
International Institute of Tropical Agriculture (IITA)	http://biblio.iita.org/index.php?page=pubyear&kind=year&type=iita	2010 - 2011	biodiversity	16	Journal article	2021-01-21
CABI Agriculture and Bioscience	http://www.cabdirect.org/	1915 - 2021	(("rain forest" OR “rainforest” AND “tropic*” OR “humid” OR “moist” OR “equator*”) AND (“agri*” OR “agro*” OR “farm*” OR “crop*” OR “horticulture” OR "food produc*" OR “cultivat*” OR "yield produc*") AND (“species” OR “wildlife” OR “plant” OR “plant*” OR “fauna” OR “flora” OR “animal” OR “insect” OR “insect*” OR “microb*” OR “microorgani*” OR “bacter*” OR “fung*” OR “invertebrate” OR “pollinat*” …	5807	Journal article, conference paper	2021-01-22
International Impact Initiative (3ie)	https://www.3ieimpact.org/evidence-hub/publications	-	Agriculture and rural development	1	Scoping paper, replication papers, working papers	25/01/2021
Notes: Year ranges in the gray literature sources reflected the year ranges in the citations found.

## Sheet: Map 2 peer-reviewed database
Record of search strings used and peer-reviewed database sources searched for Map 2
Name	URL	Subscribing institution	Year ranges	Search strings used		Selected subject field/categories if any	Document type restrictions	Search date
Scopus	https://www.scopus.com/search/form.uri?display=basic#basic	Lund University	2000-2021	“rain forest” OR ”rainforest” AND ”tropic*” OR ”humid” OR ”moist” OR ”equator*” AND ”role” OR ”effect” OR ”impact” OR ”contribution” OR ”function” OR ”relationship” AND ”species” OR ”wildlife” OR ”plant” OR ”plant*” OR ”fauna” OR ”flora” OR ”animal” OR ”insect” OR ”insect*” OR ”microb*” OR ”microorgani*” OR ”bacter*” OR ”fung*” OR ”invertebrate” OR ”pollinat*” OR ”mammal” OR ”bird” OR ”livestock”…	264	-	-	2021-01-21
Scopus	https://www.scopus.com/search/form.uri?display=basic#basic	Lund University	2000-2020	“rain forest” OR ”rainforest” AND ”tropic*” OR ”humid” OR ”moist” OR ”equator*” AND ”role” OR ”effect” OR ”impact” OR ”contribution” OR ”function” OR ”relationship” AND ”species” OR ”wildlife” OR ”plant” OR ”plant*” OR ”fauna” OR ”flora” OR ”animal” OR ”insect” OR ”insect*” OR ”microb*” OR ”microorgani*” OR ”bacter*” OR ”fung*” OR ”invertebrate” OR ”pollinat*” OR ”mammal” OR ”bird” OR ”livestock”…	517 hits. The number was compared to the first round of searching, resulting in 310 unique citations that were processed to the screening stage.	-	Article, Review, Conference paper; English language	16/08/2021
Web of Science Core Collection	https://apps.webofknowledge.com/WOS_GeneralSearch_input.do?product=WOS&search_mode=GeneralSearch&SID=E1AJeyEh3qqS4GvtcKJ&preferencesSaved=	Lund University	2000-2021	((rain forest OR rainforest) AND (tropic OR humid OR moist OR equator)) AND (species OR wildlife OR plant OR plant* OR fauna OR flora OR animal OR insect OR insect* OR microb* OR microorgani* OR bacter* OR fung* OR invertebrate OR pollinat* OR mammal OR bird OR livestock OR invasi* OR divers* OR biodiversity OR group*) AND (role OR effect OR impact OR contribution OR function OR relationship) AND…	95	Excluding books and publication year <2000 Indexes: • Arts & Humanities Citation Index (A&HCI)--1975-present • Book Citation Index – Science (BKCI-S)--2005-present • Book Citation Index – Social Sciences & Humanities (BKCI SSH)--2005-present • Conference Proceedings Citation Index – Science (CPCI-S)--1990-present • Conference Proceedings Citation Index – Social Science & Humanities(CPCI-SSH)--199…	Articles	19/01/2021
Directory of Open Access Journals (DOAJ) article	https://doaj.org/	-	2000-2020	"biodiversity" AND "agriculture"	139	Without publication fees, Agriculture	Articles, Journals, Reviews	2021-01-21
Science Publishing Group (SPG)	http://www.sciencepublishinggroup.com/articles	-	2013-2021	biodiversity	21	-	-	19/01/2021
Science Publishing Group (SPG)	http://www.sciencepublishinggroup.com/articles	-	2014-2020	agriculture	16	-	-	19/01/2021
SPG - Agriculture, Forestry and Fisheries	http://www.sciencepublishinggroup.com/journal/archive?journalid=119&issueid=1191001	-	2012-2021	manual download with rapid assessment on title	81	Journals / Biology and Life Sciences / Agriculture, Forestry and Fisheries	-	19/01/2021
SPG - Advances in Biochemistry	http://www.sciencepublishinggroup.com/journal/archive?journalid=110&issueid=-1	-	2019-2020	manual download with rapid assessment on title	2	Journals / Biology and Life Sciences / Advances in Biochemistry	-	19/01/2021
SPG - American Journal of Agriculture and Forestry	http://www.sciencepublishinggroup.com/journal/archive?journalid=218&issueid=-1	-	2013-2021	manual download with rapid assessment on title	75	Journals / Biology and Life Sciences / American Journal of Agriculture and Forestry	-	19/01/2021
SPG - American Journal of Biological and Environmental Statistics	http://www.sciencepublishinggroup.com/journal/index?journalid=375	-	2015-2020	manual download with rapid assessment on title	12	Journals / Biology and Life Sciences / American Journal of Biological and Environmental Statistics	-	19/01/2021
SPG - American Journal of Life Sciences	http://sciencepublishinggroup.com/journal/archive?journalid=118&issueid=-1	-	2013-2020	manual download with rapid assessment on title	52	Journals / Biology and Life Sciences / American Journal of Life Sciences	-	22/01/2021
SPG - International Journal of Natural Resource Ecology and Management	http://sciencepublishinggroup.com/journal/archive?journalid=207&issueid=-1	-	2009-2020	manual download with rapid assessment on title	48	Journals / Biology and Life Sciences / International Journal of Natural Resource Ecology and Management	-	22/01/2021
SPG - American Journal of Plant Biology	http://sciencepublishinggroup.com/journal/archive?journalid=612&issueid=-1	-	2016-2020	manual download with rapid assessment on title	30	Journals / Biology and Life Sciences / American Journal of Plant Biology	-	22/01/2021
SPG - International Journal of Agricultural Economics	http://sciencepublishinggroup.com/journal/archive?journalid=232&issueid=-1	-	2017-2021	manual download with rapid assessment on title	20	Journals / Biology and Life Sciences / International Journal of Agricultural Economics	-	22/01/2021
SPG - Journal of Plant Sciences	http://sciencepublishinggroup.com/journal/archive?journalid=215&issueid=-1	-	2013-2020	manual download with rapid assessment on title	67	Journals / Biology and Life Sciences / Journal of Plant Sciences	-	22/01/2021
SPG - International Journal of Ecotoxicology and Ecobiology	http://sciencepublishinggroup.com/journal/archive?journalid=516&issueid=-1	-	2017-2020	manual download with rapid assessment on title	3	Journals / Biology and Life Sciences / International Journal of Ecotoxicology and Ecobiology	-	22/01/2021
SPG - American Journal of Entomology	http://sciencepublishinggroup.com/journal/archive?journalid=547&issueid=-1	-	2018-2020	manual download with rapid assessment on title	12	Journals / Biology and Life Sciences / American Journal of Entomology	-	22/01/2021
SPG - Plant	http://sciencepublishinggroup.com/journal/archive?journalid=211&issueid=-1	-	2013-2020	manual download with rapid assessment on title	16	Journals / Biology and Life Sciences / Plant	-	22/01/2021
SPG - Frontiers in Environmental Microbiology	http://sciencepublishinggroup.com/journal/archive?journalid=384&issueid=-1	-	2015-2019	manual download with rapid assessment on title	12	Journals / Biology and Life Sciences / Frontiers in Environmental Microbiology	-	25/01/2021
SPG - International Journal of Applied Agricultural Sciences	http://sciencepublishinggroup.com/journal/archive?journalid=343&issueid=-1	-	2015-2021	manual download with rapid assessment on title	16	Journals / Biology and Life Sciences / International Journal of Applied Agricultural Sciences	-	25/01/2021
SPG - Journal of Chemical, Environmental and Biological Engineering	http://sciencepublishinggroup.com/journal/archive?journalid=293&issueid=-1	-	2018	manual download with rapid assessment on title	2	Journals / Biology and Life Sciences / Journal of Chemical, Environmental and Biological Engineering	-	25/01/2021
AGRIS Agricultural Science and Technology Information Systems	https://www.ebsco.com/open-access/open-access-content-in-eds	Lund University	-	-	78	Agricultural and environment	-	2021-01-20
Notes: Year ranges in peer-reviewed databases (except Science Publishing Groups) reflected a selected year range of publication set in the search document box.

## Sheet: Map 2 gray lit. database 
Record of search strings used and gray literature sources searched for Map 2
Name	URL	Year ranges	Search strings used	Results	Document type restrictions	Search date
International Development Research Centre (IDRC)	https://www.idrc.ca/en/search?query=agriculture+diversity	2010-2015	"biodiversity" and "agriculture", "biodiversity" AND "agriculture"	5	Papers, Journal Articles	2021-01-21
International Food Policy Research Institute (IFPRI)	https://ebrary.ifpri.org/digital/	2013-2021	forest, diversity, agriculture	3	Publications Repository	2021-01-21
The International Institute of Tropical Agriculture (IITA)	http://biblio.iita.org/index.php?page=publication&kind=list&type=year	2000-2020	biodiversity and forest	33	Articles, Peer-Reviewed	2021-01-21
Ecoagriculture partners	https://ecoagriculture.org/resources/publications/	-	Tropical	1	Excluding books, policy focus, guidances	20/01/2021
Food and Agricultural Organization (FAO)	http://www.fao.org/publications/en/	-	(("rain forest" OR rainforest) AND (tropic OR humid OR moist OR equator)) AND (role OR effect) AND (species OR biodiversity) AND (agri* OR agro* OR crop OR farm* OR horticulture)	1	Excluding books, reports, guidances, irrelevant articles	20/01/2021
Food and Land Use Coalition (FOLU)	https://www.foodandlandusecoalition.org/knowledge-hub/	-	Biodiversity	0	Excluding reports	19/01/2021
French Agricultural Research and International Cooperation Organization for The Sustainable Development of Tropical and Mediterranean Regions (CIRAD)	https://www.cirad.fr/en/publications-resources/information-resources/databases-and-e-journals	-	((rain forest OR rainforest) AND (tropic OR humid OR moist OR equator)) AND (role OR effect OR impact OR contribution OR function OR relationship) AND (species OR wildlife OR plant OR plant* OR fauna OR flora OR animal OR insect OR insect* OR microb* OR microorgani* OR bacter* OR fung* OR invertebrate OR pollinat* OR mammal OR bird OR livestock OR invasi* OR divers* OR biodiversity OR group*) AND…	272	Excluding non English, book section, and reports	19/01/2021
TROPENBOS sustainable land use	https://www.tropenbos.org/resources/publications?theme_title=Sustainable+land+use	2009-2020	Sustainable land use	7	Category: Sustainable Land Use	20/01/2021
TEEB - Publications	http://teebweb.org/publications/	2008-2021	manual screening by title	9	Publications	20/01/2021
South Asian Network for Development and Environmental Economics (SANDEE)	http://www.sandeeonline.org/publicationdisp_main.php	2005-2015	biodiversity; agriculture (input separately)	19	Manually exclude Policy Brief	20/01/2021
International Institute for Environment and Development (IIED)	https://pubs.iied.org/	2001-2020	biodiversity + agriculture (manual screening by title)	16	Reports/papers; Books/research reports; Project materials	20/01/2021
Tropical Agricultural Research and Higher Education Center (CATIE)	http://www.catie.ac.cr/en/	2003-2019	(By Advanced search, then manually chosen) species OR wildlife OR plant OR plant* OR fauna OR flora OR animal OR insect OR insect* OR microb* OR microorgani* OR bacter* OR fung* OR invertebrate OR pollinat* OR mammal OR bird OR livestock OR invasi* OR divers* OR biodiversity OR group* AND "rain forest" OR rainforest) AND (tropic* OR humid OR moist OR equator* AND agri* OR agro* OR farm* OR crop* …	15	Analítica; Documento impreso; Artículo; Tesis; Documento digital; Date range: 2000-; Language: English; Content: Non-fiction	22/01/2021
Bioversity International	https://www.bioversityinternational.org/	-	"agroecosystem" +management +crop; "agriculture" +tropic +plant; "agriculture" +tropic +crop +varieties	52	Publications	21/01/2021
Climate Change Agriculture and Food Security (CCAFS)	https://ccafs.cgiar.org/publications/	-	agriculture AND tropical AND environment	208	Journal Article	22/01/2021
Consultative Group for International Agricultural Research (CGIAR)	https://ciat.cgiar.org/publications/ciat-library-resources/	2000-2020	agriculture AND tropical AND production AND environment	153	Journal Article	22/01/2021
Notes: Year ranges in the gray literature sources reflected the year ranges in the citations found.
