# Supplementary material for: A systematic map of evidence on the relationship between agricultural production and biodiversity in tropical rainforest areas
Source: Environ Evid. 2024 Jun 2;13:17. doi: 10.1186/s13750-024-00339-0 (PMC11378777; doi:10.1186/s13750-024-00339-0)
Supplement: Supplementary file 3 — Additional file 3: Full coded data for systematic Map 1 and Map 2. [file 13750_2024_339_MOESM3_ESM.xlsx]

## Sheet: ReadMe
Additional File 3: Map 1 and Map 2 full set data
Tab	Description
"Map 1 full set data"	A set of code form to record data extracted from the eligible articles of map 1
"Map 2 full set data"	A set of code form to record data extracted from the eligible articles of map 2
Map 1 full set data				Map 2 full set data
Columns	Name	Description of value		Columns	Name	Description of value
unique_ID	Persistent identifier assigned to the publication: DOI, Handle or URI for example Unique ID for each article	Numeric or alphanumeric string of characters		unique_ID	Persistent identifier assigned to the publication: DOI, Handle or URI for example Unique ID for each article	Numeric or alphanumeric string of characters
data_source_name	Source of database	Peer reviewed: Scopus, Web of Science Core Collection, Directory of Open Access Journals (DOAJ), Science Publishing Groups, AGRICOLA National Agricultural Library, and Citation Database, AGRIS Agricultural Science and Technology Information Systems Gray literature: Bioversity International, CIFOR, CCAFS, CGIAR, Ecoagriculture Partners, FAO, CIRAD, IDRC, IFPRI, IITA, 3ie, IIED, SANDEE, TEEB, TROPE…		data_source_name	Source of database	Peer reviewed: Scopus, Web of Science Core Collection, Directory of Open Access Journals (DOAJ), Science Publishing Groups, AGRICOLA National Agricultural Library, and Citation Database, AGRIS Agricultural Science and Technology Information Systems Gray literature: Bioversity International, CIFOR, CCAFS, CGIAR, Ecoagriculture Partners, FAO, CIRAD, IDRC, IFPRI, IITA, 3ie, IIED, SANDEE, TEEB, TROPE…
biblio_pid	Digital Object Identifier (DOI), Handle or URI of the publication	Alphanumeric string of characters		biblio_pid	Digital Object Identifier (DOI), Handle or URI of the publication	Alphanumeric string of characters
biblio_title	Title of the publication	Text		biblio_title	Title of the publication	Text
biblio_authors	Authors of the publication	Text		biblio_authors	Authors of the publication	Text
biblio_container	Container of the publication if applicable, e.g. journal title for articles	Text		biblio_container	Container of the publication if applicable, e.g. journal title for articles	Text
biblio_abstract	Abstract of the publication	Text		biblio_abstract	Abstract of the publication	Text
biblio_year	Year when the publication was published	YYYY		biblio_year	Year when the publication was published	YYYY
biblio_vol	In case, volume of the journal article	Numeric or alphanumeric string of characters		biblio_vol	In case, volume of the journal article	Numeric or alphanumeric string of characters
biblio_issue	In case, issue of the journal article	Numeric or alphanumeric string of characters		biblio_issue	In case, issue of the journal article	Numeric or alphanumeric string of characters
biblio_page	Page number(s)	Alphanumeric string of characters: number or number range with a delimiter, as displayed on the publication		biblio_page	Page number(s)	Alphanumeric string of characters: number or number range with a delimiter, as displayed on the publication
biblio_doctype	Publication type of the study - the type is provided according to COAR vocabulary, level 2, see : http://vocabularies.coar-repositories.org/documentation/resource_types/2.0.draft/	journal article | book | conference object | report | thesis | technical documentation | other		biblio_doctype	Publication type of the study - the type is provided according to COAR vocabulary, level 2, see : http://vocabularies.coar-repositories.org/documentation/resource_types/2.0.draft/	journal article | book | conference object | report | thesis | technical documentation | other
biblio_content	Kind of publication content	study | review | meta-analysis | other (meeting abstract, news, editorial, commentary, correspondance, communication...)		biblio_content	Kind of publication content	study | review | meta-analysis | other (meeting abstract, news, editorial, commentary, correspondance, communication...)
study_country	In which country was the study conducted? The country will be rendered as a 3 letter code according to ISO 3166-1 alpha 3, see : https://en.wikipedia.org/wiki/ISO_3166-1_alpha-3	ISO 3166-1 alpha 3 code		study_country	In which country was the study conducted? The country will be rendered as a 3 letter code according to ISO 3166-1 alpha 3, see : https://en.wikipedia.org/wiki/ISO_3166-1_alpha-3	ISO 3166-1 alpha 3 code
forest_type	The type of forest studied in the article	Lowland evergreen rainforest | Lower montane rainforest | Upper montane rainforest | Semi evergreen rainforest | Other		forest_type	The type of forest studied in the article	Lowland evergreen rainforest | Lower montane rainforest | Upper montane rainforest | Semi evergreen rainforest | Other
exposure_envfactor	Does the study discuss the environmental factors in tropical agricultural production?	0 = FALSE, 1 = TRUE		exposure_generesources	Does the study discuss the genetic resources involved in tropical agricultural production?	0 = FALSE, 1 = TRUE
exposure_generesources	Does the study discuss the genetic resources involved in tropical agricultural production?	0 = FALSE, 1 = TRUE		exposure_shelter	Does the study discuss the function of flora as shelter in tropical agricultural production?	0 = FALSE, 1 = TRUE
exposure_landconversion	Does the study deal with land conversion for agricultural production purposes?	0 = FALSE, 1 = TRUE		exposure_microhab	Does the study discuss the function of flora as microhabitat in tropical agricultural production?	0 = FALSE, 1 = TRUE
exposure_socioeconomic	Does the study deal with socio-economic factors in agriculture production?	0 = FALSE, 1 = TRUE		exposure_litter	Does the study discuss the function of flora as litter sources in tropical agricultural production?	0 = FALSE, 1 = TRUE
exposure_disturbances	Does the study discuss natural disturbances within agriculture production?	0 = FALSE, 1 = TRUE		exposure_invasive	Does the study discuss invasive species (flora) in tropical agricultural production?	0 = FALSE, 1 = TRUE
exposure_managesoil	Does the study discuss management of soil?	0 = FALSE, 1 = TRUE		exposure_pollinator	Does the study discuss pollinator (e.g., bee, bird, bat) in tropical agricultural production?	0 = FALSE, 1 = TRUE
exposure_managepest	Does the study discuss management of pests?	0 = FALSE, 1 = TRUE		exposure_predator	Does the study discuss pest predators (e.g., ant, bird) in tropical agricultural production?	0 = FALSE, 1 = TRUE
exposure_managewater	Does the study discuss management of water resources?	0 = FALSE, 1 = TRUE		exposure_decomposer	Does the study discuss decomposer (e.g., termite, fungi, millipedes, earthworm, dung beetle) in tropical agricultural production?	0 = FALSE, 1 = TRUE
exposure_landownership	Does the study deal with ownership of land?	0 = FALSE, 1 = TRUE		exposure_avifauna	Does the study discuss avifauna and insects in agroecosystems?	0 = FALSE, 1 = TRUE
exposure_cropdiversify	Does the study deal with diversification of crop types (monoculture, polyculture, etc.)?	0 = FALSE, 1 = TRUE		exposure_terramammal	Does the study discuss terrestrial mammals in agroecosystems?	0 = FALSE, 1 = TRUE
outcome_diversityabove	Does the study deal with aboveground biodiversity?	0 = FALSE, 1 = TRUE		outcome_envfactor	Does the study discuss the environmental factor in tropical agricultural production?	0 = FALSE, 1 = TRUE
outcome_diversitysoil	Does the study deal with soil biodiversity?	0 = FALSE, 1 = TRUE		outcome_cropvarieties	Does the study deal with crop varieties in tropical agricultural production?	0 = FALSE, 1 = TRUE
outcome_wilduse	Does the study discuss the use of wildlife in agroecosystem within spatial and temporal context?	0 = FALSE, 1 = TRUE		outcome_socioeconomic	Does the study deal with socio-economic factors in agricultural production?	0 = FALSE, 1 = TRUE
outcome_wildinteract	Does the study discuss the interaction between human, wildlife, and agro-ecosystem?	0 = FALSE, 1 = TRUE		outcome_managesoil	Does the study discuss management of soil?	0 = FALSE, 1 = TRUE
outcome_chemical	Does the study deal with chemical exposure in the agro-ecosystem?	0 = FALSE, 1 = TRUE		outcome_managepest	Does the study discuss management of pests?	0 = FALSE, 1 = TRUE
outcome_habitatloss	Does the study deal with habitat loss and fragmentation?	0 = FALSE, 1 = TRUE		outcome_managewater	Does the study discuss management of water resources?	0 = FALSE, 1 = TRUE
outcome_wildfunction	Does the study deal with the functions of wild species and ecosystem in natural ecosystems?	0 = FALSE, 1 = TRUE		outcome_cropdiversify	Does the study deal with diversification of crop types (monoculture, polyculture, etc.)?	0 = FALSE, 1 = TRUE
farm_produce	What are the farm produces discussed in the article?	rice | soybeans | maize | sugar cane | wheat | oil palm | oil palm fruit | cassava | bananas | seed cotton | vegetables | mangoes | mangoesteens | guavas | potatoes | cotton lint | tomatoes | oranges | coffee | yams | rubber | beans | onions | plantains | chillies | peppers | okra | groundnuts | pineapples | chickpeas | papaya |avocado |lychees |durian | rambutan | passionfruit | coconuts | grape…		farm_produce	What are the farm produces discussed in the article?	rice | soybeans | maize | sugar cane | wheat | oil palm | oil palm fruit | cassava | bananas | seed cotton | vegetables | mangoes | mangoesteens | guavas | potatoes | cotton lint | tomatoes | oranges | coffee | yams | rubber | beans | onions | plantains | chillies | peppers | okra | groundnuts | pineapples | chickpeas | papaya |avocado |lychees |durian | rambutan | passionfruit | coconuts | grape…
design_context	What is the context of the study? Is it an In-situ or an Ex-situ?	in-situ | ex-situ		design_context	What is the context of the study? Is it an In-situ or an Ex-situ?	in-situ | ex-situ
design_kind	Is it an observational or an experimental study?	observational | expaerimental		design_kind	Is it an observational or an experimental study?	observational | expaerimental
design_comparator	Is it a spatial comparison (BAE Before-After-Exposition), a temporal comparison (CE Control-Exposition), both (BACE Before-After-Control-Exposition), punctuated, or continuous?	Spatial BAE | Temporal CE | Both spatial and temporal BACE |punctuated|continuous		design_comparator	Is it a spatial comparison (BAE Before-After-Exposition), a temporal comparison (CE Control-Exposition), both (BACE Before-After-Control-Exposition), punctuated, or continuous?	Spatial BAE | Temporal CE | Both spatial and temporal BACE |punctuated|continuous
comparator_group	Is there any comparator group involved in the study?	yes | no | unknown		comparator_group	Is there any comparator group involved in the study?	yes | no | unknown
farm_ownership	What kind of farm ownership examined in the study?	Smallholder | Largeholder | Government |Foreign|Other		farm_ownership	What kind of farm ownership examined in the study?	Smallholder | Largeholder | Government |Foreign|Other

## Sheet: Map 1 full set data (2)
Full set data of Map 1
study_id	citation_screening_status	fulltext_screening_status	data_extraction_screening_status	data_source_type	data_source_name	fulltext_exclude_reasons	biblio_pid	biblio_title		status in included 2nd screen		biblio_authors	biblio_container	biblio_abstract	biblio_year	biblio_vol	biblio_issue	biblio_page	biblio_doctype	biblio_content	study_country	forest_type	exposure_envfactor	exposure_generesources	exposure_landconversion	exposure_socioeconomic	exposure_disturbances	exposure_managesoil	exposure_managepest	exposure_managewater	exposure_landownership	exposure_cropdiversify	outcome_diversityabove	outcome_diversitysoil	outcome_wilduse	outcome_wildinteract	outcome_chemical	outcome_habitatloss	outcome_wildfunction	farm_produce	design_context	design_kind	design_comparator	comparator_group	farm_ownership	exposure_other	exp_other_mention	outcome_other	out_other_mention
3308212	excluded	not_screened	not_started	gray literature	3ie
3308213	excluded	not_screened	not_started	gray literature	CABI
3308214	excluded	not_screened	not_started	gray literature	CABI
3308215	excluded	not_screened	not_started	gray literature	CABI
3308216	excluded	not_screened	not_started	gray literature	CABI
3308217	excluded	not_screened	not_started	gray literature	CABI
3308218	excluded	not_screened	not_started	gray literature	CABI
3308219	excluded	not_screened	not_started	gray literature	CABI
3308220	excluded	not_screened	not_started	gray literature	CABI
3308221	excluded	not_screened	not_started	gray literature	CABI
3308222	excluded	not_screened	not_started	gray literature	CABI
3308223	excluded	not_screened	not_started	gray literature	CABI
3308224	included	excluded	not_started	gray literature	CABI	Outcome; Population type
3308225	excluded	not_screened	not_started	gray literature	CABI
3308226	excluded	not_screened	not_started	gray literature	CABI
3308227	excluded	not_screened	not_started	gray literature	CABI
3308228	excluded	not_screened	not_started	gray literature	CABI
3308229	excluded	not_screened	not_started	gray literature	CABI
3308230	excluded	not_screened	not_started	gray literature	CABI
3308231	excluded	not_screened	not_started	gray literature	CABI
3308232	excluded	not_screened	not_started	gray literature	CABI
3308233	excluded	not_screened	not_started	gray literature	CABI
3308234	excluded	not_screened	not_started	gray literature	CABI
3308235	excluded	not_screened	not_started	gray literature	CABI
3308236	excluded	not_screened	not_started	gray literature	CABI
3308237	excluded	not_screened	not_started	gray literature	CABI
3308238	excluded	not_screened	not_started	gray literature	CABI
3308239	excluded	not_screened	not_started	gray literature	CABI
3308240	excluded	not_screened	not_started	gray literature	CABI
3308241	included	included	started	gray literature	CABI
3308242	excluded	not_screened	not_started	gray literature	CABI
3308243	excluded	not_screened	not_started	gray literature	CABI
3308244	excluded	not_screened	not_started	gray literature	CABI
3308245	excluded	not_screened	not_started	gray literature	CABI
3308246	excluded	not_screened	not_started	gray literature	CABI
3308247	excluded	not_screened	not_started	gray literature	CABI
3308248	excluded	not_screened	not_started	gray literature	CABI
3308249	excluded	not_screened	not_started	gray literature	CABI
3308250	included	excluded	not_started	gray literature	CABI	Exposure type; Farm Produce; Outcome; Study design
3308251	excluded	not_screened	not_started	gray literature	CABI
3308252	excluded	not_screened	not_started	gray literature	CABI
3308253	excluded	not_screened	not_started	gray literature	CABI
3308254	excluded	not_screened	not_started	gray literature	CABI
3308255	excluded	not_screened	not_started	gray literature	CABI
3308256	excluded	not_screened	not_started	gray literature	CABI
3308257	excluded	not_screened	not_started	gray literature	CABI
3308258	included	excluded	not_started	gray literature	CABI	Exposure type; Farm Produce; Outcome; Population type
3308259	excluded	not_screened	not_started	gray literature	CABI
3308260	included	excluded	not_started	gray literature	CABI	Outcome; Population type
3308261	excluded	not_screened	not_started	gray literature	CABI
3308262	excluded	not_screened	not_started	gray literature	CABI
3308263	excluded	not_screened	not_started	gray literature	CABI
3308264	excluded	not_screened	not_started	gray literature	CABI
3308265	excluded	not_screened	not_started	gray literature	CABI
3308266	excluded	not_screened	not_started	gray literature	CABI
3308267	excluded	not_screened	not_started	gray literature	CABI
3308268	excluded	not_screened	not_started	gray literature	CABI
3308269	excluded	not_screened	not_started	gray literature	CABI
3308270	excluded	not_screened	not_started	gray literature	CABI
3308271	excluded	not_screened	not_started	gray literature	CABI
3308272	excluded	not_screened	not_started	gray literature	CABI
3308273	excluded	not_screened	not_started	gray literature	CABI
3308274	excluded	not_screened	not_started	gray literature	CABI
3308275	excluded	not_screened	not_started	gray literature	CABI
3308276	excluded	not_screened	not_started	gray literature	CABI
3308277	excluded	not_screened	not_started	gray literature	CABI
3308278	excluded	not_screened	not_started	gray literature	CABI
3308279	excluded	not_screened	not_started	gray literature	CABI
3308280	included	excluded	not_started	gray literature	CABI	Population type; Study design
3308281	excluded	not_screened	not_started	gray literature	CABI
3308282	excluded	not_screened	not_started	gray literature	CABI
3308283	excluded	not_screened	not_started	gray literature	CABI
3308284	excluded	not_screened	not_started	gray literature	CABI
3308285	excluded	not_screened	not_started	gray literature	CABI
3308286	excluded	not_screened	not_started	gray literature	CABI
3308287	included	excluded	not_started	gray literature	CABI	Exposure type; Outcome; Population type; Study design
3308288	excluded	not_screened	not_started	gray literature	CABI
3308289	excluded	not_screened	not_started	gray literature	CABI
3308290	excluded	not_screened	not_started	gray literature	CABI
3308291	excluded	not_screened	not_started	gray literature	CABI
3308292	excluded	not_screened	not_started	gray literature	CABI
3308293	excluded	not_screened	not_started	gray literature	CABI
3308294	excluded	not_screened	not_started	gray literature	CABI
3308295	excluded	not_screened	not_started	gray literature	CABI
3308296	excluded	not_screened	not_started	gray literature	CABI
3308297	excluded	not_screened	not_started	gray literature	CABI
3308298	excluded	not_screened	not_started	gray literature	CABI
3308299	excluded	not_screened	not_started	gray literature	CABI
3308300	excluded	not_screened	not_started	gray literature	CABI
3308301	excluded	not_screened	not_started	gray literature	CABI
3308302	excluded	not_screened	not_started	gray literature	CABI
3308303	excluded	not_screened	not_started	gray literature	CABI
3308304	excluded	not_screened	not_started	gray literature	CABI
3308305	excluded	not_screened	not_started	gray literature	CABI
3308306	excluded	not_screened	not_started	gray literature	CABI
3308307	excluded	not_screened	not_started	gray literature	CABI
3308308	excluded	not_screened	not_started	gray literature	CABI
3308309	excluded	not_screened	not_started	gray literature	CABI
3308310	excluded	not_screened	not_started	gray literature	CABI
3308311	excluded	not_screened	not_started	gray literature	CABI
3308312	excluded	not_screened	not_started	gray literature	CABI
3308313	included	excluded	not_started	gray literature	CABI	Other; Population type
3308314	excluded	not_screened	not_started	gray literature	CABI
3308315	excluded	not_screened	not_started	gray literature	CABI
3308316	excluded	not_screened	not_started	gray literature	CABI
3308317	excluded	not_screened	not_started	gray literature	CABI
3308318	excluded	not_screened	not_started	gray literature	CABI
3308319	excluded	not_screened	not_started	gray literature	CABI
3308320	excluded	not_screened	not_started	gray literature	CABI
3308321	excluded	not_screened	not_started	gray literature	CABI
3308322	excluded	not_screened	not_started	gray literature	CABI
3308323	excluded	not_screened	not_started	gray literature	CABI
3308324	excluded	not_screened	not_started	gray literature	CABI
3308325	excluded	not_screened	not_started	gray literature	CABI
3308326	excluded	not_screened	not_started	gray literature	CABI
3308327	excluded	not_screened	not_started	gray literature	CABI
3308328	excluded	not_screened	not_started	gray literature	CABI
3308329	excluded	not_screened	not_started	gray literature	CABI
3308330	excluded	not_screened	not_started	gray literature	CABI
3308331	excluded	not_screened	not_started	gray literature	CABI
3308332	excluded	not_screened	not_started	gray literature	CABI
3308333	excluded	not_screened	not_started	gray literature	CABI
3308334	excluded	not_screened	not_started	gray literature	CABI
3308335	excluded	not_screened	not_started	gray literature	CABI
3308336	included	excluded	not_started	gray literature	CABI	Exposure type; Farm Produce; Population type
3308337	excluded	not_screened	not_started	gray literature	CABI
3308338	excluded	not_screened	not_started	gray literature	CABI
3308339	excluded	not_screened	not_started	gray literature	CABI
3308340	included	excluded	not_started	gray literature	CABI	Exposure type; Outcome; Population type; Study design
3308341	excluded	not_screened	not_started	gray literature	CABI
3308342	excluded	not_screened	not_started	gray literature	CABI
3308343	excluded	not_screened	not_started	gray literature	CABI
3308344	excluded	not_screened	not_started	gray literature	CABI
3308345	excluded	not_screened	not_started	gray literature	CABI
3308346	excluded	not_screened	not_started	gray literature	CABI
3308347	excluded	not_screened	not_started	gray literature	CABI
3308348	excluded	not_screened	not_started	gray literature	CABI
3308349	excluded	not_screened	not_started	gray literature	CABI
3308350	excluded	not_screened	not_started	gray literature	CABI
3308351	excluded	not_screened	not_started	gray literature	CABI
3308352	excluded	not_screened	not_started	gray literature	CABI
3308353	excluded	not_screened	not_started	gray literature	CABI
3308354	excluded	not_screened	not_started	gray literature	CABI
3308355	excluded	not_screened	not_started	gray literature	CABI
3308356	excluded	not_screened	not_started	gray literature	CABI
3308357	included	excluded	not_started	gray literature	CABI	Outcome; Population type
3308358	excluded	not_screened	not_started	gray literature	CABI
3308359	excluded	not_screened	not_started	gray literature	CABI
3308360	excluded	not_screened	not_started	gray literature	CABI
3308361	excluded	not_screened	not_started	gray literature	CABI
3308362	excluded	not_screened	not_started	gray literature	CABI
3308363	included	excluded	not_started	gray literature	CABI	Exposure type; Farm Produce; Outcome; Population type
3308364	excluded	not_screened	not_started	gray literature	CABI
3308365	excluded	not_screened	not_started	gray literature	CABI
3308366	excluded	not_screened	not_started	gray literature	CABI
3308367	excluded	not_screened	not_started	gray literature	CABI
3308368	excluded	not_screened	not_started	gray literature	CABI
3308369	excluded	not_screened	not_started	gray literature	CABI
3308370	excluded	not_screened	not_started	gray literature	CABI
3308371	excluded	not_screened	not_started	gray literature	CABI
3308372	excluded	not_screened	not_started	gray literature	CABI
3308373	excluded	not_screened	not_started	gray literature	CABI
3308374	excluded	not_screened	not_started	gray literature	CABI
3308375	excluded	not_screened	not_started	gray literature	CABI
3308376	excluded	not_screened	not_started	gray literature	CABI
3308377	excluded	not_screened	not_started	gray literature	CABI
3308378	excluded	not_screened	not_started	gray literature	CABI
3308379	excluded	not_screened	not_started	gray literature	CABI
3308380	excluded	not_screened	not_started	gray literature	CABI
3308381	excluded	not_screened	not_started	gray literature	CABI
3308382	excluded	not_screened	not_started	gray literature	CABI
3308383	excluded	not_screened	not_started	gray literature	CABI
3308384	excluded	not_screened	not_started	gray literature	CABI
3308385	excluded	not_screened	not_started	gray literature	CABI
3308386	excluded	not_screened	not_started	gray literature	CABI
3308387	excluded	not_screened	not_started	gray literature	CABI
3308388	excluded	not_screened	not_started	gray literature	CABI
3308389	excluded	not_screened	not_started	gray literature	CABI
3308390	excluded	not_screened	not_started	gray literature	CABI
3308391	included	excluded	not_started	gray literature	CABI	Population type
3308392	included	excluded	not_started	gray literature	CABI	Outcome; Population type
3308393	excluded	not_screened	not_started	gray literature	CABI
3308394	excluded	not_screened	not_started	gray literature	CABI
3308395	excluded	not_screened	not_started	gray literature	CABI
3308396	excluded	not_screened	not_started	gray literature	CABI
3308397	excluded	not_screened	not_started	gray literature	CABI
3308398	included	excluded	not_started	gray literature	CABI	Outcome; Population type
3308399	included	excluded	not_started	gray literature	CABI	Outcome; Population type
3308400	excluded	not_screened	not_started	gray literature	CABI
3308401	excluded	not_screened	not_started	gray literature	CABI
3308402	excluded	not_screened	not_started	gray literature	CABI
3308403	excluded	not_screened	not_started	gray literature	CABI
3308404	excluded	not_screened	not_started	gray literature	CABI
3308405	excluded	not_screened	not_started	gray literature	CABI
3308406	excluded	not_screened	not_started	gray literature	CABI
3308407	excluded	not_screened	not_started	gray literature	CABI
3308408	excluded	not_screened	not_started	gray literature	CABI
3308409	excluded	not_screened	not_started	gray literature	CABI
3308410	included	excluded	not_started	gray literature	CABI	Outcome; Population type
3308411	excluded	not_screened	not_started	gray literature	CABI
3308412	excluded	not_screened	not_started	gray literature	CABI
3308413	excluded	not_screened	not_started	gray literature	CABI
3308414	excluded	not_screened	not_started	gray literature	CABI
3308415	excluded	not_screened	not_started	gray literature	CABI
3308416	excluded	not_screened	not_started	gray literature	CABI
3308417	excluded	not_screened	not_started	gray literature	CABI
3308418	excluded	not_screened	not_started	gray literature	CABI
3308419	included	excluded	not_started	gray literature	CABI	Exposure type; Outcome; Population type
3308420	excluded	not_screened	not_started	gray literature	CABI
3308421	excluded	not_screened	not_started	gray literature	CABI
3308422	excluded	not_screened	not_started	gray literature	CABI
3308423	excluded	not_screened	not_started	gray literature	CABI
3308424	excluded	not_screened	not_started	gray literature	CABI
3308425	excluded	not_screened	not_started	gray literature	CABI
3308426	excluded	not_screened	not_started	gray literature	CABI
3308427	excluded	not_screened	not_started	gray literature	CABI
3308428	excluded	not_screened	not_started	gray literature	CABI
3308429	included	excluded	not_started	gray literature	CABI	Exposure type; Outcome; Population type
3308430	excluded	not_screened	not_started	gray literature	CABI
3308431	excluded	not_screened	not_started	gray literature	CABI
3308432	excluded	not_screened	not_started	gray literature	CABI
3308433	excluded	not_screened	not_started	gray literature	CABI
3308434	excluded	not_screened	not_started	gray literature	CABI
3308435	excluded	not_screened	not_started	gray literature	CABI
3308436	excluded	not_screened	not_started	gray literature	CABI
3308437	excluded	not_screened	not_started	gray literature	CABI
3308438	excluded	not_screened	not_started	gray literature	CABI
3308439	excluded	not_screened	not_started	gray literature	CABI
3308440	excluded	not_screened	not_started	gray literature	CABI
3308441	excluded	not_screened	not_started	gray literature	CABI
3308442	excluded	not_screened	not_started	gray literature	CABI
3308443	excluded	not_screened	not_started	gray literature	CABI
3308444	included	excluded	not_started	gray literature	CABI	Outcome; Population type
3308445	excluded	not_screened	not_started	gray literature	CABI
3308446	excluded	not_screened	not_started	gray literature	CABI
3308447	excluded	not_screened	not_started	gray literature	CABI
3308448	excluded	not_screened	not_started	gray literature	CABI
3308449	excluded	not_screened	not_started	gray literature	CABI
3308450	excluded	not_screened	not_started	gray literature	CABI
3308451	excluded	not_screened	not_started	gray literature	CABI
3308452	excluded	not_screened	not_started	gray literature	CABI
3308453	excluded	not_screened	not_started	gray literature	CABI
3308454	excluded	not_screened	not_started	gray literature	CABI
3308455	excluded	not_screened	not_started	gray literature	CABI
3308456	excluded	not_screened	not_started	gray literature	CABI
3308457	excluded	not_screened	not_started	gray literature	CABI
3308458	excluded	not_screened	not_started	gray literature	CABI
3308459	excluded	not_screened	not_started	gray literature	CABI
3308460	included	excluded	not_started	gray literature	CABI	Outcome; Population type
3308461	excluded	not_screened	not_started	gray literature	CABI
3308462	excluded	not_screened	not_started	gray literature	CABI
3308463	excluded	not_screened	not_started	gray literature	CABI
3308464	excluded	not_screened	not_started	gray literature	CABI
3308465	excluded	not_screened	not_started	gray literature	CABI
3308466	excluded	not_screened	not_started	gray literature	CABI
3308467	excluded	not_screened	not_started	gray literature	CABI
3308468	excluded	not_screened	not_started	gray literature	CABI
3308469	excluded	not_screened	not_started	gray literature	CABI
3308470	excluded	not_screened	not_started	gray literature	CABI
3308471	excluded	not_screened	not_started	gray literature	CABI
3308472	excluded	not_screened	not_started	gray literature	CABI
3308473	excluded	not_screened	not_started	gray literature	CABI
3308474	excluded	not_screened	not_started	gray literature	CABI
3308475	excluded	not_screened	not_started	gray literature	CABI
3308476	excluded	not_screened	not_started	gray literature	CABI
3308477	excluded	not_screened	not_started	gray literature	CABI
3308478	excluded	not_screened	not_started	gray literature	CABI
3308479	excluded	not_screened	not_started	gray literature	CABI
3308480	excluded	not_screened	not_started	gray literature	CABI
3308481	excluded	not_screened	not_started	gray literature	CABI
3308482	excluded	not_screened	not_started	gray literature	CABI
3308483	excluded	not_screened	not_started	gray literature	CABI
3308484	excluded	not_screened	not_started	gray literature	CABI
3308485	excluded	not_screened	not_started	gray literature	CABI
3308486	excluded	not_screened	not_started	gray literature	CABI
3308487	excluded	not_screened	not_started	gray literature	CABI
3308488	excluded	not_screened	not_started	gray literature	CABI
3308489	excluded	not_screened	not_started	gray literature	CABI
3308490	excluded	not_screened	not_started	gray literature	CABI
3308491	included	excluded	not_started	gray literature	CABI	Farm Produce; Population type; Study design
3308492	excluded	not_screened	not_started	gray literature	CABI
3308493	excluded	not_screened	not_started	gray literature	CABI
3308494	included	excluded	not_started	gray literature	CABI	Outcome; Population type
3308495	excluded	not_screened	not_started	gray literature	CABI
3308496	excluded	not_screened	not_started	gray literature	CABI
3308497	excluded	not_screened	not_started	gray literature	CABI
3308498	excluded	not_screened	not_started	gray literature	CABI
3308499	excluded	not_screened	not_started	gray literature	CABI
3308500	excluded	not_screened	not_started	gray literature	CABI
3308501	excluded	not_screened	not_started	gray literature	CABI
3308502	excluded	not_screened	not_started	gray literature	CABI
3308503	excluded	not_screened	not_started	gray literature	CABI
3308504	excluded	not_screened	not_started	gray literature	CABI
3308505	excluded	not_screened	not_started	gray literature	CABI
3308506	excluded	not_screened	not_started	gray literature	CABI
3308507	excluded	not_screened	not_started	gray literature	CABI
3308508	excluded	not_screened	not_started	gray literature	CABI
3308509	excluded	not_screened	not_started	gray literature	CABI
3308510	excluded	not_screened	not_started	gray literature	CABI
3308511	excluded	not_screened	not_started	gray literature	CABI
3308512	excluded	not_screened	not_started	gray literature	CABI
3308513	excluded	not_screened	not_started	gray literature	CABI
3308514	excluded	not_screened	not_started	gray literature	CABI
3308515	excluded	not_screened	not_started	gray literature	CABI
3308516	included	excluded	not_started	gray literature	CABI	Population type
3308517	excluded	not_screened	not_started	gray literature	CABI
3308518	excluded	not_screened	not_started	gray literature	CABI
3308519	excluded	not_screened	not_started	gray literature	CABI
3308520	excluded	not_screened	not_started	gray literature	CABI
3308521	excluded	not_screened	not_started	gray literature	CABI
3308522	excluded	not_screened	not_started	gray literature	CABI
3308523	excluded	not_screened	not_started	gray literature	CABI
3308524	excluded	not_screened	not_started	gray literature	CABI
3308525	excluded	not_screened	not_started	gray literature	CABI
3308526	excluded	not_screened	not_started	gray literature	CABI
3308527	excluded	not_screened	not_started	gray literature	CABI
3308528	excluded	not_screened	not_started	gray literature	CABI
3308529	excluded	not_screened	not_started	gray literature	CABI
3308530	excluded	not_screened	not_started	gray literature	CABI
3308531	excluded	not_screened	not_started	gray literature	CABI
3308532	excluded	not_screened	not_started	gray literature	CABI
3308533	excluded	not_screened	not_started	gray literature	CABI
3308534	excluded	not_screened	not_started	gray literature	CABI
3308535	included	excluded	not_started	gray literature	CABI	Exposure type; Outcome; Population type
3308536	included	excluded	not_started	gray literature	CABI	Exposure type
3308537	excluded	not_screened	not_started	gray literature	CABI
3308538	excluded	not_screened	not_started	gray literature	CABI
3308539	included	excluded	not_started	gray literature	CABI	Outcome; Population type
3308540	excluded	not_screened	not_started	gray literature	CABI
3308541	excluded	not_screened	not_started	gray literature	CABI
3308542	excluded	not_screened	not_started	gray literature	CABI
3308543	excluded	not_screened	not_started	gray literature	CABI
3308544	excluded	not_screened	not_started	gray literature	CABI
3308545	excluded	not_screened	not_started	gray literature	CABI
3308546	excluded	not_screened	not_started	gray literature	CABI
3308547	excluded	not_screened	not_started	gray literature	CABI
3308548	excluded	not_screened	not_started	gray literature	CABI
3308549	excluded	not_screened	not_started	gray literature	CABI
3308550	excluded	not_screened	not_started	gray literature	CABI
3308551	excluded	not_screened	not_started	gray literature	CABI
3308552	excluded	not_screened	not_started	gray literature	CABI
3308553	excluded	not_screened	not_started	gray literature	CABI
3308554	excluded	not_screened	not_started	gray literature	CABI
3308555	excluded	not_screened	not_started	gray literature	CABI
3308556	excluded	not_screened	not_started	gray literature	CABI
3308557	excluded	not_screened	not_started	gray literature	CABI
3308558	excluded	not_screened	not_started	gray literature	CABI
3308559	excluded	not_screened	not_started	gray literature	CABI
3308560	excluded	not_screened	not_started	gray literature	CABI
3308561	excluded	not_screened	not_started	gray literature	CABI
3308562	excluded	not_screened	not_started	gray literature	CABI
3308563	excluded	not_screened	not_started	gray literature	CABI
3308564	excluded	not_screened	not_started	gray literature	CABI
3308565	included	excluded	not_started	gray literature	CABI	Exposure type; Farm Produce; Outcome; Population type
3308566	excluded	not_screened	not_started	gray literature	CABI
3308567	excluded	not_screened	not_started	gray literature	CABI
3308568	excluded	not_screened	not_started	gray literature	CABI
3308569	excluded	not_screened	not_started	gray literature	CABI
3308570	excluded	not_screened	not_started	gray literature	CABI
3308571	excluded	not_screened	not_started	gray literature	CABI
3308572	excluded	not_screened	not_started	gray literature	CABI
3308573	excluded	not_screened	not_started	gray literature	CABI
3308574	excluded	not_screened	not_started	gray literature	CABI
3308575	excluded	not_screened	not_started	gray literature	CABI
3308576	included	excluded	not_started	gray literature	CABI	Exposure type; Outcome; Population type
3308577	excluded	not_screened	not_started	gray literature	CABI
3308578	excluded	not_screened	not_started	gray literature	CABI
3308579	excluded	not_screened	not_started	gray literature	CABI
3308580	excluded	not_screened	not_started	gray literature	CABI
3308581	included	excluded	not_started	gray literature	CABI	Outcome; Population type
3308582	excluded	not_screened	not_started	gray literature	CABI
3308583	excluded	not_screened	not_started	gray literature	CABI
3308584	excluded	not_screened	not_started	gray literature	CABI
3308585	excluded	not_screened	not_started	gray literature	CABI
3308586	excluded	not_screened	not_started	gray literature	CABI
3308587	excluded	not_screened	not_started	gray literature	CABI
3308588	excluded	not_screened	not_started	gray literature	CABI
3308589	excluded	not_screened	not_started	gray literature	CABI
3308590	excluded	not_screened	not_started	gray literature	CABI
3308591	excluded	not_screened	not_started	gray literature	CABI
3308592	excluded	not_screened	not_started	gray literature	CABI
3308593	excluded	not_screened	not_started	gray literature	CABI
3308594	excluded	not_screened	not_started	gray literature	CABI
3308595	included	excluded	not_started	gray literature	CABI	Outcome; Population type
3308596	excluded	not_screened	not_started	gray literature	CABI
3308597	excluded	not_screened	not_started	gray literature	CABI
3308598	excluded	not_screened	not_started	gray literature	CABI
3308599	excluded	not_screened	not_started	gray literature	CABI
3308600	excluded	not_screened	not_started	gray literature	CABI
3308601	included	excluded	not_started	gray literature	CABI	Outcome; Population type
3308602	excluded	not_screened	not_started	gray literature	CABI
3308603	excluded	not_screened	not_started	gray literature	CABI
3308604	excluded	not_screened	not_started	gray literature	CABI
3308605	excluded	not_screened	not_started	gray literature	CABI
3308606	excluded	not_screened	not_started	gray literature	CABI
3308607	excluded	not_screened	not_started	gray literature	CABI
3308608	excluded	not_screened	not_started	gray literature	CABI
3308609	excluded	not_screened	not_started	gray literature	CABI
3308610	excluded	not_screened	not_started	gray literature	CABI
3308611	excluded	not_screened	not_started	gray literature	CABI
3308612	excluded	not_screened	not_started	gray literature	CABI
3308613	excluded	not_screened	not_started	gray literature	CABI
3308614	excluded	not_screened	not_started	gray literature	CABI
3308615	excluded	not_screened	not_started	gray literature	CABI
3308616	excluded	not_screened	not_started	gray literature	CABI
3308617	excluded	not_screened	not_started	gray literature	CABI
3308618	excluded	not_screened	not_started	gray literature	CABI
3308619	excluded	not_screened	not_started	gray literature	CABI
3308620	excluded	not_screened	not_started	gray literature	CABI
3308621	excluded	not_screened	not_started	gray literature	CABI
3308622	excluded	not_screened	not_started	gray literature	CABI
3308623	excluded	not_screened	not_started	gray literature	CABI
3308624	excluded	not_screened	not_started	gray literature	CABI
3308625	excluded	not_screened	not_started	gray literature	CABI
3308626	excluded	not_screened	not_started	gray literature	CABI
3308627	excluded	not_screened	not_started	gray literature	CABI
3308628	excluded	not_screened	not_started	gray literature	CABI
3308629	excluded	not_screened	not_started	gray literature	CABI
3308630	excluded	not_screened	not_started	gray literature	CABI
3308631	excluded	not_screened	not_started	gray literature	CABI
3308632	excluded	not_screened	not_started	gray literature	CABI
3308633	excluded	not_screened	not_started	gray literature	CABI
3308634	excluded	not_screened	not_started	gray literature	CABI
3308635	excluded	not_screened	not_started	gray literature	CABI
3308636	excluded	not_screened	not_started	gray literature	CABI
3308637	included	excluded	not_started	gray literature	CABI	Exposure type; Outcome; Population type
3308638	excluded	not_screened	not_started	gray literature	CABI
3308639	excluded	not_screened	not_started	gray literature	CABI
3308640	excluded	not_screened	not_started	gray literature	CABI
3308641	excluded	not_screened	not_started	gray literature	CABI
3308642	excluded	not_screened	not_started	gray literature	CABI
3308643	excluded	not_screened	not_started	gray literature	CABI
3308644	excluded	not_screened	not_started	gray literature	CABI
3308645	excluded	not_screened	not_started	gray literature	CABI
3308646	excluded	not_screened	not_started	gray literature	CABI
3308647	excluded	not_screened	not_started	gray literature	CABI
3308648	included	excluded	not_started	gray literature	CABI	Outcome; Population type
3308649	excluded	not_screened	not_started	gray literature	CABI
3308650	excluded	not_screened	not_started	gray literature	CABI
3308651	excluded	not_screened	not_started	gray literature	CABI
3308652	excluded	not_screened	not_started	gray literature	CABI
3308653	excluded	not_screened	not_started	gray literature	CABI
3308654	excluded	not_screened	not_started	gray literature	CABI
3316875	included	included	finished	database	Web of Science		10.1111/j.1744-7429.2000.tb00459.x	A Comparison of the Phyllostomid Bat Assemblages in Undisturbed Neotropical Forest and in Forest Fragments of a Slashâ€andâ€Burn Farming Mosaic in PetÃ©n, Guatemala1	1			Mark D. Schulze, Nathaniel E. Seavy, and David F. Whitacre	Biotropica	Using mist nets, we compared phyllostomid bat ensembles of continuous mature forest in Tikal National Park, Guatemala, and of forest fragments in the nearby farming landscape. Of 20 species captured, 13 were shared between treatments, 4 were unique to continuous forest, and 3 were unique to forest fragments. Dominance-diversity curves were similar for the two treatments except that Sturnira liliu…	2000	32	1	174-184	j; o; u; r; n; a; l; ; a; r; t; i; c; l; e	s; t; u; d; y	GTM Guatemala	Semi evergreen rainforest	FALSE	FALSE	TRUE	FALSE	FALSE	FALSE	FALSE	FALSE	FALSE	FALSE	TRUE	FALSE	FALSE	FALSE	FALSE	FALSE	FALSE	maize	in-situ	observational	BAE	Y; e; s	Small Holder	FALSE	-	FALSE	-
3308656	excluded	not_screened	not_started	gray literature	CABI
3308657	excluded	not_screened	not_started	gray literature	CABI
3308658	excluded	not_screened	not_started	gray literature	CABI
3308659	included	excluded	not_started	gray literature	CABI	Outcome; Population type
3308660	excluded	not_screened	not_started	gray literature	CABI
3308661	excluded	not_screened	not_started	gray literature	CABI
3308662	excluded	not_screened	not_started	gray literature	CABI
3308663	excluded	not_screened	not_started	gray literature	CABI
3308664	excluded	not_screened	not_started	gray literature	CABI
3308665	excluded	not_screened	not_started	gray literature	CABI
3308666	excluded	not_screened	not_started	gray literature	CABI
3308667	excluded	not_screened	not_started	gray literature	CABI
3308668	excluded	not_screened	not_started	gray literature	CABI
3308669	excluded	not_screened	not_started	gray literature	CABI
3308670	included	excluded	not_started	gray literature	CABI	Outcome; Population type
3308671	excluded	not_screened	not_started	gray literature	CABI
3308672	excluded	not_screened	not_started	gray literature	CABI
3308673	excluded	not_screened	not_started	gray literature	CABI
3308674	excluded	not_screened	not_started	gray literature	CABI
3308675	excluded	not_screened	not_started	gray literature	CABI
3308676	excluded	not_screened	not_started	gray literature	CABI
3308677	excluded	not_screened	not_started	gray literature	CABI
3308678	excluded	not_screened	not_started	gray literature	CABI
3308679	excluded	not_screened	not_started	gray literature	CABI
3308680	excluded	not_screened	not_started	gray literature	CABI
3308681	included	excluded	not_started	gray literature	CABI	Outcome; Population type
3308682	excluded	not_screened	not_started	gray literature	CABI
3308683	excluded	not_screened	not_started	gray literature	CABI
3308684	excluded	not_screened	not_started	gray literature	CABI
3308685	excluded	not_screened	not_started	gray literature	CABI
3308686	included	excluded	not_started	gray literature	CABI	Farm Produce; Outcome; Population type
3308687	excluded	not_screened	not_started	gray literature	CABI
3308688	excluded	not_screened	not_started	gray literature	CABI
3308689	excluded	not_screened	not_started	gray literature	CABI
3308690	excluded	not_screened	not_started	gray literature	CABI
3308691	excluded	not_screened	not_started	gray literature	CABI
3308692	excluded	not_screened	not_started	gray literature	CABI
3308693	excluded	not_screened	not_started	gray literature	CABI
3308694	excluded	not_screened	not_started	gray literature	CABI
3308695	excluded	not_screened	not_started	gray literature	CABI
3308696	excluded	not_screened	not_started	gray literature	CABI
3308697	excluded	not_screened	not_started	gray literature	CABI
3308698	excluded	not_screened	not_started	gray literature	CABI
3308699	excluded	not_screened	not_started	gray literature	CABI
3308700	excluded	not_screened	not_started	gray literature	CABI
3308701	included	excluded	not_started	gray literature	CABI	Outcome; Population type; Study design
3308702	excluded	not_screened	not_started	gray literature	CABI
3308703	excluded	not_screened	not_started	gray literature	CABI
3308704	excluded	not_screened	not_started	gray literature	CABI
3308705	included	excluded	not_started	gray literature	CABI	Exposure type; Outcome; Population type
3308706	excluded	not_screened	not_started	gray literature	CABI
3308707	excluded	not_screened	not_started	gray literature	CABI
3308708	excluded	not_screened	not_started	gray literature	CABI
3308709	excluded	not_screened	not_started	gray literature	CABI
3308710	excluded	not_screened	not_started	gray literature	CABI
3308711	excluded	not_screened	not_started	gray literature	CABI
3308712	excluded	not_screened	not_started	gray literature	CABI
3308713	excluded	not_screened	not_started	gray literature	CABI
3308714	excluded	not_screened	not_started	gray literature	CABI
3308715	excluded	not_screened	not_started	gray literature	CABI
3308716	excluded	not_screened	not_started	gray literature	CABI
3308717	excluded	not_screened	not_started	gray literature	CABI
3308718	excluded	not_screened	not_started	gray literature	CABI
3308719	excluded	not_screened	not_started	gray literature	CABI
3308720	excluded	not_screened	not_started	gray literature	CABI
3308721	excluded	not_screened	not_started	gray literature	CABI
3308722	excluded	not_screened	not_started	gray literature	CABI
3308723	excluded	not_screened	not_started	gray literature	CABI
3308724	excluded	not_screened	not_started	gray literature	CABI
3308725	excluded	not_screened	not_started	gray literature	CABI
3308726	excluded	not_screened	not_started	gray literature	CABI
3308727	excluded	not_screened	not_started	gray literature	CABI
3314799	included	included	finished	database	Scopus		129.110.242.50	Post-agriculture versus post-hurricane succession in southeastern Nicaraguan rain forest	1			D.H. Boucher, J.H. Vandermeer, I. Granzow de la Cerda, M.A. Mallona, I. Perfecto5 and N. Zamora	Plant ecology	We compared five-year old forests developing after agriculture to those recovering from Hurricane Joan (1988) and to the pre-hurricane forest, at two sites in tropical rain forest in southeastern Nicaragua. We used non-para metric cluster analysis to group transects by their species compositions, and compared their species richness, estimated total species richness, dominance, density and basal a…	2001	-	156	131-137	j; o; u; r; n; a; l; ; a; r; t; i; c; l; e	s; t; u; d; y	NIC Nicaragua	Lowland evergreen rainforest	FALSE	FALSE	TRUE	FALSE	TRUE	FALSE	FALSE	FALSE	FALSE	FALSE	TRUE	FALSE	FALSE	FALSE	FALSE	FALSE	TRUE	maize	in-situ	observational	BAE	Y; e; s	Other	FALSE	-	FALSE	-
3308729	excluded	not_screened	not_started	gray literature	CABI
3308730	excluded	not_screened	not_started	gray literature	CABI
3308731	excluded	not_screened	not_started	gray literature	CABI
3308732	excluded	not_screened	not_started	gray literature	CABI
3308733	excluded	not_screened	not_started	gray literature	CABI
3308734	excluded	not_screened	not_started	gray literature	CABI
3308735	excluded	not_screened	not_started	gray literature	CABI
3308736	excluded	not_screened	not_started	gray literature	CABI
3308737	included	excluded	not_started	gray literature	CABI	Exposure type; Outcome; Population type
3308738	excluded	not_screened	not_started	gray literature	CABI
3308739	excluded	not_screened	not_started	gray literature	CABI
3308740	excluded	not_screened	not_started	gray literature	CABI
3308741	excluded	not_screened	not_started	gray literature	CABI
3308742	excluded	not_screened	not_started	gray literature	CABI
3308743	excluded	not_screened	not_started	gray literature	CABI
3308744	excluded	not_screened	not_started	gray literature	CABI
3308745	excluded	not_screened	not_started	gray literature	CABI
3308746	excluded	not_screened	not_started	gray literature	CABI
3308747	excluded	not_screened	not_started	gray literature	CABI
3308748	excluded	not_screened	not_started	gray literature	CABI
3308749	excluded	not_screened	not_started	gray literature	CABI
3308750	excluded	not_screened	not_started	gray literature	CABI
3308751	excluded	not_screened	not_started	gray literature	CABI
3308752	excluded	not_screened	not_started	gray literature	CABI
3308753	excluded	not_screened	not_started	gray literature	CABI
3308754	excluded	not_screened	not_started	gray literature	CABI
3308755	excluded	not_screened	not_started	gray literature	CABI
3308756	excluded	not_screened	not_started	gray literature	CABI
3308757	excluded	not_screened	not_started	gray literature	CABI
3308758	excluded	not_screened	not_started	gray literature	CABI
3308759	excluded	not_screened	not_started	gray literature	CABI
3308760	excluded	not_screened	not_started	gray literature	CABI
3308761	excluded	not_screened	not_started	gray literature	CABI
3308762	excluded	not_screened	not_started	gray literature	CABI
3308763	excluded	not_screened	not_started	gray literature	CABI
3308764	excluded	not_screened	not_started	gray literature	CABI
3308765	excluded	not_screened	not_started	gray literature	CABI
3308766	excluded	not_screened	not_started	gray literature	CABI
3308767	excluded	not_screened	not_started	gray literature	CABI
3308768	included	excluded	not_started	gray literature	CABI	Exposure type; Population type
3308769	excluded	not_screened	not_started	gray literature	CABI
3308770	excluded	not_screened	not_started	gray literature	CABI
3308771	excluded	not_screened	not_started	gray literature	CABI
3308772	excluded	not_screened	not_started	gray literature	CABI
3308773	excluded	not_screened	not_started	gray literature	CABI
3308774	excluded	not_screened	not_started	gray literature	CABI
3308775	included	excluded	not_started	gray literature	CABI	Outcome; Population type
3308776	excluded	not_screened	not_started	gray literature	CABI
3308777	excluded	not_screened	not_started	gray literature	CABI
3308778	excluded	not_screened	not_started	gray literature	CABI
3308779	excluded	not_screened	not_started	gray literature	CABI
3308780	excluded	not_screened	not_started	gray literature	CABI
3308781	excluded	not_screened	not_started	gray literature	CABI
3308782	excluded	not_screened	not_started	gray literature	CABI
3308783	excluded	not_screened	not_started	gray literature	CABI
3308784	excluded	not_screened	not_started	gray literature	CABI
3308785	excluded	not_screened	not_started	gray literature	CABI
3308786	excluded	not_screened	not_started	gray literature	CABI
3308787	excluded	not_screened	not_started	gray literature	CABI
3308788	excluded	not_screened	not_started	gray literature	CABI
3308789	excluded	not_screened	not_started	gray literature	CABI
3308790	excluded	not_screened	not_started	gray literature	CABI
3308791	excluded	not_screened	not_started	gray literature	CABI
3308792	excluded	not_screened	not_started	gray literature	CABI
3308793	included	excluded	not_started	gray literature	CABI	Outcome; Population type
3308794	excluded	not_screened	not_started	gray literature	CABI
3308795	excluded	not_screened	not_started	gray literature	CABI
3308796	excluded	not_screened	not_started	gray literature	CABI
3308797	included	excluded	not_started	gray literature	CABI	Outcome; Population type; Study design
3308798	excluded	not_screened	not_started	gray literature	CABI
3308799	excluded	not_screened	not_started	gray literature	CABI
3308800	excluded	not_screened	not_started	gray literature	CABI
3308801	included	excluded	not_started	gray literature	CABI	Double; Exposure type; Outcome
3308802	excluded	not_screened	not_started	gray literature	CABI
3308803	excluded	not_screened	not_started	gray literature	CABI
3308804	excluded	not_screened	not_started	gray literature	CABI
3308805	excluded	not_screened	not_started	gray literature	CABI
3308806	excluded	not_screened	not_started	gray literature	CABI
3308807	excluded	not_screened	not_started	gray literature	CABI
3308808	excluded	not_screened	not_started	gray literature	CABI
3308809	excluded	not_screened	not_started	gray literature	CABI
3308810	excluded	not_screened	not_started	gray literature	CABI
3308811	excluded	not_screened	not_started	gray literature	CABI
3308812	excluded	not_screened	not_started	gray literature	CABI
3308813	excluded	not_screened	not_started	gray literature	CABI
3308814	excluded	not_screened	not_started	gray literature	CABI
3308815	excluded	not_screened	not_started	gray literature	CABI
3308816	excluded	not_screened	not_started	gray literature	CABI
3308817	included	excluded	not_started	gray literature	CABI	Farm Produce; Outcome; Population type
3308818	excluded	not_screened	not_started	gray literature	CABI
3308819	excluded	not_screened	not_started	gray literature	CABI
3308820	excluded	not_screened	not_started	gray literature	CABI
3308821	excluded	not_screened	not_started	gray literature	CABI
3308822	excluded	not_screened	not_started	gray literature	CABI
3308823	excluded	not_screened	not_started	gray literature	CABI
3308824	excluded	not_screened	not_started	gray literature	CABI
3308825	excluded	not_screened	not_started	gray literature	CABI
3308826	excluded	not_screened	not_started	gray literature	CABI
3308827	excluded	not_screened	not_started	gray literature	CABI
3308828	included	excluded	not_started	gray literature	CABI	Outcome; Population type
3308829	excluded	not_screened	not_started	gray literature	CABI
3308830	excluded	not_screened	not_started	gray literature	CABI
3308831	excluded	not_screened	not_started	gray literature	CABI
3308832	excluded	not_screened	not_started	gray literature	CABI
3308833	excluded	not_screened	not_started	gray literature	CABI
3308834	excluded	not_screened	not_started	gray literature	CABI
3308835	excluded	not_screened	not_started	gray literature	CABI
3308836	included	excluded	not_started	gray literature	CABI	Outcome
3308837	excluded	not_screened	not_started	gray literature	CABI
3308838	excluded	not_screened	not_started	gray literature	CABI
3308839	excluded	not_screened	not_started	gray literature	CABI
3308840	excluded	not_screened	not_started	gray literature	CABI
3308841	excluded	not_screened	not_started	gray literature	CABI
3308842	excluded	not_screened	not_started	gray literature	CABI
3308843	excluded	not_screened	not_started	gray literature	CABI
3308844	excluded	not_screened	not_started	gray literature	CABI
3308845	excluded	not_screened	not_started	gray literature	CABI
3308846	excluded	not_screened	not_started	gray literature	CABI
3308847	excluded	not_screened	not_started	gray literature	CABI
3308848	excluded	not_screened	not_started	gray literature	CABI
3308849	excluded	not_screened	not_started	gray literature	CABI
3308850	excluded	not_screened	not_started	gray literature	CABI
3308851	excluded	not_screened	not_started	gray literature	CABI
3308852	excluded	not_screened	not_started	gray literature	CABI
3308853	included	excluded	not_started	gray literature	CABI	Exposure type; Population type
3308854	excluded	not_screened	not_started	gray literature	CABI
3308855	excluded	not_screened	not_started	gray literature	CABI
3308856	excluded	not_screened	not_started	gray literature	CABI
3308857	excluded	not_screened	not_started	gray literature	CABI
3308858	excluded	not_screened	not_started	gray literature	CABI
3308859	excluded	not_screened	not_started	gray literature	CABI
3308860	excluded	not_screened	not_started	gray literature	CABI
3308861	excluded	not_screened	not_started	gray literature	CABI
3308862	excluded	not_screened	not_started	gray literature	CABI
3308863	excluded	not_screened	not_started	gray literature	CABI
3308864	excluded	not_screened	not_started	gray literature	CABI
3308865	excluded	not_screened	not_started	gray literature	CABI
3308866	excluded	not_screened	not_started	gray literature	CABI
3308867	excluded	not_screened	not_started	gray literature	CABI
3308868	excluded	not_screened	not_started	gray literature	CABI
3308869	excluded	not_screened	not_started	gray literature	CABI
3308870	excluded	not_screened	not_started	gray literature	CABI
3308871	excluded	not_screened	not_started	gray literature	CABI
3308872	excluded	not_screened	not_started	gray literature	CABI
3308873	excluded	not_screened	not_started	gray literature	CABI
3308874	included	excluded	not_started	gray literature	CABI	Exposure type; Outcome
3308875	included	excluded	not_started	gray literature	CABI	Exposure type; Population type
3308876	excluded	not_screened	not_started	gray literature	CABI
3308877	excluded	not_screened	not_started	gray literature	CABI
3308878	excluded	not_screened	not_started	gray literature	CABI
3308879	excluded	not_screened	not_started	gray literature	CABI
3308880	excluded	not_screened	not_started	gray literature	CABI
3308881	excluded	not_screened	not_started	gray literature	CABI
3308882	excluded	not_screened	not_started	gray literature	CABI
3308883	excluded	not_screened	not_started	gray literature	CABI
3308884	excluded	not_screened	not_started	gray literature	CABI
3308885	excluded	not_screened	not_started	gray literature	CABI
3308886	excluded	not_screened	not_started	gray literature	CABI
3308887	excluded	not_screened	not_started	gray literature	CABI
3308888	excluded	not_screened	not_started	gray literature	CABI
3308889	excluded	not_screened	not_started	gray literature	CABI
3308890	excluded	not_screened	not_started	gray literature	CABI
3308891	excluded	not_screened	not_started	gray literature	CABI
3308892	excluded	not_screened	not_started	gray literature	CABI
3308893	excluded	not_screened	not_started	gray literature	CABI
3308894	excluded	not_screened	not_started	gray literature	CABI
3308895	excluded	not_screened	not_started	gray literature	CABI
3308896	excluded	not_screened	not_started	gray literature	CABI
3308897	excluded	not_screened	not_started	gray literature	CABI
3308898	excluded	not_screened	not_started	gray literature	CABI
3308899	excluded	not_screened	not_started	gray literature	CABI
3308900	excluded	not_screened	not_started	gray literature	CABI
3308901	excluded	not_screened	not_started	gray literature	CABI
3308902	excluded	not_screened	not_started	gray literature	CABI
3308903	included	excluded	not_started	gray literature	CABI	Exposure type; Farm Produce; Outcome
3308904	excluded	not_screened	not_started	gray literature	CABI
3308905	excluded	not_screened	not_started	gray literature	CABI
3308906	excluded	not_screened	not_started	gray literature	CABI
3308907	excluded	not_screened	not_started	gray literature	CABI
3308908	excluded	not_screened	not_started	gray literature	CABI
3308909	excluded	not_screened	not_started	gray literature	CABI
3308910	excluded	not_screened	not_started	gray literature	CABI
3308911	excluded	not_screened	not_started	gray literature	CABI
3308912	excluded	not_screened	not_started	gray literature	CABI
3308913	excluded	not_screened	not_started	gray literature	CABI
3308914	excluded	not_screened	not_started	gray literature	CABI
3308915	excluded	not_screened	not_started	gray literature	CABI
3308916	excluded	not_screened	not_started	gray literature	CABI
3308917	excluded	not_screened	not_started	gray literature	CABI
3308918	excluded	not_screened	not_started	gray literature	CABI
3308919	included	excluded	not_started	gray literature	CABI	Outcome; Population type
3308920	excluded	not_screened	not_started	gray literature	CABI
3308921	included	excluded	not_started	gray literature	CABI	Outcome
3308922	excluded	not_screened	not_started	gray literature	CABI
3308923	excluded	not_screened	not_started	gray literature	CABI
3308924	excluded	not_screened	not_started	gray literature	CABI
3308925	excluded	not_screened	not_started	gray literature	CABI
3308926	excluded	not_screened	not_started	gray literature	CABI
3308927	excluded	not_screened	not_started	gray literature	CABI
3308928	excluded	not_screened	not_started	gray literature	CABI
3308929	included	excluded	not_started	gray literature	CABI	Farm Produce; Outcome; Population type
3308930	excluded	not_screened	not_started	gray literature	CABI
3308931	excluded	not_screened	not_started	gray literature	CABI
3308932	included	excluded	not_started	gray literature	CABI	Population type
3308933	excluded	not_screened	not_started	gray literature	CABI
3308934	included	excluded	not_started	gray literature	CABI	Outcome; Population type
3308935	excluded	not_screened	not_started	gray literature	CABI
3308936	included	excluded	not_started	gray literature	CABI	Exposure type; Outcome; Population type
3308937	excluded	not_screened	not_started	gray literature	CABI
3308938	excluded	not_screened	not_started	gray literature	CABI
3308939	excluded	not_screened	not_started	gray literature	CABI
3308940	excluded	not_screened	not_started	gray literature	CABI
3308941	excluded	not_screened	not_started	gray literature	CABI
3308942	excluded	not_screened	not_started	gray literature	CABI
3308943	excluded	not_screened	not_started	gray literature	CABI
3308944	excluded	not_screened	not_started	gray literature	CABI
3308945	excluded	not_screened	not_started	gray literature	CABI
3308946	included	excluded	not_started	gray literature	CABI	Exposure type; Outcome; Population type
3308947	excluded	not_screened	not_started	gray literature	CABI
3308948	included	excluded	not_started	gray literature	CABI	Exposure type; Outcome; Population type
3308949	excluded	not_screened	not_started	gray literature	CABI
3308950	excluded	not_screened	not_started	gray literature	CABI
3308951	excluded	not_screened	not_started	gray literature	CABI
3308952	excluded	not_screened	not_started	gray literature	CABI
3308953	excluded	not_screened	not_started	gray literature	CABI
3308954	excluded	not_screened	not_started	gray literature	CABI
3308955	excluded	not_screened	not_started	gray literature	CABI
3308956	excluded	not_screened	not_started	gray literature	CABI
3308957	excluded	not_screened	not_started	gray literature	CABI
3308958	excluded	not_screened	not_started	gray literature	CABI
3308959	excluded	not_screened	not_started	gray literature	CABI
3308960	excluded	not_screened	not_started	gray literature	CABI
3308961	excluded	not_screened	not_started	gray literature	CABI
3308962	excluded	not_screened	not_started	gray literature	CABI
3308963	excluded	not_screened	not_started	gray literature	CABI
3308964	excluded	not_screened	not_started	gray literature	CABI
3308965	excluded	not_screened	not_started	gray literature	CABI
3308966	excluded	not_screened	not_started	gray literature	CABI
3308967	excluded	not_screened	not_started	gray literature	CABI
3308968	excluded	not_screened	not_started	gray literature	CABI
3308969	excluded	not_screened	not_started	gray literature	CABI
3308970	excluded	not_screened	not_started	gray literature	CABI
3308971	excluded	not_screened	not_started	gray literature	CABI
3308972	excluded	not_screened	not_started	gray literature	CABI
3308973	excluded	not_screened	not_started	gray literature	CABI
3308974	excluded	not_screened	not_started	gray literature	CABI
3308975	excluded	not_screened	not_started	gray literature	CABI
3308976	excluded	not_screened	not_started	gray literature	CABI
3308977	excluded	not_screened	not_started	gray literature	CABI
3308978	excluded	not_screened	not_started	gray literature	CABI
3308979	excluded	not_screened	not_started	gray literature	CABI
3308980	excluded	not_screened	not_started	gray literature	CABI
3308981	excluded	not_screened	not_started	gray literature	CABI
3308982	excluded	not_screened	not_started	gray literature	CABI
3308983	excluded	not_screened	not_started	gray literature	CABI
3308984	excluded	not_screened	not_started	gray literature	CABI
3308985	excluded	not_screened	not_started	gray literature	CABI
3308986	excluded	not_screened	not_started	gray literature	CABI
3308987	excluded	not_screened	not_started	gray literature	CABI
3308988	excluded	not_screened	not_started	gray literature	CABI
3308989	excluded	not_screened	not_started	gray literature	CABI
3308990	excluded	not_screened	not_started	gray literature	CABI
3308991	excluded	not_screened	not_started	gray literature	CABI
3308992	excluded	not_screened	not_started	gray literature	CABI
3308993	excluded	not_screened	not_started	gray literature	CABI
3308994	excluded	not_screened	not_started	gray literature	CABI
3308995	excluded	not_screened	not_started	gray literature	CABI
3308996	excluded	not_screened	not_started	gray literature	CABI
3308997	excluded	not_screened	not_started	gray literature	CABI
3308998	excluded	not_screened	not_started	gray literature	CABI
3308999	excluded	not_screened	not_started	gray literature	CABI
3309000	excluded	not_screened	not_started	gray literature	CABI
3309001	excluded	not_screened	not_started	gray literature	CABI
3309002	excluded	not_screened	not_started	gray literature	CABI
3309003	excluded	not_screened	not_started	gray literature	CABI
3309004	excluded	not_screened	not_started	gray literature	CABI
3309005	excluded	not_screened	not_started	gray literature	CABI
3309006	excluded	not_screened	not_started	gray literature	CABI
3309007	excluded	not_screened	not_started	gray literature	CABI
3309008	excluded	not_screened	not_started	gray literature	CABI
3309009	excluded	not_screened	not_started	gray literature	CABI
3309010	excluded	not_screened	not_started	gray literature	CABI
3309011	excluded	not_screened	not_started	gray literature	CABI
3309012	excluded	not_screened	not_started	gray literature	CABI
3309013	excluded	not_screened	not_started	gray literature	CABI
3309014	excluded	not_screened	not_started	gray literature	CABI
3309015	excluded	not_screened	not_started	gray literature	CABI
3309016	excluded	not_screened	not_started	gray literature	CABI
3309017	excluded	not_screened	not_started	gray literature	CABI
3309018	excluded	not_screened	not_started	gray literature	CABI
3309019	excluded	not_screened	not_started	gray literature	CABI
3309020	excluded	not_screened	not_started	gray literature	CABI
3309021	excluded	not_screened	not_started	gray literature	CABI
3309022	excluded	not_screened	not_started	gray literature	CABI
3309023	excluded	not_screened	not_started	gray literature	CABI
3309024	excluded	not_screened	not_started	gray literature	CABI
3309025	excluded	not_screened	not_started	gray literature	CABI
3309026	excluded	not_screened	not_started	gray literature	CABI
3309027	excluded	not_screened	not_started	gray literature	CABI
3309028	excluded	not_screened	not_started	gray literature	CABI
3309029	excluded	not_screened	not_started	gray literature	CABI
3309030	excluded	not_screened	not_started	gray literature	CABI
3309031	excluded	not_screened	not_started	gray literature	CABI
3309032	excluded	not_screened	not_started	gray literature	CABI
3309033	excluded	not_screened	not_started	gray literature	CABI
3309034	excluded	not_screened	not_started	gray literature	CABI
3309035	excluded	not_screened	not_started	gray literature	CABI
3309036	excluded	not_screened	not_started	gray literature	CABI
3309037	excluded	not_screened	not_started	gray literature	CABI
3309038	excluded	not_screened	not_started	gray literature	CABI
3309039	excluded	not_screened	not_started	gray literature	CABI
3309040	excluded	not_screened	not_started	gray literature	CABI
3309041	excluded	not_screened	not_started	gray literature	CABI
3309042	excluded	not_screened	not_started	gray literature	CABI
3309043	excluded	not_screened	not_started	gray literature	CABI
3309044	included	excluded	not_started	gray literature	CABI	Population type
3309045	included	excluded	not_started	gray literature	CABI	Exposure type; Farm Produce; Outcome
3309046	excluded	not_screened	not_started	gray literature	CABI
3309047	excluded	not_screened	not_started	gray literature	CABI
3309048	excluded	not_screened	not_started	gray literature	CABI
3309049	excluded	not_screened	not_started	gray literature	CABI
3309050	excluded	not_screened	not_started	gray literature	CABI
3309051	excluded	not_screened	not_started	gray literature	CABI
3309052	excluded	not_screened	not_started	gray literature	CABI
3309053	excluded	not_screened	not_started	gray literature	CABI
3309054	excluded	not_screened	not_started	gray literature	CABI
3309055	excluded	not_screened	not_started	gray literature	CABI
3309056	excluded	not_screened	not_started	gray literature	CABI
3309057	included	excluded	not_started	gray literature	CABI	Double
3309058	excluded	not_screened	not_started	gray literature	CABI
3309059	excluded	not_screened	not_started	gray literature	CABI
3309060	excluded	not_screened	not_started	gray literature	CABI
3309061	excluded	not_screened	not_started	gray literature	CABI
3309062	excluded	not_screened	not_started	gray literature	CABI
3309063	excluded	not_screened	not_started	gray literature	CABI
3309064	excluded	not_screened	not_started	gray literature	CABI
3309065	excluded	not_screened	not_started	gray literature	CABI
3309066	excluded	not_screened	not_started	gray literature	CABI
3309067	excluded	not_screened	not_started	gray literature	CABI
3309068	excluded	not_screened	not_started	gray literature	CABI
3309069	excluded	not_screened	not_started	gray literature	CABI
3309070	included	excluded	not_started	gray literature	CABI	Farm Produce; Study design
3309071	excluded	not_screened	not_started	gray literature	CABI
3309072	excluded	not_screened	not_started	gray literature	CABI
3309073	excluded	not_screened	not_started	gray literature	CABI
3309074	excluded	not_screened	not_started	gray literature	CABI
3309075	excluded	not_screened	not_started	gray literature	CABI
3309076	excluded	not_screened	not_started	gray literature	CABI
3309077	excluded	not_screened	not_started	gray literature	CABI
3309078	excluded	not_screened	not_started	gray literature	CABI
3309079	excluded	not_screened	not_started	gray literature	CABI
3309080	excluded	not_screened	not_started	gray literature	CABI
3309081	excluded	not_screened	not_started	gray literature	CABI
3309082	excluded	not_screened	not_started	gray literature	CABI
3309083	excluded	not_screened	not_started	gray literature	CABI
3309084	excluded	not_screened	not_started	gray literature	CABI
3309085	excluded	not_screened	not_started	gray literature	CABI
3309086	excluded	not_screened	not_started	gray literature	CABI
3309087	excluded	not_screened	not_started	gray literature	CABI
3309088	excluded	not_screened	not_started	gray literature	CABI
3309089	excluded	not_screened	not_started	gray literature	CABI
3309090	excluded	not_screened	not_started	gray literature	CABI
3309091	excluded	not_screened	not_started	gray literature	CABI
3309092	excluded	not_screened	not_started	gray literature	CABI
3309093	excluded	not_screened	not_started	gray literature	CABI
3309094	excluded	not_screened	not_started	gray literature	CABI
3309095	excluded	not_screened	not_started	gray literature	CABI
3309096	excluded	not_screened	not_started	gray literature	CABI
3309097	excluded	not_screened	not_started	gray literature	CABI
3309098	excluded	not_screened	not_started	gray literature	CABI
3309099	excluded	not_screened	not_started	gray literature	CABI
3309100	excluded	not_screened	not_started	gray literature	CABI
3309101	excluded	not_screened	not_started	gray literature	CABI
3309102	excluded	not_screened	not_started	gray literature	CABI
3309103	included	excluded	not_started	gray literature	CABI	Outcome; Population type
3309104	excluded	not_screened	not_started	gray literature	CABI
3309105	excluded	not_screened	not_started	gray literature	CABI
3309106	included	excluded	not_started	gray literature	CABI	Farm Produce; Population type
3309107	excluded	not_screened	not_started	gray literature	CABI
3309108	excluded	not_screened	not_started	gray literature	CABI
3309109	excluded	not_screened	not_started	gray literature	CABI
3309110	excluded	not_screened	not_started	gray literature	CABI
3309111	excluded	not_screened	not_started	gray literature	CABI
3309112	excluded	not_screened	not_started	gray literature	CABI
3309113	excluded	not_screened	not_started	gray literature	CABI
3309114	excluded	not_screened	not_started	gray literature	CABI
3309115	excluded	not_screened	not_started	gray literature	CABI
3309116	excluded	not_screened	not_started	gray literature	CABI
3309117	excluded	not_screened	not_started	gray literature	CABI
3309118	excluded	not_screened	not_started	gray literature	CABI
3309119	excluded	not_screened	not_started	gray literature	CABI
3309120	excluded	not_screened	not_started	gray literature	CABI
3309121	excluded	not_screened	not_started	gray literature	CABI
3309122	excluded	not_screened	not_started	gray literature	CABI
3309123	excluded	not_screened	not_started	gray literature	CABI
3309124	excluded	not_screened	not_started	gray literature	CABI
3309125	excluded	not_screened	not_started	gray literature	CABI
3309126	excluded	not_screened	not_started	gray literature	CABI
3309127	excluded	not_screened	not_started	gray literature	CABI
3309128	excluded	not_screened	not_started	gray literature	CABI
3309129	excluded	not_screened	not_started	gray literature	CABI
3309130	excluded	not_screened	not_started	gray literature	CABI
3309131	excluded	not_screened	not_started	gray literature	CABI
3309132	excluded	not_screened	not_started	gray literature	CABI
3309133	included	excluded	not_started	gray literature	CABI	Population type; Study design
3309134	excluded	not_screened	not_started	gray literature	CABI
3309135	excluded	not_screened	not_started	gray literature	CABI
3309136	excluded	not_screened	not_started	gray literature	CABI
3309137	excluded	not_screened	not_started	gray literature	CABI
3309138	excluded	not_screened	not_started	gray literature	CABI
3309139	excluded	not_screened	not_started	gray literature	CABI
3309140	included	excluded	not_started	gray literature	CABI	Incomplete; Other
3309141	excluded	not_screened	not_started	gray literature	CABI
3309142	excluded	not_screened	not_started	gray literature	CABI
3309143	excluded	not_screened	not_started	gray literature	CABI
3309144	excluded	not_screened	not_started	gray literature	CABI
3309145	excluded	not_screened	not_started	gray literature	CABI
3309146	excluded	not_screened	not_started	gray literature	CABI
3309147	excluded	not_screened	not_started	gray literature	CABI
3309148	excluded	not_screened	not_started	gray literature	CABI
3309149	excluded	not_screened	not_started	gray literature	CABI
3309150	excluded	not_screened	not_started	gray literature	CABI
3309151	excluded	not_screened	not_started	gray literature	CABI
3309152	excluded	not_screened	not_started	gray literature	CABI
3309153	excluded	not_screened	not_started	gray literature	CABI
3309154	excluded	not_screened	not_started	gray literature	CABI
3309155	excluded	not_screened	not_started	gray literature	CABI
3309156	excluded	not_screened	not_started	gray literature	CABI
3309157	excluded	not_screened	not_started	gray literature	CABI
3309158	excluded	not_screened	not_started	gray literature	CABI
3309159	excluded	not_screened	not_started	gray literature	CABI
3309160	excluded	not_screened	not_started	gray literature	CABI
3309161	excluded	not_screened	not_started	gray literature	CABI
3309162	excluded	not_screened	not_started	gray literature	CABI
3309163	excluded	not_screened	not_started	gray literature	CABI
3309164	excluded	not_screened	not_started	gray literature	CABI
3309165	excluded	not_screened	not_started	gray literature	CABI
3309166	excluded	not_screened	not_started	gray literature	CABI
3309167	excluded	not_screened	not_started	gray literature	CABI
3309168	excluded	not_screened	not_started	gray literature	CABI
3309169	excluded	not_screened	not_started	gray literature	CABI
3309170	excluded	not_screened	not_started	gray literature	CABI
3309171	excluded	not_screened	not_started	gray literature	CABI
3309172	excluded	not_screened	not_started	gray literature	CABI
3309173	excluded	not_screened	not_started	gray literature	CABI
3309174	excluded	not_screened	not_started	gray literature	CABI
3309175	included	excluded	not_started	gray literature	CABI	Exposure type; Outcome; Population type
3309176	excluded	not_screened	not_started	gray literature	CABI
3309177	excluded	not_screened	not_started	gray literature	CABI
3309178	excluded	not_screened	not_started	gray literature	CABI
3309179	excluded	not_screened	not_started	gray literature	CABI
3309180	excluded	not_screened	not_started	gray literature	CABI
3309181	excluded	not_screened	not_started	gray literature	CABI
3309182	excluded	not_screened	not_started	gray literature	CABI
3309183	excluded	not_screened	not_started	gray literature	CABI
3309184	excluded	not_screened	not_started	gray literature	CABI
3309185	excluded	not_screened	not_started	gray literature	CABI
3309186	excluded	not_screened	not_started	gray literature	CABI
3309187	excluded	not_screened	not_started	gray literature	CABI
3309188	excluded	not_screened	not_started	gray literature	CABI
3309189	excluded	not_screened	not_started	gray literature	CABI
3309190	excluded	not_screened	not_started	gray literature	CABI
3309191	excluded	not_screened	not_started	gray literature	CABI
3309192	excluded	not_screened	not_started	gray literature	CABI
3309193	excluded	not_screened	not_started	gray literature	CABI
3309194	excluded	not_screened	not_started	gray literature	CABI
3309195	excluded	not_screened	not_started	gray literature	CABI
3309196	excluded	not_screened	not_started	gray literature	CABI
3309197	excluded	not_screened	not_started	gray literature	CABI
3309198	excluded	not_screened	not_started	gray literature	CABI
3309199	excluded	not_screened	not_started	gray literature	CABI
3309200	excluded	not_screened	not_started	gray literature	CABI
3309201	excluded	not_screened	not_started	gray literature	CABI
3309202	excluded	not_screened	not_started	gray literature	CABI
3309203	excluded	not_screened	not_started	gray literature	CABI
3309204	excluded	not_screened	not_started	gray literature	CABI
3309205	excluded	not_screened	not_started	gray literature	CABI
3309206	excluded	not_screened	not_started	gray literature	CABI
3309207	excluded	not_screened	not_started	gray literature	CABI
3309208	excluded	not_screened	not_started	gray literature	CABI
3309209	included	excluded	not_started	gray literature	CABI	Exposure type
3309210	excluded	not_screened	not_started	gray literature	CABI
3309211	excluded	not_screened	not_started	gray literature	CABI
3309212	excluded	not_screened	not_started	gray literature	CABI
3309213	excluded	not_screened	not_started	gray literature	CABI
3309214	excluded	not_screened	not_started	gray literature	CABI
3309215	excluded	not_screened	not_started	gray literature	CABI
3309216	excluded	not_screened	not_started	gray literature	CABI
3309217	excluded	not_screened	not_started	gray literature	CABI
3309218	excluded	not_screened	not_started	gray literature	CABI
3309219	excluded	not_screened	not_started	gray literature	CABI
3309220	excluded	not_screened	not_started	gray literature	CABI
3309221	excluded	not_screened	not_started	gray literature	CABI
3309222	excluded	not_screened	not_started	gray literature	CABI
3309223	excluded	not_screened	not_started	gray literature	CABI
3309224	excluded	not_screened	not_started	gray literature	CABI
3309225	excluded	not_screened	not_started	gray literature	CABI
3309226	excluded	not_screened	not_started	gray literature	CABI
3309227	excluded	not_screened	not_started	gray literature	CABI
3309228	excluded	not_screened	not_started	gray literature	CABI
3309229	excluded	not_screened	not_started	gray literature	CABI
3309230	excluded	not_screened	not_started	gray literature	CABI
3309231	included	excluded	not_started	gray literature	CABI	Outcome; Population type
3309232	excluded	not_screened	not_started	gray literature	CABI
3309233	excluded	not_screened	not_started	gray literature	CABI
3309234	excluded	not_screened	not_started	gray literature	CABI
3309235	excluded	not_screened	not_started	gray literature	CABI
3309236	excluded	not_screened	not_started	gray literature	CABI
3309237	excluded	not_screened	not_started	gray literature	CABI
3309238	excluded	not_screened	not_started	gray literature	CABI
3309239	excluded	not_screened	not_started	gray literature	CABI
3309240	included	excluded	not_started	gray literature	CABI	Double; Outcome
3309241	excluded	not_screened	not_started	gray literature	CABI
3309242	excluded	not_screened	not_started	gray literature	CABI
3309243	excluded	not_screened	not_started	gray literature	CABI
3309244	excluded	not_screened	not_started	gray literature	CABI
3309245	excluded	not_screened	not_started	gray literature	CABI
3309246	excluded	not_screened	not_started	gray literature	CABI
3309247	excluded	not_screened	not_started	gray literature	CABI
3309248	excluded	not_screened	not_started	gray literature	CABI
3309249	excluded	not_screened	not_started	gray literature	CABI
3309250	excluded	not_screened	not_started	gray literature	CABI
3309251	excluded	not_screened	not_started	gray literature	CABI
3309252	excluded	not_screened	not_started	gray literature	CABI
3309253	excluded	not_screened	not_started	gray literature	CABI
3309254	excluded	not_screened	not_started	gray literature	CABI
3309255	excluded	not_screened	not_started	gray literature	CABI
3309256	excluded	not_screened	not_started	gray literature	CABI
3309257	excluded	not_screened	not_started	gray literature	CABI
3309258	excluded	not_screened	not_started	gray literature	CABI
3309259	excluded	not_screened	not_started	gray literature	CABI
3309260	excluded	not_screened	not_started	gray literature	CABI
3309261	excluded	not_screened	not_started	gray literature	CABI
3309262	included	excluded	not_started	gray literature	CABI	Exposure type; Outcome
3309263	excluded	not_screened	not_started	gray literature	CABI
3309264	included	excluded	not_started	gray literature	CABI	Outcome; Population type
3309265	included	excluded	not_started	gray literature	CABI	Exposure type; Farm Produce; Outcome
3309266	excluded	not_screened	not_started	gray literature	CABI
3309267	excluded	not_screened	not_started	gray literature	CABI
3309268	excluded	not_screened	not_started	gray literature	CABI
3309269	excluded	not_screened	not_started	gray literature	CABI
3309270	excluded	not_screened	not_started	gray literature	CABI
3309271	excluded	not_screened	not_started	gray literature	CABI
3309272	excluded	not_screened	not_started	gray literature	CABI
3309273	excluded	not_screened	not_started	gray literature	CABI
3309274	excluded	not_screened	not_started	gray literature	CABI
3309275	excluded	not_screened	not_started	gray literature	CABI
3309276	excluded	not_screened	not_started	gray literature	CABI
3309277	excluded	not_screened	not_started	gray literature	CABI
3309278	excluded	not_screened	not_started	gray literature	CABI
3309279	excluded	not_screened	not_started	gray literature	CABI
3309280	excluded	not_screened	not_started	gray literature	CABI
3309281	excluded	not_screened	not_started	gray literature	CABI
3309282	excluded	not_screened	not_started	gray literature	CABI
3309283	excluded	not_screened	not_started	gray literature	CABI
3309284	excluded	not_screened	not_started	gray literature	CABI
3309285	excluded	not_screened	not_started	gray literature	CABI
3309286	excluded	not_screened	not_started	gray literature	CABI
3309287	excluded	not_screened	not_started	gray literature	CABI
3309288	excluded	not_screened	not_started	gray literature	CABI
3309289	excluded	not_screened	not_started	gray literature	CABI
3309290	excluded	not_screened	not_started	gray literature	CABI
3309291	excluded	not_screened	not_started	gray literature	CABI
3309292	excluded	not_screened	not_started	gray literature	CABI
3309293	excluded	not_screened	not_started	gray literature	CABI
3309294	excluded	not_screened	not_started	gray literature	CABI
3309295	excluded	not_screened	not_started	gray literature	CABI
3309296	excluded	not_screened	not_started	gray literature	CABI
3309297	excluded	not_screened	not_started	gray literature	CABI
3309298	excluded	not_screened	not_started	gray literature	CABI
3309299	excluded	not_screened	not_started	gray literature	CABI
3309300	excluded	not_screened	not_started	gray literature	CABI
3309301	excluded	not_screened	not_started	gray literature	CABI
3309302	excluded	not_screened	not_started	gray literature	CABI
3309303	excluded	not_screened	not_started	gray literature	CABI
3309304	excluded	not_screened	not_started	gray literature	CABI
3309305	excluded	not_screened	not_started	gray literature	CABI
3309306	excluded	not_screened	not_started	gray literature	CABI
3309307	excluded	not_screened	not_started	gray literature	CABI
3309308	excluded	not_screened	not_started	gray literature	CABI
3309309	excluded	not_screened	not_started	gray literature	CABI
3309310	excluded	not_screened	not_started	gray literature	CABI
3309311	excluded	not_screened	not_started	gray literature	CABI
3309312	excluded	not_screened	not_started	gray literature	CABI
3309313	excluded	not_screened	not_started	gray literature	CABI
3309314	excluded	not_screened	not_started	gray literature	CABI
3309315	excluded	not_screened	not_started	gray literature	CABI
3309316	excluded	not_screened	not_started	gray literature	CABI
3309317	excluded	not_screened	not_started	gray literature	CABI
3309318	excluded	not_screened	not_started	gray literature	CABI
3309319	excluded	not_screened	not_started	gray literature	CABI
3309320	excluded	not_screened	not_started	gray literature	CABI
3309321	excluded	not_screened	not_started	gray literature	CABI
3309322	excluded	not_screened	not_started	gray literature	CABI
3309323	excluded	not_screened	not_started	gray literature	CABI
3309324	excluded	not_screened	not_started	gray literature	CABI
3309325	excluded	not_screened	not_started	gray literature	CABI
3309326	excluded	not_screened	not_started	gray literature	CABI
3309327	excluded	not_screened	not_started	gray literature	CABI
3309328	excluded	not_screened	not_started	gray literature	CABI
3309329	excluded	not_screened	not_started	gray literature	CABI
3309330	excluded	not_screened	not_started	gray literature	CABI
3309331	excluded	not_screened	not_started	gray literature	CABI
3309332	excluded	not_screened	not_started	gray literature	CABI
3309333	excluded	not_screened	not_started	gray literature	CABI
3309334	excluded	not_screened	not_started	gray literature	CABI
3309335	excluded	not_screened	not_started	gray literature	CABI
3309336	excluded	not_screened	not_started	gray literature	CABI
3309337	excluded	not_screened	not_started	gray literature	CABI
3309338	excluded	not_screened	not_started	gray literature	CABI
3309339	excluded	not_screened	not_started	gray literature	CABI
3309340	excluded	not_screened	not_started	gray literature	CABI
3309341	excluded	not_screened	not_started	gray literature	CABI
3309342	excluded	not_screened	not_started	gray literature	CABI
3309343	excluded	not_screened	not_started	gray literature	CABI
3309344	excluded	not_screened	not_started	gray literature	CABI
3309345	excluded	not_screened	not_started	gray literature	CABI
3309346	excluded	not_screened	not_started	gray literature	CABI
3309347	excluded	not_screened	not_started	gray literature	CABI
3309348	excluded	not_screened	not_started	gray literature	CABI
3309349	excluded	not_screened	not_started	gray literature	CABI
3309350	excluded	not_screened	not_started	gray literature	CABI
3309351	excluded	not_screened	not_started	gray literature	CABI
3309352	excluded	not_screened	not_started	gray literature	CABI
3309353	excluded	not_screened	not_started	gray literature	CABI
3309354	excluded	not_screened	not_started	gray literature	CABI
3309355	excluded	not_screened	not_started	gray literature	CABI
3309356	excluded	not_screened	not_started	gray literature	CABI
3309357	excluded	not_screened	not_started	gray literature	CABI
3309358	excluded	not_screened	not_started	gray literature	CABI
3309359	excluded	not_screened	not_started	gray literature	CABI
3309360	excluded	not_screened	not_started	gray literature	CABI
3309361	excluded	not_screened	not_started	gray literature	CABI
3309362	excluded	not_screened	not_started	gray literature	CABI
3309363	excluded	not_screened	not_started	gray literature	CABI
3309364	excluded	not_screened	not_started	gray literature	CABI
3309365	excluded	not_screened	not_started	gray literature	CABI
3309366	excluded	not_screened	not_started	gray literature	CABI
3309367	excluded	not_screened	not_started	gray literature	CABI
3309368	excluded	not_screened	not_started	gray literature	CABI
3309369	excluded	not_screened	not_started	gray literature	CABI
3309370	excluded	not_screened	not_started	gray literature	CABI
3309371	excluded	not_screened	not_started	gray literature	CABI
3309372	excluded	not_screened	not_started	gray literature	CABI
3309373	excluded	not_screened	not_started	gray literature	CABI
3309374	excluded	not_screened	not_started	gray literature	CABI
3309375	excluded	not_screened	not_started	gray literature	CABI
3309376	excluded	not_screened	not_started	gray literature	CABI
3309377	excluded	not_screened	not_started	gray literature	CABI
3309378	excluded	not_screened	not_started	gray literature	CABI
3309379	excluded	not_screened	not_started	gray literature	CABI
3309380	excluded	not_screened	not_started	gray literature	CABI
3309381	excluded	not_screened	not_started	gray literature	CABI
3309382	excluded	not_screened	not_started	gray literature	CABI
3309383	excluded	not_screened	not_started	gray literature	CABI
3309384	excluded	not_screened	not_started	gray literature	CABI
3309385	excluded	not_screened	not_started	gray literature	CABI
3309386	excluded	not_screened	not_started	gray literature	CABI
3309387	excluded	not_screened	not_started	gray literature	CABI
3309388	excluded	not_screened	not_started	gray literature	CABI
3309389	excluded	not_screened	not_started	gray literature	CABI
3309390	excluded	not_screened	not_started	gray literature	CABI
3309391	excluded	not_screened	not_started	gray literature	CABI
3309392	excluded	not_screened	not_started	gray literature	CABI
3309393	excluded	not_screened	not_started	gray literature	CABI
3309394	excluded	not_screened	not_started	gray literature	CABI
3309395	excluded	not_screened	not_started	gray literature	CABI
3309396	excluded	not_screened	not_started	gray literature	CABI
3309397	excluded	not_screened	not_started	gray literature	CABI
3309398	excluded	not_screened	not_started	gray literature	CABI
3309399	excluded	not_screened	not_started	gray literature	CABI
3309400	excluded	not_screened	not_started	gray literature	CABI
3309401	excluded	not_screened	not_started	gray literature	CABI
3309402	excluded	not_screened	not_started	gray literature	CABI
3309403	excluded	not_screened	not_started	gray literature	CABI
3309404	excluded	not_screened	not_started	gray literature	CABI
3309405	excluded	not_screened	not_started	gray literature	CABI
3309406	excluded	not_screened	not_started	gray literature	CABI
3309407	excluded	not_screened	not_started	gray literature	CABI
3309408	excluded	not_screened	not_started	gray literature	CABI
3309409	excluded	not_screened	not_started	gray literature	CABI
3309410	excluded	not_screened	not_started	gray literature	CABI
3309411	excluded	not_screened	not_started	gray literature	CABI
3309412	excluded	not_screened	not_started	gray literature	CABI
3309413	excluded	not_screened	not_started	gray literature	CABI
3309414	excluded	not_screened	not_started	gray literature	CABI
3309415	excluded	not_screened	not_started	gray literature	CABI
3309416	excluded	not_screened	not_started	gray literature	CABI
3309417	excluded	not_screened	not_started	gray literature	CABI
3309418	excluded	not_screened	not_started	gray literature	CABI
3309419	excluded	not_screened	not_started	gray literature	CABI
3309420	excluded	not_screened	not_started	gray literature	CABI
3309421	excluded	not_screened	not_started	gray literature	CABI
3309422	excluded	not_screened	not_started	gray literature	CABI
3309423	excluded	not_screened	not_started	gray literature	CABI
3309424	excluded	not_screened	not_started	gray literature	CABI
3309425	excluded	not_screened	not_started	gray literature	CABI
3309426	excluded	not_screened	not_started	gray literature	CABI
3309427	excluded	not_screened	not_started	gray literature	CABI
3309428	excluded	not_screened	not_started	gray literature	CABI
3309429	excluded	not_screened	not_started	gray literature	CABI
3309430	excluded	not_screened	not_started	gray literature	CABI
3309431	excluded	not_screened	not_started	gray literature	CABI
3309432	excluded	not_screened	not_started	gray literature	CABI
3309433	excluded	not_screened	not_started	gray literature	CABI
3309434	excluded	not_screened	not_started	gray literature	CABI
3309435	excluded	not_screened	not_started	gray literature	CABI
3309436	excluded	not_screened	not_started	gray literature	CABI
3309437	excluded	not_screened	not_started	gray literature	CABI
3309438	excluded	not_screened	not_started	gray literature	CABI
3309439	excluded	not_screened	not_started	gray literature	CABI
3309440	excluded	not_screened	not_started	gray literature	CABI
3309441	excluded	not_screened	not_started	gray literature	CABI
3309442	excluded	not_screened	not_started	gray literature	CABI
3309443	excluded	not_screened	not_started	gray literature	CABI
3309444	excluded	not_screened	not_started	gray literature	CABI
3309445	excluded	not_screened	not_started	gray literature	CABI
3309446	excluded	not_screened	not_started	gray literature	CABI
3309447	excluded	not_screened	not_started	gray literature	CABI
3309448	excluded	not_screened	not_started	gray literature	CABI
3309449	excluded	not_screened	not_started	gray literature	CABI
3309450	excluded	not_screened	not_started	gray literature	CABI
3309451	excluded	not_screened	not_started	gray literature	CABI
3309452	excluded	not_screened	not_started	gray literature	CABI
3309453	excluded	not_screened	not_started	gray literature	CABI
3309454	excluded	not_screened	not_started	gray literature	CABI
3309455	excluded	not_screened	not_started	gray literature	CABI
3309456	excluded	not_screened	not_started	gray literature	CABI
3309457	excluded	not_screened	not_started	gray literature	CABI
3309458	excluded	not_screened	not_started	gray literature	CABI
3309459	excluded	not_screened	not_started	gray literature	CABI
3309460	excluded	not_screened	not_started	gray literature	CABI
3309461	excluded	not_screened	not_started	gray literature	CABI
3309462	excluded	not_screened	not_started	gray literature	CABI
3309463	excluded	not_screened	not_started	gray literature	CABI
3309464	excluded	not_screened	not_started	gray literature	CABI
3309465	excluded	not_screened	not_started	gray literature	CABI
3309466	excluded	not_screened	not_started	gray literature	CABI
3309467	excluded	not_screened	not_started	gray literature	CABI
3309468	excluded	not_screened	not_started	gray literature	CABI
3309469	excluded	not_screened	not_started	gray literature	CABI
3309470	excluded	not_screened	not_started	gray literature	CABI
3309471	excluded	not_screened	not_started	gray literature	CABI
3309472	excluded	not_screened	not_started	gray literature	CABI
3309473	excluded	not_screened	not_started	gray literature	CABI
3309474	excluded	not_screened	not_started	gray literature	CABI
3309475	excluded	not_screened	not_started	gray literature	CABI
3309476	excluded	not_screened	not_started	gray literature	CABI
3309477	excluded	not_screened	not_started	gray literature	CABI
3309478	excluded	not_screened	not_started	gray literature	CABI
3309479	excluded	not_screened	not_started	gray literature	CABI
3309480	excluded	not_screened	not_started	gray literature	CABI
3309481	excluded	not_screened	not_started	gray literature	CABI
3309482	excluded	not_screened	not_started	gray literature	CABI
3309483	excluded	not_screened	not_started	gray literature	CABI
3309484	excluded	not_screened	not_started	gray literature	CABI
3309485	excluded	not_screened	not_started	gray literature	CABI
3309486	excluded	not_screened	not_started	gray literature	CABI
3309487	excluded	not_screened	not_started	gray literature	CABI
3309488	excluded	not_screened	not_started	gray literature	CABI
3309489	excluded	not_screened	not_started	gray literature	CABI
3309490	excluded	not_screened	not_started	gray literature	CABI
3309491	excluded	not_screened	not_started	gray literature	CABI
3309492	excluded	not_screened	not_started	gray literature	CABI
3309493	excluded	not_screened	not_started	gray literature	CABI
3309494	excluded	not_screened	not_started	gray literature	CABI
3309495	excluded	not_screened	not_started	gray literature	CABI
3309496	excluded	not_screened	not_started	gray literature	CABI
3309497	excluded	not_screened	not_started	gray literature	CABI
3309498	excluded	not_screened	not_started	gray literature	CABI
3309499	excluded	not_screened	not_started	gray literature	CABI
3309500	excluded	not_screened	not_started	gray literature	CABI
3309501	excluded	not_screened	not_started	gray literature	CABI
3309502	excluded	not_screened	not_started	gray literature	CABI
3309503	excluded	not_screened	not_started	gray literature	CABI
3309504	excluded	not_screened	not_started	gray literature	CABI
3309505	excluded	not_screened	not_started	gray literature	CABI
3309506	excluded	not_screened	not_started	gray literature	CABI
3309507	excluded	not_screened	not_started	gray literature	CABI
3309508	excluded	not_screened	not_started	gray literature	CABI
3309509	excluded	not_screened	not_started	gray literature	CABI
3309510	excluded	not_screened	not_started	gray literature	CABI
3309511	excluded	not_screened	not_started	gray literature	CABI
3309512	excluded	not_screened	not_started	gray literature	CABI
3309513	excluded	not_screened	not_started	gray literature	CABI
3309514	excluded	not_screened	not_started	gray literature	CABI
3309515	excluded	not_screened	not_started	gray literature	CABI
3309516	excluded	not_screened	not_started	gray literature	CABI
3309517	excluded	not_screened	not_started	gray literature	CABI
3309518	excluded	not_screened	not_started	gray literature	CABI
3309519	excluded	not_screened	not_started	gray literature	CABI
3309520	excluded	not_screened	not_started	gray literature	CABI
3309521	excluded	not_screened	not_started	gray literature	CABI
3309522	excluded	not_screened	not_started	gray literature	CABI
3309523	excluded	not_screened	not_started	gray literature	CABI
3309524	excluded	not_screened	not_started	gray literature	CABI
3309525	excluded	not_screened	not_started	gray literature	CABI
3309526	excluded	not_screened	not_started	gray literature	CABI
3309527	excluded	not_screened	not_started	gray literature	CABI
3309528	excluded	not_screened	not_started	gray literature	CABI
3309529	excluded	not_screened	not_started	gray literature	CABI
3309530	excluded	not_screened	not_started	gray literature	CABI
3309531	excluded	not_screened	not_started	gray literature	CABI
3309532	excluded	not_screened	not_started	gray literature	CABI
3309533	excluded	not_screened	not_started	gray literature	CABI
3309534	excluded	not_screened	not_started	gray literature	CABI
3309535	excluded	not_screened	not_started	gray literature	CABI
3309536	excluded	not_screened	not_started	gray literature	CABI
3309537	excluded	not_screened	not_started	gray literature	CABI
3309538	excluded	not_screened	not_started	gray literature	CABI
3309539	excluded	not_screened	not_started	gray literature	CABI
3309540	excluded	not_screened	not_started	gray literature	CABI
3309541	excluded	not_screened	not_started	gray literature	CABI
3309542	excluded	not_screened	not_started	gray literature	CABI
3309543	excluded	not_screened	not_started	gray literature	CABI
3309544	excluded	not_screened	not_started	gray literature	CABI
3309545	excluded	not_screened	not_started	gray literature	CABI
3309546	excluded	not_screened	not_started	gray literature	CABI
3309547	excluded	not_screened	not_started	gray literature	CABI
3309548	excluded	not_screened	not_started	gray literature	CABI
3309549	excluded	not_screened	not_started	gray literature	CABI
3309550	excluded	not_screened	not_started	gray literature	CABI
3309551	excluded	not_screened	not_started	gray literature	CABI
3309552	excluded	not_screened	not_started	gray literature	CABI
3309553	excluded	not_screened	not_started	gray literature	CABI
3309554	excluded	not_screened	not_started	gray literature	CABI
3309555	excluded	not_screened	not_started	gray literature	CABI
3309556	excluded	not_screened	not_started	gray literature	CABI
3309557	excluded	not_screened	not_started	gray literature	CABI
3309558	excluded	not_screened	not_started	gray literature	CABI
3309559	excluded	not_screened	not_started	gray literature	CABI
3309560	excluded	not_screened	not_started	gray literature	CABI
3309561	excluded	not_screened	not_started	gray literature	CABI
3309562	excluded	not_screened	not_started	gray literature	CABI
3309563	excluded	not_screened	not_started	gray literature	CABI
3309564	excluded	not_screened	not_started	gray literature	CABI
3309565	excluded	not_screened	not_started	gray literature	CABI
3309566	excluded	not_screened	not_started	gray literature	CABI
3309567	excluded	not_screened	not_started	gray literature	CABI
3309568	excluded	not_screened	not_started	gray literature	CABI
3309569	excluded	not_screened	not_started	gray literature	CABI
3309570	excluded	not_screened	not_started	gray literature	CABI
3309571	excluded	not_screened	not_started	gray literature	CABI
3309572	excluded	not_screened	not_started	gray literature	CABI
3309573	excluded	not_screened	not_started	gray literature	CABI
3309574	excluded	not_screened	not_started	gray literature	CABI
3309575	excluded	not_screened	not_started	gray literature	CABI
3309576	excluded	not_screened	not_started	gray literature	CABI
3309577	excluded	not_screened	not_started	gray literature	CABI
3309578	excluded	not_screened	not_started	gray literature	CABI
3309579	excluded	not_screened	not_started	gray literature	CABI
3309580	excluded	not_screened	not_started	gray literature	CABI
3309581	excluded	not_screened	not_started	gray literature	CABI
3309582	excluded	not_screened	not_started	gray literature	CABI
3309583	excluded	not_screened	not_started	gray literature	CABI
3309584	excluded	not_screened	not_started	gray literature	CABI
3309585	excluded	not_screened	not_started	gray literature	CABI
3309586	excluded	not_screened	not_started	gray literature	CABI
3309587	excluded	not_screened	not_started	gray literature	CABI
3309588	excluded	not_screened	not_started	gray literature	CABI
3309589	excluded	not_screened	not_started	gray literature	CABI
3309590	excluded	not_screened	not_started	gray literature	CABI
3309591	excluded	not_screened	not_started	gray literature	CABI
3309592	excluded	not_screened	not_started	gray literature	CABI
3309593	excluded	not_screened	not_started	gray literature	CABI
3309594	excluded	not_screened	not_started	gray literature	CABI
3309595	excluded	not_screened	not_started	gray literature	CABI
3309596	excluded	not_screened	not_started	gray literature	CABI
3309597	excluded	not_screened	not_started	gray literature	CABI
3309598	excluded	not_screened	not_started	gray literature	CABI
3309599	excluded	not_screened	not_started	gray literature	CABI
3309600	excluded	not_screened	not_started	gray literature	CABI
3309601	excluded	not_screened	not_started	gray literature	CABI
3309602	excluded	not_screened	not_started	gray literature	CABI
3309603	excluded	not_screened	not_started	gray literature	CABI
3309604	excluded	not_screened	not_started	gray literature	CABI
3309605	excluded	not_screened	not_started	gray literature	CABI
3309606	excluded	not_screened	not_started	gray literature	CABI
3309607	excluded	not_screened	not_started	gray literature	CABI
3309608	excluded	not_screened	not_started	gray literature	CABI
3309609	excluded	not_screened	not_started	gray literature	CABI
3309610	excluded	not_screened	not_started	gray literature	CABI
3309611	excluded	not_screened	not_started	gray literature	CABI
3309612	excluded	not_screened	not_started	gray literature	CABI
3309613	excluded	not_screened	not_started	gray literature	CABI
3309614	excluded	not_screened	not_started	gray literature	CABI
3309615	excluded	not_screened	not_started	gray literature	CABI
3309616	excluded	not_screened	not_started	gray literature	CABI
3309617	excluded	not_screened	not_started	gray literature	CABI
3309618	excluded	not_screened	not_started	gray literature	CABI
3309619	excluded	not_screened	not_started	gray literature	CABI
3309620	excluded	not_screened	not_started	gray literature	CABI
3309621	excluded	not_screened	not_started	gray literature	CABI
3309622	excluded	not_screened	not_started	gray literature	CABI
3309623	excluded	not_screened	not_started	gray literature	CABI
3309624	excluded	not_screened	not_started	gray literature	CABI
3309625	excluded	not_screened	not_started	gray literature	CABI
3309626	excluded	not_screened	not_started	gray literature	CABI
3309627	excluded	not_screened	not_started	gray literature	CABI
3309628	excluded	not_screened	not_started	gray literature	CABI
3309629	excluded	not_screened	not_started	gray literature	CABI
3309630	excluded	not_screened	not_started	gray literature	CABI
3309631	excluded	not_screened	not_started	gray literature	CABI
3309632	excluded	not_screened	not_started	gray literature	CABI
3309633	excluded	not_screened	not_started	gray literature	CABI
3309634	excluded	not_screened	not_started	gray literature	CABI
3309635	excluded	not_screened	not_started	gray literature	CABI
3309636	excluded	not_screened	not_started	gray literature	CABI
3309637	excluded	not_screened	not_started	gray literature	CABI
3309638	excluded	not_screened	not_started	gray literature	CABI
3309639	excluded	not_screened	not_started	gray literature	CABI
3309640	excluded	not_screened	not_started	gray literature	CABI
3309641	excluded	not_screened	not_started	gray literature	CABI
3309642	excluded	not_screened	not_started	gray literature	CABI
3309643	excluded	not_screened	not_started	gray literature	CABI
3309644	excluded	not_screened	not_started	gray literature	CABI
3309645	excluded	not_screened	not_started	gray literature	CABI
3309646	excluded	not_screened	not_started	gray literature	CABI
3309647	excluded	not_screened	not_started	gray literature	CABI
3309648	excluded	not_screened	not_started	gray literature	CABI
3309649	excluded	not_screened	not_started	gray literature	CABI
3309650	excluded	not_screened	not_started	gray literature	CABI
3309651	excluded	not_screened	not_started	gray literature	CABI
3309652	excluded	not_screened	not_started	gray literature	CABI
3309653	excluded	not_screened	not_started	gray literature	CABI
3309654	excluded	not_screened	not_started	gray literature	CABI
3309655	excluded	not_screened	not_started	gray literature	CABI
3309656	excluded	not_screened	not_started	gray literature	CABI
3309657	excluded	not_screened	not_started	gray literature	CABI
3309658	excluded	not_screened	not_started	gray literature	CABI
3309659	excluded	not_screened	not_started	gray literature	CABI
3309660	excluded	not_screened	not_started	gray literature	CABI
3309661	excluded	not_screened	not_started	gray literature	CABI
3309662	excluded	not_screened	not_started	gray literature	CABI
3309663	excluded	not_screened	not_started	gray literature	CABI
3309664	excluded	not_screened	not_started	gray literature	CABI
3309665	excluded	not_screened	not_started	gray literature	CABI
3309666	excluded	not_screened	not_started	gray literature	CABI
3309667	excluded	not_screened	not_started	gray literature	CABI
3309668	excluded	not_screened	not_started	gray literature	CABI
3309669	excluded	not_screened	not_started	gray literature	CABI
3309670	excluded	not_screened	not_started	gray literature	CABI
3309671	excluded	not_screened	not_started	gray literature	CABI
3309672	excluded	not_screened	not_started	gray literature	CABI
3309673	excluded	not_screened	not_started	gray literature	CABI
3309674	excluded	not_screened	not_started	gray literature	CABI
3309675	excluded	not_screened	not_started	gray literature	CABI
3309676	excluded	not_screened	not_started	gray literature	CABI
3309677	excluded	not_screened	not_started	gray literature	CABI
3309678	excluded	not_screened	not_started	gray literature	CABI
3309679	excluded	not_screened	not_started	gray literature	CABI
3309680	excluded	not_screened	not_started	gray literature	CABI
3309681	excluded	not_screened	not_started	gray literature	CABI
3309682	excluded	not_screened	not_started	gray literature	CABI
3309683	excluded	not_screened	not_started	gray literature	CABI
3309684	excluded	not_screened	not_started	gray literature	CABI
3309685	excluded	not_screened	not_started	gray literature	CABI
3309686	excluded	not_screened	not_started	gray literature	CABI
3309687	excluded	not_screened	not_started	gray literature	CABI
3309688	excluded	not_screened	not_started	gray literature	CABI
3309689	excluded	not_screened	not_started	gray literature	CABI
3309690	excluded	not_screened	not_started	gray literature	CABI
3309691	excluded	not_screened	not_started	gray literature	CABI
3309692	excluded	not_screened	not_started	gray literature	CABI
3309693	excluded	not_screened	not_started	gray literature	CABI
3309694	excluded	not_screened	not_started	gray literature	CABI
3309695	excluded	not_screened	not_started	gray literature	CABI
3309696	excluded	not_screened	not_started	gray literature	CABI
3309697	excluded	not_screened	not_started	gray literature	CABI
3309698	excluded	not_screened	not_started	gray literature	CABI
3309699	excluded	not_screened	not_started	gray literature	CABI
3309700	excluded	not_screened	not_started	gray literature	CABI
3309701	excluded	not_screened	not_started	gray literature	CABI
3309702	excluded	not_screened	not_started	gray literature	CABI
3309703	excluded	not_screened	not_started	gray literature	CABI
3309704	excluded	not_screened	not_started	gray literature	CABI
3309705	excluded	not_screened	not_started	gray literature	CABI
3309706	excluded	not_screened	not_started	gray literature	CABI
3309707	excluded	not_screened	not_started	gray literature	CABI
3309708	excluded	not_screened	not_started	gray literature	CABI
3309709	excluded	not_screened	not_started	gray literature	CABI
3309710	included	excluded	not_started	gray literature	CABI	Exposure type; Outcome; Population type
3309711	excluded	not_screened	not_started	gray literature	CABI
3309712	excluded	not_screened	not_started	gray literature	CABI
3309713	excluded	not_screened	not_started	gray literature	CABI
3309714	excluded	not_screened	not_started	gray literature	CABI
3309715	excluded	not_screened	not_started	gray literature	CABI
3309716	excluded	not_screened	not_started	gray literature	CABI
3309717	excluded	not_screened	not_started	gray literature	CABI
3309718	excluded	not_screened	not_started	gray literature	CABI
3309719	excluded	not_screened	not_started	gray literature	CABI
3309720	excluded	not_screened	not_started	gray literature	CABI
3309721	excluded	not_screened	not_started	gray literature	CABI
3309722	excluded	not_screened	not_started	gray literature	CABI
3309723	excluded	not_screened	not_started	gray literature	CABI
3309724	excluded	not_screened	not_started	gray literature	CABI
3309725	excluded	not_screened	not_started	gray literature	CABI
3309726	excluded	not_screened	not_started	gray literature	CABI
3309727	excluded	not_screened	not_started	gray literature	CABI
3309728	excluded	not_screened	not_started	gray literature	CABI
3309729	excluded	not_screened	not_started	gray literature	CABI
3309730	excluded	not_screened	not_started	gray literature	CABI
3309731	excluded	not_screened	not_started	gray literature	CABI
3309732	excluded	not_screened	not_started	gray literature	CABI
3309733	excluded	not_screened	not_started	gray literature	CABI
3309734	excluded	not_screened	not_started	gray literature	CABI
3309735	excluded	not_screened	not_started	gray literature	CABI
3309736	excluded	not_screened	not_started	gray literature	CABI
3309737	excluded	not_screened	not_started	gray literature	CABI
3309738	excluded	not_screened	not_started	gray literature	CABI
3309739	excluded	not_screened	not_started	gray literature	CABI
3309740	excluded	not_screened	not_started	gray literature	CABI
3309741	excluded	not_screened	not_started	gray literature	CABI
3309742	excluded	not_screened	not_started	gray literature	CABI
3309743	excluded	not_screened	not_started	gray literature	CABI
3309744	excluded	not_screened	not_started	gray literature	CABI
3309745	excluded	not_screened	not_started	gray literature	CABI
3309746	excluded	not_screened	not_started	gray literature	CABI
3309747	excluded	not_screened	not_started	gray literature	CABI
3309748	excluded	not_screened	not_started	gray literature	CABI
3309749	excluded	not_screened	not_started	gray literature	CABI
3309750	excluded	not_screened	not_started	gray literature	CABI
3309751	excluded	not_screened	not_started	gray literature	CABI
3309752	included	excluded	not_started	gray literature	CABI	Population type
3309753	excluded	not_screened	not_started	gray literature	CABI
3309754	included	excluded	not_started	gray literature	CABI	Outcome; Population type
3309755	excluded	not_screened	not_started	gray literature	CABI
3309756	excluded	not_screened	not_started	gray literature	CABI
3309757	excluded	not_screened	not_started	gray literature	CABI
3309758	excluded	not_screened	not_started	gray literature	CABI
3309759	excluded	not_screened	not_started	gray literature	CABI
3309760	excluded	not_screened	not_started	gray literature	CABI
3309761	excluded	not_screened	not_started	gray literature	CABI
3309762	excluded	not_screened	not_started	gray literature	CABI
3309763	excluded	not_screened	not_started	gray literature	CABI
3309764	excluded	not_screened	not_started	gray literature	CABI
3309765	excluded	not_screened	not_started	gray literature	CABI
3309766	excluded	not_screened	not_started	gray literature	CABI
3309767	excluded	not_screened	not_started	gray literature	CABI
3309768	excluded	not_screened	not_started	gray literature	CABI
3309769	excluded	not_screened	not_started	gray literature	CABI
3309770	excluded	not_screened	not_started	gray literature	CABI
3309771	excluded	not_screened	not_started	gray literature	CABI
3309772	included	excluded	not_started	gray literature	CABI	Outcome; Population type
3309773	excluded	not_screened	not_started	gray literature	CABI
3309774	excluded	not_screened	not_started	gray literature	CABI
3309775	excluded	not_screened	not_started	gray literature	CABI
3309776	excluded	not_screened	not_started	gray literature	CABI
3309777	excluded	not_screened	not_started	gray literature	CABI
3309778	excluded	not_screened	not_started	gray literature	CABI
3309779	excluded	not_screened	not_started	gray literature	CABI
3309780	excluded	not_screened	not_started	gray literature	CABI
3309781	excluded	not_screened	not_started	gray literature	CABI
3309782	excluded	not_screened	not_started	gray literature	CABI
3309783	excluded	not_screened	not_started	gray literature	CABI
3309784	excluded	not_screened	not_started	gray literature	CABI
3309785	excluded	not_screened	not_started	gray literature	CABI
3309786	excluded	not_screened	not_started	gray literature	CABI
3309787	excluded	not_screened	not_started	gray literature	CABI
3309788	excluded	not_screened	not_started	gray literature	CABI
3309789	included	excluded	not_started	gray literature	CABI	Exposure type; Farm Produce; Population type
3309790	excluded	not_screened	not_started	gray literature	CABI
3309791	excluded	not_screened	not_started	gray literature	CABI
3309792	excluded	not_screened	not_started	gray literature	CABI
3309793	excluded	not_screened	not_started	gray literature	CABI
3309794	excluded	not_screened	not_started	gray literature	CABI
3309795	excluded	not_screened	not_started	gray literature	CABI
3309796	excluded	not_screened	not_started	gray literature	CABI
3309797	excluded	not_screened	not_started	gray literature	CABI
3309798	excluded	not_screened	not_started	gray literature	CABI
3309799	excluded	not_screened	not_started	gray literature	CABI
3309800	excluded	not_screened	not_started	gray literature	CABI
3309801	excluded	not_screened	not_started	gray literature	CABI
3309802	excluded	not_screened	not_started	gray literature	CABI
3309803	excluded	not_screened	not_started	gray literature	CABI
3309804	excluded	not_screened	not_started	gray literature	CABI
3309805	excluded	not_screened	not_started	gray literature	CABI
3309806	excluded	not_screened	not_started	gray literature	CABI
3309807	excluded	not_screened	not_started	gray literature	CABI
3309808	excluded	not_screened	not_started	gray literature	CABI
3309809	excluded	not_screened	not_started	gray literature	CABI
3309810	excluded	not_screened	not_started	gray literature	CABI
3309811	excluded	not_screened	not_started	gray literature	CABI
3309812	excluded	not_screened	not_started	gray literature	CABI
3309813	excluded	not_screened	not_started	gray literature	CABI
3309814	excluded	not_screened	not_started	gray literature	CABI
3309815	excluded	not_screened	not_started	gray literature	CABI
3309816	excluded	not_screened	not_started	gray literature	CABI
3309817	excluded	not_screened	not_started	gray literature	CABI
3309818	excluded	not_screened	not_started	gray literature	CABI
3309819	excluded	not_screened	not_started	gray literature	CABI
3309820	excluded	not_screened	not_started	gray literature	CABI
3309821	excluded	not_screened	not_started	gray literature	CABI
3309822	excluded	not_screened	not_started	gray literature	CABI
3309823	excluded	not_screened	not_started	gray literature	CABI
3309824	excluded	not_screened	not_started	gray literature	CABI
3309825	excluded	not_screened	not_started	gray literature	CABI
3309826	excluded	not_screened	not_started	gray literature	CABI
3309827	excluded	not_screened	not_started	gray literature	CABI
3309828	excluded	not_screened	not_started	gray literature	CABI
3309829	excluded	not_screened	not_started	gray literature	CABI
3309830	excluded	not_screened	not_started	gray literature	CABI
3309831	excluded	not_screened	not_started	gray literature	CABI
3309832	excluded	not_screened	not_started	gray literature	CABI
3309833	excluded	not_screened	not_started	gray literature	CABI
3309834	excluded	not_screened	not_started	gray literature	CABI
3309835	excluded	not_screened	not_started	gray literature	CABI
3309836	included	excluded	not_started	gray literature	CABI	Exposure type
3309837	excluded	not_screened	not_started	gray literature	CABI
3309838	excluded	not_screened	not_started	gray literature	CABI
3309839	excluded	not_screened	not_started	gray literature	CABI
3309840	excluded	not_screened	not_started	gray literature	CABI
3309841	excluded	not_screened	not_started	gray literature	CABI
3309842	excluded	not_screened	not_started	gray literature	CABI
3309843	excluded	not_screened	not_started	gray literature	CABI
3309844	excluded	not_screened	not_started	gray literature	CABI
3309845	excluded	not_screened	not_started	gray literature	CABI
3309846	excluded	not_screened	not_started	gray literature	CABI
3309847	excluded	not_screened	not_started	gray literature	CABI
3309848	excluded	not_screened	not_started	gray literature	CABI
3309849	excluded	not_screened	not_started	gray literature	CABI
3309850	excluded	not_screened	not_started	gray literature	CABI
3309851	excluded	not_screened	not_started	gray literature	CABI
3309852	excluded	not_screened	not_started	gray literature	CABI
3309853	excluded	not_screened	not_started	gray literature	CABI
3309854	excluded	not_screened	not_started	gray literature	CABI
3309855	excluded	not_screened	not_started	gray literature	CABI
3309856	excluded	not_screened	not_started	gray literature	CABI
3309857	excluded	not_screened	not_started	gray literature	CABI
3309858	excluded	not_screened	not_started	gray literature	CABI
3309859	excluded	not_screened	not_started	gray literature	CABI
3309860	excluded	not_screened	not_started	gray literature	CABI
3309861	excluded	not_screened	not_started	gray literature	CABI
3309862	excluded	not_screened	not_started	gray literature	CABI
3309863	excluded	not_screened	not_started	gray literature	CABI
3309864	excluded	not_screened	not_started	gray literature	CABI
3309865	excluded	not_screened	not_started	gray literature	CABI
3309866	excluded	not_screened	not_started	gray literature	CABI
3309867	excluded	not_screened	not_started	gray literature	CABI
3309868	excluded	not_screened	not_started	gray literature	CABI
3309869	excluded	not_screened	not_started	gray literature	CABI
3309870	excluded	not_screened	not_started	gray literature	CABI
3309871	excluded	not_screened	not_started	gray literature	CABI
3309872	excluded	not_screened	not_started	gray literature	CABI
3309873	excluded	not_screened	not_started	gray literature	CABI
3309874	excluded	not_screened	not_started	gray literature	CABI
3309875	excluded	not_screened	not_started	gray literature	CABI
3309876	excluded	not_screened	not_started	gray literature	CABI
3309877	excluded	not_screened	not_started	gray literature	CABI
3309878	excluded	not_screened	not_started	gray literature	CABI
3309879	excluded	not_screened	not_started	gray literature	CABI
3309880	excluded	not_screened	not_started	gray literature	CABI
3309881	excluded	not_screened	not_started	gray literature	CABI
3309882	excluded	not_screened	not_started	gray literature	CABI
3309883	excluded	not_screened	not_started	gray literature	CABI
3309884	excluded	not_screened	not_started	gray literature	CABI
3309885	excluded	not_screened	not_started	gray literature	CABI
3309886	excluded	not_screened	not_started	gray literature	CABI
3309887	excluded	not_screened	not_started	gray literature	CABI
3309888	excluded	not_screened	not_started	gray literature	CABI
3309889	excluded	not_screened	not_started	gray literature	CABI
3309890	excluded	not_screened	not_started	gray literature	CABI
3309891	excluded	not_screened	not_started	gray literature	CABI
3309892	excluded	not_screened	not_started	gray literature	CABI
3309893	excluded	not_screened	not_started	gray literature	CABI
3309894	excluded	not_screened	not_started	gray literature	CABI
3309895	excluded	not_screened	not_started	gray literature	CABI
3309896	excluded	not_screened	not_started	gray literature	CABI
3309897	excluded	not_screened	not_started	gray literature	CABI
3309898	included	excluded	not_started	gray literature	CABI	Double
3309899	excluded	not_screened	not_started	gray literature	CABI
3309900	excluded	not_screened	not_started	gray literature	CABI
3309902	excluded	not_screened	not_started	gray literature	CABI
3309903	excluded	not_screened	not_started	gray literature	CABI
3309904	excluded	not_screened	not_started	gray literature	CABI
3309905	excluded	not_screened	not_started	gray literature	CABI
3309906	excluded	not_screened	not_started	gray literature	CABI
3309907	excluded	not_screened	not_started	gray literature	CABI
3309908	excluded	not_screened	not_started	gray literature	CABI
3309909	excluded	not_screened	not_started	gray literature	CABI
3309910	excluded	not_screened	not_started	gray literature	CABI
3309911	excluded	not_screened	not_started	gray literature	CABI
3309912	included	excluded	not_started	gray literature	CABI	Exposure type; Outcome; Population type
3309913	excluded	not_screened	not_started	gray literature	CABI
3309914	excluded	not_screened	not_started	gray literature	CABI
3309915	excluded	not_screened	not_started	gray literature	CABI
3309916	excluded	not_screened	not_started	gray literature	CABI
3309917	excluded	not_screened	not_started	gray literature	CABI
3309918	excluded	not_screened	not_started	gray literature	CABI
3309919	excluded	not_screened	not_started	gray literature	CABI
3309920	excluded	not_screened	not_started	gray literature	CABI
3309921	excluded	not_screened	not_started	gray literature	CABI
3309922	excluded	not_screened	not_started	gray literature	CABI
3309923	excluded	not_screened	not_started	gray literature	CABI
3309924	excluded	not_screened	not_started	gray literature	CABI
3309925	excluded	not_screened	not_started	gray literature	CABI
3309926	excluded	not_screened	not_started	gray literature	CABI
3309927	excluded	not_screened	not_started	gray literature	CABI
3309928	excluded	not_screened	not_started	gray literature	CABI
3309929	excluded	not_screened	not_started	gray literature	CABI
3309930	excluded	not_screened	not_started	gray literature	CABI
3309931	excluded	not_screened	not_started	gray literature	CABI
3309932	excluded	not_screened	not_started	gray literature	CABI
3309933	excluded	not_screened	not_started	gray literature	CABI
3309934	excluded	not_screened	not_started	gray literature	CABI
3309935	excluded	not_screened	not_started	gray literature	CABI
3309936	excluded	not_screened	not_started	gray literature	CABI
3309937	excluded	not_screened	not_started	gray literature	CABI
3309938	excluded	not_screened	not_started	gray literature	CABI
3309939	excluded	not_screened	not_started	gray literature	CABI
3309940	excluded	not_screened	not_started	gray literature	CABI
3309941	excluded	not_screened	not_started	gray literature	CABI
3309942	excluded	not_screened	not_started	gray literature	CABI
3309943	excluded	not_screened	not_started	gray literature	CABI
3309944	excluded	not_screened	not_started	gray literature	CABI
3309945	excluded	not_screened	not_started	gray literature	CABI
3309946	excluded	not_screened	not_started	gray literature	CABI
3309947	excluded	not_screened	not_started	gray literature	CABI
3309948	excluded	not_screened	not_started	gray literature	CABI
3309949	excluded	not_screened	not_started	gray literature	CABI
3309950	excluded	not_screened	not_started	gray literature	CABI
3309951	excluded	not_screened	not_started	gray literature	CABI
3309952	excluded	not_screened	not_started	gray literature	CABI
3309953	excluded	not_screened	not_started	gray literature	CABI
3309954	excluded	not_screened	not_started	gray literature	CABI
3309955	excluded	not_screened	not_started	gray literature	CABI
3309956	excluded	not_screened	not_started	gray literature	CABI
3309957	excluded	not_screened	not_started	gray literature	CABI
3309958	excluded	not_screened	not_started	gray literature	CABI
3309959	excluded	not_screened	not_started	gray literature	CABI
3309960	included	excluded	not_started	gray literature	CABI	Exposure type; Outcome
3309961	excluded	not_screened	not_started	gray literature	CABI
3309962	excluded	not_screened	not_started	gray literature	CABI
3309963	excluded	not_screened	not_started	gray literature	CABI
3309964	excluded	not_screened	not_started	gray literature	CABI
3309965	excluded	not_screened	not_started	gray literature	CABI
3309966	excluded	not_screened	not_started	gray literature	CABI
3309967	excluded	not_screened	not_started	gray literature	CABI
3309968	excluded	not_screened	not_started	gray literature	CABI
3309969	excluded	not_screened	not_started	gray literature	CABI
3309970	excluded	not_screened	not_started	gray literature	CABI
3309971	excluded	not_screened	not_started	gray literature	CABI
3309972	excluded	not_screened	not_started	gray literature	CABI
3309973	excluded	not_screened	not_started	gray literature	CABI
3309974	excluded	not_screened	not_started	gray literature	CABI
3309975	excluded	not_screened	not_started	gray literature	CABI
3309976	excluded	not_screened	not_started	gray literature	CABI
3309977	excluded	not_screened	not_started	gray literature	CABI
3309978	excluded	not_screened	not_started	gray literature	CABI
3309979	excluded	not_screened	not_started	gray literature	CABI
3309980	excluded	not_screened	not_started	gray literature	CABI
3309981	excluded	not_screened	not_started	gray literature	CABI
3309982	excluded	not_screened	not_started	gray literature	CABI
3309983	excluded	not_screened	not_started	gray literature	CABI
3309984	excluded	not_screened	not_started	gray literature	CABI
3309985	excluded	not_screened	not_started	gray literature	CABI
3309986	excluded	not_screened	not_started	gray literature	CABI
3309987	excluded	not_screened	not_started	gray literature	CABI
3309988	excluded	not_screened	not_started	gray literature	CABI
3309989	excluded	not_screened	not_started	gray literature	CABI
3309990	excluded	not_screened	not_started	gray literature	CABI
3309991	excluded	not_screened	not_started	gray literature	CABI
3309992	excluded	not_screened	not_started	gray literature	CABI
3309993	excluded	not_screened	not_started	gray literature	CABI
3309994	excluded	not_screened	not_started	gray literature	CABI
3309995	excluded	not_screened	not_started	gray literature	CABI
3309996	excluded	not_screened	not_started	gray literature	CABI
3309997	excluded	not_screened	not_started	gray literature	CABI
3309998	excluded	not_screened	not_started	gray literature	CABI
3309999	excluded	not_screened	not_started	gray literature	CABI
3310000	excluded	not_screened	not_started	gray literature	CABI
3310001	excluded	not_screened	not_started	gray literature	CABI
3310002	excluded	not_screened	not_started	gray literature	CABI
3310003	excluded	not_screened	not_started	gray literature	CABI
3310004	excluded	not_screened	not_started	gray literature	CABI
3310005	excluded	not_screened	not_started	gray literature	CABI
3310006	excluded	not_screened	not_started	gray literature	CABI
3310007	excluded	not_screened	not_started	gray literature	CABI
3310008	excluded	not_screened	not_started	gray literature	CABI
3310009	excluded	not_screened	not_started	gray literature	CABI
3310010	excluded	not_screened	not_started	gray literature	CABI
3310011	excluded	not_screened	not_started	gray literature	CABI
3310012	excluded	not_screened	not_started	gray literature	CABI
3310013	excluded	not_screened	not_started	gray literature	CABI
3310014	excluded	not_screened	not_started	gray literature	CABI
3310015	excluded	not_screened	not_started	gray literature	CABI
3310016	excluded	not_screened	not_started	gray literature	CABI
3310017	excluded	not_screened	not_started	gray literature	CABI
3310018	excluded	not_screened	not_started	gray literature	CABI
3310019	excluded	not_screened	not_started	gray literature	CABI
3310020	excluded	not_screened	not_started	gray literature	CABI
3310021	excluded	not_screened	not_started	gray literature	CABI
3310022	excluded	not_screened	not_started	gray literature	CABI
3310023	excluded	not_screened	not_started	gray literature	CABI
3310024	excluded	not_screened	not_started	gray literature	CABI
3310025	excluded	not_screened	not_started	gray literature	CABI
3310026	excluded	not_screened	not_started	gray literature	CABI
3310027	excluded	not_screened	not_started	gray literature	CABI
3310028	excluded	not_screened	not_started	gray literature	CABI
3310029	excluded	not_screened	not_started	gray literature	CABI
3310030	excluded	not_screened	not_started	gray literature	CABI
3310031	excluded	not_screened	not_started	gray literature	CABI
3310032	excluded	not_screened	not_started	gray literature	CABI
3310033	excluded	not_screened	not_started	gray literature	CABI
3310034	excluded	not_screened	not_started	gray literature	CABI
3310035	excluded	not_screened	not_started	gray literature	CABI
3310036	excluded	not_screened	not_started	gray literature	CABI
3310037	excluded	not_screened	not_started	gray literature	CABI
3310038	excluded	not_screened	not_started	gray literature	CABI
3310039	excluded	not_screened	not_started	gray literature	CABI
3310040	excluded	not_screened	not_started	gray literature	CABI
3310041	excluded	not_screened	not_started	gray literature	CABI
3310042	excluded	not_screened	not_started	gray literature	CABI
3310043	excluded	not_screened	not_started	gray literature	CABI
3310044	excluded	not_screened	not_started	gray literature	CABI
3310045	excluded	not_screened	not_started	gray literature	CABI
3310046	excluded	not_screened	not_started	gray literature	CABI
3310047	excluded	not_screened	not_started	gray literature	CABI
3310048	excluded	not_screened	not_started	gray literature	CABI
3310049	excluded	not_screened	not_started	gray literature	CABI
3310050	excluded	not_screened	not_started	gray literature	CABI
3310051	excluded	not_screened	not_started	gray literature	CABI
3310052	excluded	not_screened	not_started	gray literature	CABI
3310053	excluded	not_screened	not_started	gray literature	CABI
3310054	excluded	not_screened	not_started	gray literature	CABI
3310055	excluded	not_screened	not_started	gray literature	CABI
3310056	excluded	not_screened	not_started	gray literature	CABI
3310057	excluded	not_screened	not_started	gray literature	CABI
3310058	excluded	not_screened	not_started	gray literature	CABI
3310059	excluded	not_screened	not_started	gray literature	CABI
3310060	excluded	not_screened	not_started	gray literature	CABI
3310061	excluded	not_screened	not_started	gray literature	CABI
3310062	excluded	not_screened	not_started	gray literature	CABI
3310063	excluded	not_screened	not_started	gray literature	CABI
3310064	excluded	not_screened	not_started	gray literature	CABI
3310065	excluded	not_screened	not_started	gray literature	CABI
3310066	excluded	not_screened	not_started	gray literature	CABI
3310067	excluded	not_screened	not_started	gray literature	CABI
3310068	excluded	not_screened	not_started	gray literature	CABI
3310069	excluded	not_screened	not_started	gray literature	CABI
3310070	excluded	not_screened	not_started	gray literature	CABI
3310071	excluded	not_screened	not_started	gray literature	CABI
3310072	excluded	not_screened	not_started	gray literature	CABI
3310073	excluded	not_screened	not_started	gray literature	CABI
3310074	excluded	not_screened	not_started	gray literature	CABI
3310075	excluded	not_screened	not_started	gray literature	CABI
3310076	excluded	not_screened	not_started	gray literature	CABI
3310077	excluded	not_screened	not_started	gray literature	CABI
3310078	excluded	not_screened	not_started	gray literature	CABI
3310079	excluded	not_screened	not_started	gray literature	CABI
3310080	excluded	not_screened	not_started	gray literature	CABI
3310081	excluded	not_screened	not_started	gray literature	CABI
3310082	excluded	not_screened	not_started	gray literature	CABI
3310083	excluded	not_screened	not_started	gray literature	CABI
3310084	excluded	not_screened	not_started	gray literature	CABI
3310085	included	excluded	not_started	gray literature	CABI	Double
3310086	excluded	not_screened	not_started	gray literature	CABI
3310087	excluded	not_screened	not_started	gray literature	CABI
3310088	excluded	not_screened	not_started	gray literature	CABI
3310089	excluded	not_screened	not_started	gray literature	CABI
3310090	excluded	not_screened	not_started	gray literature	CABI
3310091	excluded	not_screened	not_started	gray literature	CABI
3310092	excluded	not_screened	not_started	gray literature	CABI
3310093	excluded	not_screened	not_started	gray literature	CABI
3310094	excluded	not_screened	not_started	gray literature	CABI
3310095	excluded	not_screened	not_started	gray literature	CABI
3310096	excluded	not_screened	not_started	gray literature	CABI
3310097	excluded	not_screened	not_started	gray literature	CABI
3310098	excluded	not_screened	not_started	gray literature	CABI
3310099	excluded	not_screened	not_started	gray literature	CABI
3310100	excluded	not_screened	not_started	gray literature	CABI
3310101	excluded	not_screened	not_started	gray literature	CABI
3310102	excluded	not_screened	not_started	gray literature	CABI
3310103	excluded	not_screened	not_started	gray literature	CABI
3310104	excluded	not_screened	not_started	gray literature	CABI
3310105	excluded	not_screened	not_started	gray literature	CABI
3310106	excluded	not_screened	not_started	gray literature	CABI
3310107	excluded	not_screened	not_started	gray literature	CABI
3310108	excluded	not_screened	not_started	gray literature	CABI
3310109	excluded	not_screened	not_started	gray literature	CABI
3310110	excluded	not_screened	not_started	gray literature	CABI
3310111	excluded	not_screened	not_started	gray literature	CABI
3310112	excluded	not_screened	not_started	gray literature	CABI
3310113	excluded	not_screened	not_started	gray literature	CABI
3310114	excluded	not_screened	not_started	gray literature	CABI
3310115	excluded	not_screened	not_started	gray literature	CABI
3310116	excluded	not_screened	not_started	gray literature	CABI
3310117	excluded	not_screened	not_started	gray literature	CABI
3310118	excluded	not_screened	not_started	gray literature	CABI
3310119	excluded	not_screened	not_started	gray literature	CABI
3310120	excluded	not_screened	not_started	gray literature	CABI
3310121	excluded	not_screened	not_started	gray literature	CABI
3310122	excluded	not_screened	not_started	gray literature	CABI
3310123	excluded	not_screened	not_started	gray literature	CABI
3310124	excluded	not_screened	not_started	gray literature	CABI
3310125	excluded	not_screened	not_started	gray literature	CABI
3310126	excluded	not_screened	not_started	gray literature	CABI
3310127	excluded	not_screened	not_started	gray literature	CABI
3310128	excluded	not_screened	not_started	gray literature	CABI
3310129	excluded	not_screened	not_started	gray literature	CABI
3310130	excluded	not_screened	not_started	gray literature	CABI
3310131	excluded	not_screened	not_started	gray literature	CABI
3310132	excluded	not_screened	not_started	gray literature	CABI
3310133	excluded	not_screened	not_started	gray literature	CABI
3310134	excluded	not_screened	not_started	gray literature	CABI
3310135	excluded	not_screened	not_started	gray literature	CABI
3310136	excluded	not_screened	not_started	gray literature	CABI
3310137	excluded	not_screened	not_started	gray literature	CABI
3310138	excluded	not_screened	not_started	gray literature	CABI
3310139	excluded	not_screened	not_started	gray literature	CABI
3310140	excluded	not_screened	not_started	gray literature	CABI
3310141	excluded	not_screened	not_started	gray literature	CABI
3310142	excluded	not_screened	not_started	gray literature	CABI
3310143	excluded	not_screened	not_started	gray literature	CABI
3310144	excluded	not_screened	not_started	gray literature	CABI
3310145	excluded	not_screened	not_started	gray literature	CABI
3310146	excluded	not_screened	not_started	gray literature	CABI
3310147	excluded	not_screened	not_started	gray literature	CABI
3310148	excluded	not_screened	not_started	gray literature	CABI
3310149	excluded	not_screened	not_started	gray literature	CABI
3310150	excluded	not_screened	not_started	gray literature	CABI
3310151	excluded	not_screened	not_started	gray literature	CABI
3310152	excluded	not_screened	not_started	gray literature	CABI
3310153	excluded	not_screened	not_started	gray literature	CABI
3310154	excluded	not_screened	not_started	gray literature	CABI
3310155	excluded	not_screened	not_started	gray literature	CABI
3310156	excluded	not_screened	not_started	gray literature	CABI
3310157	excluded	not_screened	not_started	gray literature	CABI
3310158	excluded	not_screened	not_started	gray literature	CABI
3310159	excluded	not_screened	not_started	gray literature	CABI
3310160	excluded	not_screened	not_started	gray literature	CABI
3310161	excluded	not_screened	not_started	gray literature	CABI
3310162	excluded	not_screened	not_started	gray literature	CABI
3310163	excluded	not_screened	not_started	gray literature	CABI
3310164	excluded	not_screened	not_started	gray literature	CABI
3310165	excluded	not_screened	not_started	gray literature	CABI
3310166	excluded	not_screened	not_started	gray literature	CABI
3310167	excluded	not_screened	not_started	gray literature	CABI
3310168	excluded	not_screened	not_started	gray literature	CABI
3310169	excluded	not_screened	not_started	gray literature	CABI
3310170	excluded	not_screened	not_started	gray literature	CABI
3310171	excluded	not_screened	not_started	gray literature	CABI
3310172	excluded	not_screened	not_started	gray literature	CABI
3310173	excluded	not_screened	not_started	gray literature	CABI
3310174	excluded	not_screened	not_started	gray literature	CABI
3310175	excluded	not_screened	not_started	gray literature	CABI
3310176	excluded	not_screened	not_started	gray literature	CABI
3310177	excluded	not_screened	not_started	gray literature	CABI
3310178	excluded	not_screened	not_started	gray literature	CABI
3310179	excluded	not_screened	not_started	gray literature	CABI
3310180	excluded	not_screened	not_started	gray literature	CABI
3310181	excluded	not_screened	not_started	gray literature	CABI
3310182	excluded	not_screened	not_started	gray literature	CABI
3310183	excluded	not_screened	not_started	gray literature	CABI
3310184	excluded	not_screened	not_started	gray literature	CABI
3310185	excluded	not_screened	not_started	gray literature	CABI
3310186	excluded	not_screened	not_started	gray literature	CABI
3310187	excluded	not_screened	not_started	gray literature	CABI
3310188	excluded	not_screened	not_started	gray literature	CABI
3310189	excluded	not_screened	not_started	gray literature	CABI
3310190	excluded	not_screened	not_started	gray literature	CABI
3310191	excluded	not_screened	not_started	gray literature	CABI
3310192	excluded	not_screened	not_started	gray literature	CABI
3310193	excluded	not_screened	not_started	gray literature	CABI
3310194	excluded	not_screened	not_started	gray literature	CABI
3310195	excluded	not_screened	not_started	gray literature	CABI
3310196	excluded	not_screened	not_started	gray literature	CABI
3310197	excluded	not_screened	not_started	gray literature	CABI
3310198	excluded	not_screened	not_started	gray literature	CABI
3310199	excluded	not_screened	not_started	gray literature	CABI
3310200	excluded	not_screened	not_started	gray literature	CABI
3310201	excluded	not_screened	not_started	gray literature	CABI
3310202	excluded	not_screened	not_started	gray literature	CABI
3310203	excluded	not_screened	not_started	gray literature	CABI
3310204	excluded	not_screened	not_started	gray literature	CABI
3310205	excluded	not_screened	not_started	gray literature	CABI
3310206	excluded	not_screened	not_started	gray literature	CABI
3310207	excluded	not_screened	not_started	gray literature	CABI
3310208	excluded	not_screened	not_started	gray literature	CABI
3310209	excluded	not_screened	not_started	gray literature	CABI
3310210	excluded	not_screened	not_started	gray literature	CABI
[truncated: 8,008 more rows]
[truncated: 1 more columns]

## Sheet: Map 1-full set data
Full set data of Map 1
unique_ID	data_source_name	biblio_pid	biblio_title	biblio_authors	biblio_container	biblio_abstract	biblio_year	biblio_vol	biblio_issue	biblio_page	biblio_doctype	biblio_content	study_country	forest_type	exposure_envfactor	exposure_generesources	exposure_landconversion	exposure_socioeconomic	exposure_disturbances	exposure_managesoil	exposure_managepest	exposure_managewater	exposure_landownership	exposure_cropdiversify	outcome_diversityabove	outcome_diversitysoil	outcome_wilduse	outcome_wildinteract	outcome_chemical	outcome_habitatloss	outcome_wildfunction	farm_produce	design_context	design_kind	design_comparator	comparator_group	farm_ownership
3316875	Web of Science	10.1111/j.1744-7429.2000.tb00459.x	A Comparison of the Phyllostomid Bat Assemblages in Undisturbed Neotropical Forest and in Forest Fragments of a Slashâ€andâ€Burn Farming Mosaic in PetÃ©n, Guatemala1	Mark D. Schulze, Nathaniel E. Seavy, and David F. Whitacre	Biotropica	Using mist nets, we compared phyllostomid bat ensembles of continuous mature forest in Tikal National Park, Guatemala, and of forest fragments in the nearby farming landscape. Of 20 species captured, 13 were shared between treatments, 4 were unique to continuous forest, and 3 were unique to forest fragments. Dominance-diversity curves were similar for the two treatments except that Sturnira liliu…	2000	32	1	174-184	j; o; u; r; n; a; l; ; a; r; t; i; c; l; e	s; t; u; d; y	GTM Guatemala	Semi evergreen rainforest	FALSE	FALSE	TRUE	FALSE	FALSE	FALSE	FALSE	FALSE	FALSE	FALSE	TRUE	FALSE	FALSE	FALSE	FALSE	FALSE	FALSE	maize	in-situ	observational	BAE	Y; e; s	Small Holder
3314799	Scopus	129.110.242.50	Post-agriculture versus post-hurricane succession in southeastern Nicaraguan rain forest	D.H. Boucher, J.H. Vandermeer, I. Granzow de la Cerda, M.A. Mallona, I. Perfecto5 and N. Zamora	Plant ecology	We compared five-year old forests developing after agriculture to those recovering from Hurricane Joan (1988) and to the pre-hurricane forest, at two sites in tropical rain forest in southeastern Nicaragua. We used non-para metric cluster analysis to group transects by their species compositions, and compared their species richness, estimated total species richness, dominance, density and basal a…	2001	NA	156	131-137	j; o; u; r; n; a; l; ; a; r; t; i; c; l; e	s; t; u; d; y	NIC Nicaragua	Lowland evergreen rainforest	FALSE	FALSE	TRUE	FALSE	TRUE	FALSE	FALSE	FALSE	FALSE	FALSE	TRUE	FALSE	FALSE	FALSE	FALSE	FALSE	TRUE	maize	in-situ	observational	BAE	Y; e; s	Other
3316927	Web of Science	10.1016/S0378-1127(00)00361-3	Land-use and erosion of a Costa Rican Ultisol affect soil chemistry, mycorrhizal fungi and early regeneration	F. Lynn Carpentera, Sergio Palacios Mayorgab, Eduardo Gonzalez Quinterob, Michelle Schroedera	Forest Ecology and Management	Deforestation causes soil erosion, especially in the humid tropics where rainfall is heavy and terrain is often steep. Landuses, such as overgrazing and planting annual crops on slopes exacerbate the resultant land degradation. Consequent loss of productivity in this area of the world is on a collision course with increasing human population density and the demand for food. Because of the serious…	2001	144	NA	1-17	j; o; u; r; n; a; l; ; a; r; t; i; c; l; e	s; t; u; d; y	CRI Costa Rica	Lower montane rainforest	TRUE	FALSE	TRUE	FALSE	FALSE	FALSE	FALSE	FALSE	FALSE	FALSE	FALSE	TRUE	FALSE	FALSE	FALSE	FALSE	FALSE	coffee	in-situ	observational	CE	Y; e; s	Other
3316935	Web of Science	10.1111/j.1744-7429.2001.tb00205.x	Landscape Heterogeneity and Diurnal Raptor Diversity in Honduras: The Role of Indigenous Shifting Cultivation	David L. Anderson	Biotropica	I studied the relationship between diurnal raptor diversity, density, and richness, and landscape heterogeneity in continuous primary forests and forests farmed by native Amerindians in the RÄ±Â´o PlaÂ´tano Biosphere Reserve of northeastern Honduras from January to June 1996 and 1997. I estimated landscape heterogeneityâ€”the variability in naturally occurring and/or anthropogenic habitat mosaics…	2001	33	3	511-519	j; o; u; r; n; a; l; ; a; r; t; i; c; l; e	s; t; u; d; y	HND Honduras	Lowland evergreen rainforest	FALSE	FALSE	TRUE	FALSE	FALSE	FALSE	FALSE	FALSE	FALSE	FALSE	TRUE	FALSE	FALSE	FALSE	FALSE	FALSE	FALSE	rice; beans	in-situ	observational	Punctuated	Y; e; s	Small Holder
3316961	Web of Science	10.2307/3099976	Land use history, environment, and tree composition in a tropical forest	Jill Thompson, Nicholas Brokaw, Jess K. Zimmerman, Robert B. Waide, Edwin M. Everham iii, D. Jean Lodge, Charlotte M. Taylor, Diana GarcãA-Montieland Marcheterre Fluet	Ecological Applications	The effects of historical land use on tropical forest must be examined to understand present forest characteristics and to plan conservation strategies. We compared the effects of past land use, topography, soil type, and other environmental variables on tree species composition in a subtropical wet forest in the Luquillo Mountains, Puerto Rico. The study involved stems > 10 cm diameter measured …	2002	12	5	1344-1363	j; o; u; r; n; a; l; ; a; r; t; i; c; l; e	s; t; u; d; y	PRI Puerto Rico	Lower montane rainforest	TRUE	FALSE	TRUE	FALSE	TRUE	FALSE	FALSE	FALSE	FALSE	FALSE	TRUE	FALSE	FALSE	FALSE	FALSE	FALSE	FALSE	coffee; mangoes; bananas	in-situ	observational	BACE	O; t; h; e; r	Other
3314884	Scopus	10.1023/A:1023621609102	Size does matter - effects of tropical rainforest fragmentation on the leaf litter ant community in Sabah, Malaysia	Carsten A. Bruhl, Thomas Eltz and K. Eduard Linsenmair	Biodiversity and Conservation	Primary tropical lowland rainforest in Sabah, Malaysia, has been largely reduced to small to medium-sized, often isolated, forest islands surrounded by a highly altered agricultural landscape. The biodiversity patterns of leaf litter ant communities were monitored in two forest fragments of differing size as well as in a contiguous forest over the course of two years. Species number and diversity…	2003	NA	12	1371-1389	j; o; u; r; n; a; l; ; a; r; t; i; c; l; e	s; t; u; d; y	MYS Malaysia	Lowland evergreen rainforest	FALSE	FALSE	TRUE	FALSE	FALSE	FALSE	FALSE	FALSE	FALSE	FALSE	FALSE	TRUE	FALSE	FALSE	FALSE	TRUE	FALSE	rubber; oil palm	in-situ	observational	BAE	Y; e; s	Other
3314893	Scopus	10.1046/j.1365-2664.2003.00794.x	Termite assemblage collapse along a land-use intensification gradient in lowland central Sumatra, Indonesia	D. T. Jones, F. X. Susilo, D. E. Bignell, S. Hardiwinotoâ§, A. N. Gillison and P. Eggleton	NA	Termites are major decomposers in tropical regions and play an important role in soil processes. This study measured the impact of land-use intensification on the termite assemblage of lowland rain forest in Jambi Province, on the Indonesian island of Sumatra. Termite composition was assessed in seven land-use types along a disturbance gradient, from primary forest, through different silvicultura…	2003	NA	40	380-391	j; o; u; r; n; a; l; ; a; r; t; i; c; l; e	s; t; u; d; y	IDN Indonesia	Lowland evergreen rainforest	TRUE	FALSE	TRUE	FALSE	FALSE	FALSE	FALSE	FALSE	FALSE	TRUE	FALSE	TRUE	FALSE	FALSE	FALSE	TRUE	FALSE	oil palm; rubber; cassava	in-situ	observational	BAE	Y; e; s	Large Holder
3314900	Scopus	DOI: 10.1890/1051-0761(2003)013[0235:TCBARC]2.0.CO;2	Tropical countryside bird assemblages: Richness, composition, and foraging differ by landscape context	Gary W. Luck, & Gretchen C. Daily.	Journal of ecological applications	In tropical regions worldwide, large tracts of native rain forest have been replaced by agricultural systems. Appropriate management of these systems may contribute to biodiversity conservation, but we have limited knowledge of the effect of different management strategies on species persistence. We examined the capacity of tropical countryside in southern Costa Rica to provide resources for avia…	2003	13	1	235-247	j; o; u; r; n; a; l; ; a; r; t; i; c; l; e	s; t; u; d; y	CRI Costa Rica	Other	FALSE	FALSE	FALSE	FALSE	FALSE	FALSE	FALSE	FALSE	FALSE	TRUE	TRUE	FALSE	TRUE	FALSE	FALSE	FALSE	FALSE	sugar cane; bananas; coffee	in-situ	observational	BAE	Y; e; s	Small Holder
3316994	Web of Science	10.1046/j.1523-1739.2003.01310.x	Countryside Biogeography of Tropical Butterflies	M. CLAIRE HORNER-DEVINE,* GRETCHEN C. DAILY, PAUL R. EHRLICH, AND CAROL L. BOGGS	Conservation Biology	Although most conservation efforts focus on preserving biodiversity in relatively pristine ecosystems, we investigated possible conservation opportunities in human-dominated landscapes. We evaluated butterfly diversity in a tropical countryside that was converted about four decades ago from continuous forest to a mosaic of coffee farms, pasture, and forest fragments. We compared the butterfly fau…	2003	17	1	168-177	j; o; u; r; n; a; l; ; a; r; t; i; c; l; e	s; t; u; d; y	CRI Costa Rica	Other	FALSE	FALSE	TRUE	FALSE	FALSE	FALSE	FALSE	FALSE	FALSE	FALSE	TRUE	FALSE	TRUE	FALSE	FALSE	FALSE	TRUE	coffee	in-situ	observational	BAE	Y; e; s	Other
3317006	Web of Science	http://parqueserradoscavalos.caruaru.pe.gov.br/wp-content/uploads/2019/12/Effects-of-Habitat-Disturbance-on-the-Termite-Fauna-in-a-Highland-Humid-Forest-in-the-Caatinga-Domain-Brazil.pdf	Effects of Habitat Disturbance on the Termite Fauna in a Highland Humid Forest in the Caatinga Domain, Brazil	Adelmar G. Bandeira, Alexandre Vasconcellos, Moabe P. Silva & Reginaldo Constantino	Sociobiology	Termites were sampled in six different habitats in the Brejo dos Cavalos, Brazil, an island of humid, evergreen, highland forest surrounded by caatinga (dry savanna). One transect of 200 x 10 m divided into 20 plots of 10 x 10 m was sampled in each habitat. Diversity was drastically reduced by habitat disturbance, and no termite was found at the site under annual monoculture. The humus-feeders we…	2003	42	1	1-11	j; o; u; r; n; a; l; ; a; r; t; i; c; l; e	s; t; u; d; y	BRA Brazil	Upper montane rainforest	FALSE	FALSE	TRUE	FALSE	FALSE	TRUE	FALSE	TRUE	FALSE	FALSE	FALSE	TRUE	FALSE	FALSE	FALSE	FALSE	FALSE	coffee; bananas; vegetables	in-situ	observational	Continuous; BAE	Y; e; s	Other
3317119	Web of Science	10.1007/s10531-004-0654-7	Changes of dung beetle communities from rainforests towards agroforestry systems and annual cultures in Sulawesi (Indonesia)	SHAHABUDDIN, CHRISTIAN H. SCHULZE, TEJA TSCHARNTKE	Biodiversity and Conservation	Little is known about how tropical land-use systems contribute to the conservation of functionally important insect groups, including dung beetles. In a study at the margin of Lore Lindu National Park (a biodiversity hotspot in Central Sulawesi, Indonesia) dung-beetle communities were sampled in natural forest, young secondary forest, agroforestry systems (cacao plantations with shade trees) and …	2003	NA	14	863-877	j; o; u; r; n; a; l; ; a; r; t; i; c; l; e	s; t; u; d; y	IDN Indonesia	Lower montane rainforest	FALSE	FALSE	TRUE	FALSE	FALSE	FALSE	FALSE	FALSE	FALSE	TRUE	FALSE	TRUE	FALSE	FALSE	FALSE	FALSE	TRUE	cacao; maize	in-situ	observational	BAE	Y; e; s	Other
3314909	Scopus	https://doi.org/10.1111/j.1366-9516.2004.00101.x	Diversity of geometrid moths (Lepidoptera: Geometridae) along an Afrotropical elevational rainforest transect	Jan C. Axmacher, Gabriele Holtmann, Luis Scheuermann Gunnar Brehm, Klaus MÃ¼llerâ€Hohenstein, & Konrad Fiedler	journal of diversity and distributions	Geometrid moths were investigated at 26 sites on 9 elevational levels along an elevational transect at Mt. Kilimanjaro (Tanzania), stretching from the fineâ€grained mosaic of small agroforest plots with combined cultivation of trees, shrubs and crops at 1650 m through mountain rainforest to heathland at 3300 m. We sampled moths manually at light between 19 : 00 and 22 : 00 in the rainy seasons o…	2004	10	4	293-302	j; o; u; r; n; a; l; ; a; r; t; i; c; l; e	s; t; u; d; y	TZA Tanzania United Republic of	Upper montane rainforest	FALSE	FALSE	TRUE	FALSE	FALSE	FALSE	FALSE	FALSE	FALSE	FALSE	TRUE	FALSE	FALSE	FALSE	FALSE	FALSE	FALSE	coffee; maize; beans; chickpeas; mangoes	in-situ	observational	BAE	Y; e; s	Small Holder
3314911	Scopus	DOI: 10.1890/02-5409	Biodiversity indicator groups of tropical land-use systems: Comparing plants, birds, and insects	Christian H. Schulze, Matthias Waltert, Paul J. A. Kessler, Ramadhanil Pitopang, Dorthe Veddeler, Michael MÃ¼hlenberg, S. Robbert Gradstein, Christoph Leuschner, Ingolf Steffan-Dewenter, & Teja Tscharntke	journal of ecological applications	Tropical landscapes are dominated by landâ€use systems, but their contribution to the conservation of biodiversity is largely unknown. Since changes in biodiversity in response to human impact are known to differ widely among taxonomic groups and guilds, there is a need for multidisciplinary collaboration of plant, vertebrate, and invertebrate experts. We used inventories of trees, understory pl…	2004	14	5	1321-1333	j; o; u; r; n; a; l; ; a; r; t; i; c; l; e	s; t; u; d; y	IDN Indonesia	Lower montane rainforest	FALSE	FALSE	TRUE	FALSE	FALSE	FALSE	FALSE	FALSE	FALSE	FALSE	TRUE	FALSE	TRUE	FALSE	FALSE	FALSE	FALSE	cacao; coffee; maize; rice	in-situ	observational	BAE	Y; e; s	Other
3314918	Scopus	doi:10.1016/j.agee.2004.01.007	Terrestrial pteridophytes as indicators of a forest-like environment in rubber production systems in the lowlands of Jambi, Sumatra	H. Beukemaa, & M. van Noordwijk	journal of agriculture, ecosystems and environment	Species richness of terrestrial ferns and fern allies (Pteridophyta) may indicate forest habitat quality, as analysed here for a tropical lowland area in Sumatra. A total of 51 standard 0.16 ha plots in primary forest, rubber (Hevea brasiliensis) agroforests and rubber plantations was compared for plot level diversity (average number of species per plot) and landscape level diversity (speciesâ€“a…	2004	104	1	63-73	j; o; u; r; n; a; l; ; a; r; t; i; c; l; e	s; t; u; d; y	IDN Indonesia	Lowland evergreen rainforest	FALSE	FALSE	TRUE	FALSE	FALSE	FALSE	FALSE	FALSE	FALSE	TRUE	TRUE	FALSE	FALSE	FALSE	FALSE	FALSE	FALSE	rubber	in-situ	observational	BAE	Y; e; s	Small Holder
3317025	Web of Science	10.1016/j.biocon.2004.03.030	The effects of human disturbance on a stingless bee community in a tropical rainforest	Hiromitsu Samejima, Marfaizal Marzuki , Teruyoshi Nagamitsu , Tohru Nakasizuka	Biological Conservation	Human disturbance of tropical rainforests may change pollinator communities indirectly as a result of changes in resource availability. We studied the mechanisms by which human disturbance affects a community of major pollinators, stingless bees, in Sarawak, Malaysia. We surveyed forest structure and flowering activity, and conducted a nest census and a bait-trap survey of stingless bees, both in…	2004	120	NA	577-587	j; o; u; r; n; a; l; ; a; r; t; i; c; l; e	s; t; u; d; y	MYS Malaysia	Lowland evergreen rainforest	FALSE	FALSE	FALSE	FALSE	FALSE	TRUE	FALSE	FALSE	FALSE	FALSE	TRUE	FALSE	TRUE	FALSE	FALSE	FALSE	FALSE	rice; vegetables	in-situ	observational	BAE	Y; e; s	Small Holder
3317030	Web of Science	10.1023/B:VEGE.0000046058.00019.d9	Effects of land use history on hurricane damage and recovery in a neotropical forest	M. Uriarte, L.W. Rivera , J.K. Zimmerman , T.M. Aide , A.G. Power and A.S. Flecker	Plant Ecology	Prior land-use history might influence damage and recovery of plant communities from natural disturbance. We examined effects of previous agricultural land use on damage and recovery of plant communities affected by Hurricane Georges. The study was conducted in the karst region of Los Haitises National Park, Dominican Republic. We compared pre- and post-hurricane stem density, basal area and dive…	2004	174	NA	49-58	j; o; u; r; n; a; l; ; a; r; t; i; c; l; e	s; t; u; d; y	DOM Dominican Republic	Other	FALSE	FALSE	FALSE	FALSE	TRUE	FALSE	FALSE	FALSE	FALSE	FALSE	TRUE	FALSE	FALSE	FALSE	FALSE	FALSE	FALSE	cacao	in-situ	observational	BAE	Y; e; s	Other
3317044	Web of Science	10.1111/j.1523-1739.2004.00127.x	Effects of Land Use on Bird Species Richness in Sulawesi, Indonesia	MATTHIAS WALTERT, ANI MARDIASTUTI, AND MICHAEL MUHLENBERG	Conservation Biology	There is still much debate over the potential value of land-use systems for the maintenance of tropical biodiversity. An increasing number of studies indicate that much forest biodiversity can also be found in the agricultural landscape matrix. Because there is little information on the potential value of land-use systems for tropical forest bird species, we conducted repeated point counts in nea…	2004	18	5	1339-1346	j; o; u; r; n; a; l; ; a; r; t; i; c; l; e	s; t; u; d; y	IDN Indonesia	Lower montane rainforest	FALSE	FALSE	TRUE	FALSE	FALSE	FALSE	FALSE	FALSE	FALSE	FALSE	TRUE	FALSE	FALSE	FALSE	FALSE	FALSE	FALSE	maize; cacao	in-situ	observational	Continuous	Y; e; s	Other
3308655	CABI	https://doi.org/10.1016/j.cropro.2005.02.013	Optimizing herbicidal efficacy of glyphosate isopropylamine salt through ammonium sulphate as surfactant in oil palm (Elaeis guineensis) plantation in a rainforest area of Nigeria	lR.D.Aladesanwa, & M.O.Oladimeji	Journal of crop protection	A randomized complete block field trial was conducted over 2 years to evaluate the herbicidal efficacy of glyphosate isopropylamine salt (Roundups) appliedsingly at 1.41 kg a.e. ha_x0001_1 or in combination with ammonium sulphate (AMS) as surfactant at 0.5, 1.0, 1.5, and2.0% (wt/v) in a 5-year old oil palm plantation of the Federal University of Technology, Akure located in the rainforest vegetat…	2005	12	24	1068-1073	j; o; u; r; n; a; l; ; a; r; t; i; c; l; e	s; t; u; d; y	NGA Nigeria	Other	FALSE	FALSE	FALSE	FALSE	FALSE	FALSE	TRUE	FALSE	FALSE	FALSE	TRUE	FALSE	FALSE	FALSE	FALSE	FALSE	FALSE	oil palm	in-situ	experimental	BACE	Y; e; s	Other
3314025	CGIAR	Corpus ID: 55194410	The effects of the quesungual agroforestry system of western honduras on soil macrofauna	Natasha Pauli 1,2,3,* Edmundo Barrios2 Thomas OberthÃ¼r3 Arthur Conacher1 , Miguel Ayarza4 Luis A Welchez5	Sociedade & Natureza	Agricultural practices that promote increased diversity and abundance of soil macrofauna may improve soil quality and productivity, due to the influence of soil macrofauna on organic matter breakdown, nutrient cycling and soil structure. Southern Lempira department in Honduras is an environment where farmers could benefit greatly from such an increase in soil quality. The landscape is hilly, with…	2005	NA	NA	466-477	o; t; h; e; r	s; t; u; d; y	HND Honduras	Other	FALSE	FALSE	FALSE	FALSE	FALSE	FALSE	FALSE	FALSE	FALSE	TRUE	TRUE	TRUE	FALSE	FALSE	FALSE	FALSE	FALSE	maize; beans	in-situ	observational	BAE; Punctuated	O; t; h; e; r	Other
3314966	Scopus	DOI: 10.1017/S0266467405002695	Impact of habitat disturbance on the distribution of endemic species of small mammals and birds in a tropical rain forest in Sri Lanka	Mayuri R. Wijesinghe and M. de L. Brooke	Journal of tropical ecology	We tested whether species endemic to Sri Lanka were less able than non-endemics to tolerate disturbed habitats. Small mammals were surveyed in four habitat types along a disturbance gradient (unlogged forest, selectively logged forest, cultivated areas and areas abandoned after cultivation) within and around the Sinharaja rain forest in south-west Sri Lanka. Twenty 90-mÃ—40-m plots were live trap…	2005	21	6	661-668	j; o; u; r; n; a; l; ; a; r; t; i; c; l; e	s; t; u; d; y	LKA Sri Lanka	Lowland evergreen rainforest; Other	FALSE	FALSE	TRUE	FALSE	FALSE	FALSE	FALSE	FALSE	FALSE	TRUE	TRUE	FALSE	TRUE	FALSE	FALSE	FALSE	FALSE	rubber	in-situ	observational	BAE	Y; e; s	Other
3315007	Scopus	DOI 10.1007/sa10705-004-7306-x	Effects of some soil management systems on soil physical properties, microbial biomass and nutrient distribution under rainfed maize production in a humid rainforest Alfisol	S.O. Agele, B.S. Ewulo and I.K. Oyewusi	Journal of nutrient cycling in agroecosystems	The interaction of land use and seasonal microclimatic events could explain the differences in soil quality characteristics which mediate biological and physical processes of the soil under low input land use systems (plough plus harrow, strip/heap tillage, manual clearing/no till). It is hypothesised that in a humid tropical Alfisol, low input system involving reduced tillage methods, and minera…	2005	72	NA	121-134	j; o; u; r; n; a; l; ; a; r; t; i; c; l; e	s; t; u; d; y	NGA Nigeria	Other	FALSE	FALSE	FALSE	FALSE	FALSE	TRUE	FALSE	FALSE	FALSE	FALSE	FALSE	TRUE	FALSE	FALSE	FALSE	FALSE	FALSE	maize	in-situ	experimental	CE	Y; e; s	Other
3317085	Web of Science	10.1016/j.agee.2005.05.008	Abundance of selected insect species in natural and agricultural habitats of a tropical upland (Leyte, Philippines)	Gundula Szinicz *, Konrad Martin, Joachim Sauerborn	Agriculture, Ecosystems and Environment	The objectives of this study, dealing with the relationships of insects between the natural forest and the open agricultural land, were to: (a) record insects at sites of the forest interior, the forest margin and agricultural land, using modified Malaise traps, in order to identify species that occur in the forest as well as in the open country, (b) determine the movement patterns of selected sp…	2005	111	NA	104-110	j; o; u; r; n; a; l; ; a; r; t; i; c; l; e	s; t; u; d; y	PHL Philippines	Upper montane rainforest	FALSE	FALSE	TRUE	FALSE	FALSE	FALSE	FALSE	FALSE	FALSE	FALSE	TRUE	FALSE	TRUE	FALSE	FALSE	FALSE	TRUE	tomatoes; onions; beans; vegetables	in-situ	observational	Punctuated	Y; e; s	Other
3314613	IFPRI	10.1007/s10531-005-2352-5	Effects of habitat structure and adjacent habitats on birds in tropical rainforest fragments and shaded plantations in the Western Ghats, India	T.R. Shankar Raman	Biodiversity and Conservation	As large nature reserves occupy only a fraction of the earthâ€™s land surface, conservation biologists are critically examining the role of private lands, habitat fragments, and plantations for conservation. This study in a biodiversity hotspot and endemic bird area, the Western Ghats mountains of India, examined the effects of habitat structure, floristics, and adjacent habitats on bird communit…	2006	NA	15	1577-1607	j; o; u; r; n; a; l; ; a; r; t; i; c; l; e	s; t; u; d; y	IND India	Other	FALSE	FALSE	TRUE	FALSE	FALSE	FALSE	FALSE	FALSE	FALSE	TRUE	TRUE	FALSE	TRUE	FALSE	FALSE	FALSE	TRUE	coffee	in-situ	observational	BAE	Y; e; s	Other
3315036	Scopus	DOI 10.1007/s10841-005-8564-x	From forest to farmland: Butterfly diversity and habitat associations along a gradient of forest conversion in Southwestern Cameroon	K. Serge Bobo, Matthias Waltert, Heleen Fermon, John Njokagbor and Michael Muhlenberg	Journal of insect conservation	Worldwide, tropical landscapes are increasingly dominated by human land use systems and natural forest cover is decreasing rapidly. We studied frugivorous butterflies and several vegetation parameters in 24 sampling stations distributed over near-primary forest (NF), secondary forest (SF), agroforestry and annual culture sites in the Northeastern part of the Korup region, SW Cameroon. As in other…	2006	10	NA	29-42	j; o; u; r; n; a; l; ; a; r; t; i; c; l; e	s; t; u; d; y	CMR Cameroon	Lowland evergreen rainforest	FALSE	FALSE	TRUE	FALSE	FALSE	FALSE	FALSE	FALSE	FALSE	FALSE	TRUE	FALSE	FALSE	FALSE	FALSE	FALSE	TRUE	coffee; cacao	in-situ	observational	BAE	Y; e; s	Other
3316608	DOAJ	ISSN:0377-9424	Biodiversity in humid tropical banana plantations where there has been long-term use of crop protection products	Ronald Vargas	AgronomÃ­a Costarricense	Bananas, like any agricultural crop, are affected by pests and diseases that require chemical control to prevent crop losses, to maintain quality standards for the consumer market, and to meet phytosanitary requirements of importing countries. Among the crop protection products applied are: specific and broad spectrum fungicides, nematicides, insecticides and herbicides (contact and systemic). In…	2006	30	2	83-109	j; o; u; r; n; a; l; ; a; r; t; i; c; l; e	r; e; v; i; e; w	CRI Costa Rica	Lowland evergreen rainforest	FALSE	FALSE	FALSE	FALSE	FALSE	TRUE	TRUE	FALSE	FALSE	FALSE	TRUE	TRUE	FALSE	FALSE	FALSE	FALSE	FALSE	bananas; oranges	in-situ	observational	CE	O; t; h; e; r	Other
3317127	Web of Science	10.1007/s10531-005-3368-6	From forest to farmland: species richness patterns of trees and understorey plants along a gradient of forest conversion in Southwestern Cameroon	K. SERGE BOBO, MATTHIAS WALTERT, N. MOSES SAINGE, JOHN NJOKAGBOR, HELEEN FERMON, MICHAEL MUÂ¨HLENBERG	Biodiversity and Conservation	Vegetation surveys were carried out at 24 sampling stations distributed over four land use types, namely near-primary forest, secondary forest, agroforestry systems and annual crop lands in the northeastern part of the Korup region, Cameroon, to assess the impact of forest conversion on trees and understorey plants. Tree species richness decreased significantly with increasing level of habitat mo…	2006	NA	15	4097-4117	j; o; u; r; n; a; l; ; a; r; t; i; c; l; e	s; t; u; d; y	CMR Cameroon	Lowland evergreen rainforest	FALSE	FALSE	TRUE	FALSE	FALSE	FALSE	FALSE	FALSE	FALSE	TRUE	TRUE	FALSE	FALSE	FALSE	FALSE	FALSE	FALSE	oil palm; coffee; cacao	in-situ	observational	BAE	Y; e; s	Other
3317172	Web of Science	10.1016/j.foreco.2006.01.047	Clearance and fragmentation of tropical montane forests in the Highlands of Chiapas, Mexico (1975â€“2000)	Luis Cayuela, JoseÂ´ MarÄ±Â´a Rey Benayas, Cristian EcheverrÄ±Â´a	Forest Ecology and Management	Tropical montane forests have been recognised as having global conservation importance. However, they are being rapidly destroyed in many regions of the world. Our study focuses on the rate of loss and patterns of fragmentation in tropical montane forests in the Highlands of Chiapas, Mexico, during a 25-year period. Data from Landsat satellite imagery from 1975 (MSS), 1990 (TM) and 2000 (ETM+) we…	2006	NA	226	208-218	j; o; u; r; n; a; l; ; a; r; t; i; c; l; e	s; t; u; d; y	MEX Mexico	Lower montane rainforest; Upper montane rainforest	FALSE	FALSE	TRUE	FALSE	FALSE	FALSE	FALSE	FALSE	TRUE	FALSE	FALSE	FALSE	FALSE	FALSE	FALSE	TRUE	FALSE	coffee	in-situ	observational	CE	Y; e; s	Other
3317193	Web of Science	10.1111/j.1474-919X.2006.00577.x	The response of a New Guinean avifauna to conversion of forest to small-scale agriculture	Stuart J. Marsden, Craig T. Symes, Andrew l. Mack	Ibis	In comparison with other tropical forest land uses such as selective logging, little is known of the impacts on wildlife of the many forms of small-scale agriculture practised across the tropics. We present density estimates, derived using a point count distance sampling method, for 31 bird species in primary forest, old abandoned gardens and active/recently abandoned gardens at two altitudes in …	2006	NA	148	629-640	j; o; u; r; n; a; l; ; a; r; t; i; c; l; e	s; t; u; d; y	PNG Papua New Guinea	Lowland evergreen rainforest	FALSE	FALSE	TRUE	FALSE	FALSE	FALSE	FALSE	FALSE	TRUE	TRUE	TRUE	FALSE	TRUE	FALSE	FALSE	FALSE	TRUE	potatoes; pinneaples; papaya; bananas; maize; coconuts	in-situ	observational	BAE	Y; e; s	Small Holder
3317194	Web of Science	10.1007/s10531-005-2088-2	Dung beetle and terrestrial mammal diversity in forests, indigenous agroforestry systems and plantain monocultures in Talamanca, Costa Rica	CELIA A. HARVEY, JORGE GONZALEZ, EDUARDO SOMARRIBA	Biodiversity and Conservation	In order to explore the importance of indigenous agroforestry systems for biodiversity conservation, we compared the abundance, species richness and diversity of dung beetles and terrestrial mammals across a gradient of different land use types from agricultural monocultures (plantains) to agroforestry systems (cocoa and banana) and forests in the BriBri and CabeÂ´car indigenous reserves in Talam…	2006	NA	15	555-585	j; o; u; r; n; a; l; ; a; r; t; i; c; l; e	s; t; u; d; y	CRI Costa Rica	Lower montane rainforest	FALSE	FALSE	TRUE	FALSE	FALSE	FALSE	TRUE	FALSE	FALSE	TRUE	TRUE	TRUE	TRUE	FALSE	FALSE	FALSE	TRUE	plantains; bananas; cacao; rice; maize; beans	in-situ	observational	BAE	Y; e; s	Small Holder; Large Holder
3314703	IITA	10.1007/s10531-007-9187-1	Diversity of plants in cocoa agroforests in the humid forest zone of Southern Cameroon	Denis J. Sonwa, Bernard A. Nkongmeneck, Stephan F. Weise, Maturin T. chatat, Akin A. Adesina, Marc J. J. Janssens	NA	In the humid forest zone of Southern Cameroon, farmers generally associate cocoa with native and exotic trees in complex agroforestry systems. Despite the socioeconomic and ecological importance of these systems, few studies have investigated their plant composition. We investigated tree composition of cocoa agroforests along a gradient of market access, population density and resource use intens…	2007	NA	16	2385-2400	j; o; u; r; n; a; l; ; a; r; t; i; c; l; e	s; t; u; d; y	CMR Cameroon	Other	FALSE	FALSE	FALSE	FALSE	FALSE	TRUE	FALSE	FALSE	FALSE	FALSE	TRUE	FALSE	FALSE	FALSE	FALSE	FALSE	FALSE	cacao	in-situ	observational	Punctuated	O; t; h; e; r	Other
3315087	Scopus	DOI 10.1007/s10457-a007-9037-x	Plant and bird diversity in rubber agroforests in the lowlands of Sumatra, Indonesia	Hendrien Beukema, Finn Danielsen, GreÂ´goire Vincent, Suryo Hardiwinoto, and Jelte van Andel	Journal of agroforest system	Plant and bird diversity in the Indonesian jungle rubber agroforestry system was compared to that in primary forest and rubber plantations by integrating new and existing data from a lowland rain forest area in Sumatra. Jungle rubber gardens are low-input rubber (Hevea brasiliensis) agroforests that structurally resemble secondary forest and in which wild species are tolerated by the farmer. As p…	2007	70	NA	217-242	j; o; u; r; n; a; l; ; a; r; t; i; c; l; e	s; t; u; d; y	IDN Indonesia	Lowland evergreen rainforest	FALSE	FALSE	TRUE	FALSE	FALSE	FALSE	FALSE	FALSE	FALSE	TRUE	TRUE	FALSE	FALSE	FALSE	FALSE	FALSE	TRUE	rubber	in-situ	observational	BAE	Y; e; s	Small Holder
3315113	Scopus	10.1073/pnas.0608409104	Tradeoffs between income, biodiversity, and ecosystem functioning during tropical rainforest conversion and agroforestry intensification	Ingolf Steffan-Dewenter, Michael Kessler, Jan Barkmann, Merijn M. Bos, Damayanti Buchori, Stefan Erasmi, Heiko Faust, Gerhard Gerold, Klaus Glenk, S. Robbert Gradstein, Edi Guhardja, Marieke Harteveld, Dietrich Hertel, Patrick Hohn, Martin Kappas, Stefan Kohler, Christoph Leuschner, Miet Maertens, Rainer Marggraf, Sonja Migge-Kleian, Johanis Mogea, Ramadhaniel Pitopang, Matthias Schaefer, Stefan …	PNAS	Losses of biodiversity and ecosystem functioning due to rainforest destruction and agricultural intensification are prime concerns for science and society alike. Potentially, ecosystems show nonlinear responses to land-use intensification that would open management options with limited ecological losses but satisfying economic gains. However, multidisciplinary studies to quantify ecological losse…	2007	104	12	4973-4978	j; o; u; r; n; a; l; ; a; r; t; i; c; l; e	s; t; u; d; y	IDN Indonesia	Other	FALSE	FALSE	TRUE	TRUE	FALSE	FALSE	FALSE	FALSE	FALSE	TRUE	TRUE	TRUE	FALSE	FALSE	FALSE	FALSE	FALSE	cacao; coffee	in-situ	observational	CE	Y; e; s	Small Holder
3317224	Web of Science	10.1007/s10531-006-9052-7	Demand for rubber is causing the loss of high diversity rain forest in SW China	Hongmei Li, T. Mitchell Aide, Youxin Ma, Wenjun Liu, Min Cao	Biodiversity and Conservation	As the economies of developing countries grow, and the purchasing power of their inhabitants increases, the pressure on the environment and natural resources will continue to increase. In the specific case of China, impressive economic growth during the last decades exemplifies this process. Specifically, we focus on how changing economic dynamics are influencing land-use and land-cover change in…	2007	NA	16	1731-1745	j; o; u; r; n; a; l; ; a; r; t; i; c; l; e	s; t; u; d; y	CHN China	Lower montane rainforest; Upper montane rainforest; Other	FALSE	FALSE	TRUE	FALSE	FALSE	FALSE	FALSE	FALSE	FALSE	FALSE	FALSE	FALSE	FALSE	FALSE	FALSE	TRUE	FALSE	rubber; rice	in-situ	observational	BACE	Y; e; s	Other
3317225	Web of Science	10.1007/s10531-007-9190-6	Contribution of cocoa plantations to the conservation of native ants (Insecta: Hymenoptera: Formicidae) with a special emphasis on the Atlantic Forest fauna of southern Bahia, Brazil	Jacques H. C. Delabie, BenoÄ±Ë†t Jahyny, Ivan Cardoso do Nascimento, CleÂ´a S. F. Mariano, SeÂ´bastien Lacau, Sofia Campiolo, Stacy M. Philpott, Maurice Leponce	Biological Conservation	By maintaining a forest-like structure, shaded cocoa plantations contribute to the conservation of ants that usually live in the soil, leaf litter or canopy of tropical forests. Here we synthesize the available information on the diversity and community structure of ants in shaded cocoa plantations in the Atlantic forest region of Brazil, compare ant assemblages in cocoa agroforests with forests …	2007	NA	16	2359-2384	j; o; u; r; n; a; l; ; a; r; t; i; c; l; e	s; t; u; d; y	BRA Brazil	Other	FALSE	FALSE	TRUE	FALSE	FALSE	FALSE	FALSE	FALSE	FALSE	FALSE	TRUE	TRUE	TRUE	FALSE	FALSE	FALSE	FALSE	cacao	in-situ	observational	BAE	Y; e; s	Other
3317227	Web of Science	https://doi.org/10.1890/05-1795	Linking deforestation scenarios to pollination services and economic returns in coffee agroforestry systems	J. A. PRIESS, M. MIMLER, A.-M. KLEIN, S. SCHWARZE, T. TSCHARNTKE, AND I. STEFFAN-DEWENTER	Ecological Applications	The ecological and economic consequences of rain forest conversion and fragmentation for biodiversity, ecosystem functioning, and ecosystem services like protection of soils, water retention, pollination, or biocontrol are poorly understood. In humandominated tropical landscapes, forest remnants may provide ecosystem services and act as a source for beneficial organisms immigrating into adjacent …	2007	17	2	407-417	j; o; u; r; n; a; l; ; a; r; t; i; c; l; e		IDN Indonesia	Other	FALSE	FALSE	TRUE	TRUE	FALSE	FALSE	FALSE	FALSE	FALSE	FALSE	FALSE	FALSE	FALSE	FALSE	FALSE	TRUE	TRUE	coffee; cacao; rice; maize	in-situ	observational	CE	Y; e; s	Small Holder
3317230	Web of Science	10.1016/j.foreco.2007.01.021	Composition of coffee shade tree species and density of indigenous arbuscular mycorrhizal fungi (AMF) spores in Bonga natural coffee forest, southwestern Ethiopia	Diriba Muleta, Fassil Assefa, Sileshi Nemomissa, Ulf Granhall	Forest Ecology and Management	The composition of coffee shade tree species and density of arbuscular mycorrhizal fungi (AMF) spores in Bonga natural coffee forest of southwestern Ethiopia were investigated. This study is the first report on AMF populations of Ethiopian natural coffee forests. The main purposes were to systematically identify the dominant coffee shade tree species, evaluate their densities and quantify and cha…	2007	NA	241	145-154	j; o; u; r; n; a; l; ; a; r; t; i; c; l; e	s; t; u; d; y	ETH Ethiopia	Other	TRUE	FALSE	FALSE	FALSE	FALSE	FALSE	FALSE	FALSE	FALSE	TRUE	TRUE	TRUE	TRUE	FALSE	FALSE	FALSE	TRUE	coffee	in-situ	observational	BAE	Y; e; s	Other
3317249	Web of Science	10.1007/s10531-007-9194-2	Agroforestry systems conserve species-rich but modified assemblages of tropical birds and bats	Celia A. Harvey, Jorge A. GonzaÂ´lez Villalobos	Biodiversity and Conservation	Although an increasing number of studies have shown that diverse, multi-strata agroforestry systems can contribute to the conservation of tropical biodiversity, there is still debate about how the biodiversity within agroforestry systems compares to that of intact forest and alternative land uses. In order to assess the relative importance of agroforestry systems for biodiversity conservation, we…	2007	NA	16	2257-2292	j; o; u; r; n; a; l; ; a; r; t; i; c; l; e	s; t; u; d; y	CRI Costa Rica	Other	FALSE	FALSE	TRUE	FALSE	FALSE	FALSE	TRUE	FALSE	FALSE	TRUE	TRUE	FALSE	TRUE	FALSE	FALSE	FALSE	TRUE	bananas; rice; beans; plantains; cacao; oranges	in-situ	observational	BAE	Y; e; s	Small Holder
3317284	Web of Science	10.1016/j.ejsobi.2007.08.024	Earthworms and soil properties in Tabasco, Mexico	Esperanza Huerta, Jannet Rodriguez-Olan, Isabel Evia-Castillo, Efrain Montejo-Meneses, Marcela de la Cruz-Mondragon, Roberto Garcia-Hernandez, Sheila Uribe	European Journal of Soil Biology	Tabasco, in southeastern Mexico, is one of the states where deforestation has occurred as a result of the implementation of agricultural systems. Only 4% of its territory is tropical rainforest and areas used for forestry. For this reason, it is important to study the soil fauna in these natural relicts. Sixteen sites (4 natural and 12 managed systems) were studied in order to identify earthworm …	2007	NA	47	S190-S195	j; o; u; r; n; a; l; ; a; r; t; i; c; l; e	s; t; u; d; y	MEX Mexico	Other	TRUE	FALSE	FALSE	FALSE	FALSE	TRUE	FALSE	FALSE	FALSE	TRUE	FALSE	TRUE	TRUE	FALSE	FALSE	FALSE	TRUE	sugar cane; maize; cacao; mangoes; bananas	in-situ	observational	BAE	Y; e; s	Other
3317285	Web of Science	10.1007/s11284-007-0365-0	Degradation and loss of forest land and land-use changes in Sarawak, East Malaysia: a study of native land use by the Iban	Masahiro Ichikawa	Ecol Res	Swidden agriculture, commercial logging and plantation development have been considered to be the primary common causes of degradation and loss of tropical rain forests in Southeast Asia. In this paper, I chose a part of northeastern Sarawak, East Malaysia as my case study area to analyze the changes in its land-use characteristics. In the study area, as well as primeval forests, we see that land…	2007	NA	27	403-413	j; o; u; r; n; a; l; ; a; r; t; i; c; l; e	s; t; u; d; y	MYS Malaysia	Other	FALSE	FALSE	TRUE	FALSE	FALSE	FALSE	FALSE	FALSE	TRUE	TRUE	FALSE	FALSE	FALSE	FALSE	FALSE	TRUE	FALSE	oil palm; rubber; pepper	in-situ	observational	CE	Y; e; s	Small Holder; Largeholder
3315154	Scopus	doi:10.1890/080001	Home garden coffee as a repository of epiphyte biodiversity in Ethiopia	Kristoffer Hylander and Sileshi Nemomissa	journal of frontiers in ecology	To mitigate extinction of tropical forest biota, it is becoming increasingly important to focus on the role of agriculture-dominated landscapes in preserving biodiversity. Previous studies have focused on the importance of native trees for improving forest species conservation in the agroecological matrix, but we show that a cultivated crop (coffee) may also be important. In Ethiopia, coffeeâ€™s …	2008	6	10	524-528	j; o; u; r; n; a; l; ; a; r; t; i; c; l; e	s; t; u; d; y	ETH Ethiopia	Upper montane rainforest	FALSE	FALSE	TRUE	FALSE	FALSE	FALSE	FALSE	FALSE	FALSE	TRUE	TRUE	FALSE	FALSE	FALSE	FALSE	FALSE	FALSE	coffee	in-situ	observational	BAE	Y; e; s	Small Holder
3317312	Web of Science	10.1890/07-1295.1	Effects of habitat fragmentation and degradation on flocks of african ant-following birds	Marcell K. Peters, Smith Likare, Manfred Kraemer	Ecological Applications	Tropical rain forests are rapidly cleared, fragmented, and degraded in subSaharan Africa; however, little is known about the response of species and even of key ecological groups to these processes. One of the most intriguing (but often neglected) ecological phenomena in African rain forests is the interaction between swarm-raiding army ants and ant-following birds. Similar to their well-known Ne…	2008	18	4	847-858	j; o; u; r; n; a; l; ; a; r; t; i; c; l; e	s; t; u; d; y	KEN Kenya	Other	FALSE	FALSE	TRUE	FALSE	FALSE	FALSE	FALSE	FALSE	FALSE	FALSE	TRUE	FALSE	FALSE	FALSE	FALSE	TRUE	TRUE	guavas; maize; sugar cane	in-situ	observational	BAE	Y; e; s	Other
3317349	Web of Science	10.1017/S0376892908004840	Biodiversity in small-scale tropical agroforests: a review of species richness and abundance shifts and the factors influencing them	Ben R. Scales and Stuart J. Marsden	Environmental Conservation	Although small-scale agroforestry systems (swiddens, complex and single-crop-dominated agroforests, and homegardens) form a diverse and important tropical land use, there has been no attempt to collate information on their value for biodiversity. This paper reviews 52 published studies that compared species richness and/or abundance between agroforests and primary forest, and 27 studies that comp…	2008	35	2	160-172	j; o; u; r; n; a; l; ; a; r; t; i; c; l; e	r; e; v; i; e; w	IDN Indonesia; IND India; BRA Brazil; CHN China; TZA Tanzania United Republic of; MEX Mexico; CUB Cuba; NIC Nicaragua; PHL Philippines; UGA Uganda; THA Thailand; MYS Malaysia	Other	FALSE	FALSE	TRUE	TRUE	FALSE	TRUE	TRUE	FALSE	TRUE	TRUE	TRUE	TRUE	TRUE	FALSE	FALSE	FALSE	FALSE	rice; sugar cane; coffee; cacao	in-situ	observational	BAE	Y; e; s	Small Holder; Other
3315215	Scopus	doi:10.1016/j.biocon.2009.06.018	Six years of habitat modification in a tropical rainforest margin of Indonesia do not affect bird diversity but endemic forest species	Bea Maas, Dadang Dwi Putra, Matthias Waltert, Yann Clough, Teja Tscharntke, & Christian H. Schulz	Journal of biological conservation	Studies on temporal changes of tropical bird communities in response to habitat modification are rare. We quantified changes in bird assemblages at the rainforest margin of Lore Lindu National Park, Central Sulawesi, over an interval of 6 years. Standardized bird counts were conducted in the years 2001/2002 and 2008 at 15 census points representing natural forest, secondary forest, agroforest and…	2009	142	NA	2665-2671	j; o; u; r; n; a; l; ; a; r; t; i; c; l; e	s; t; u; d; y	IDN Indonesia	Lower montane rainforest	FALSE	FALSE	TRUE	FALSE	FALSE	FALSE	FALSE	FALSE	FALSE	FALSE	TRUE	FALSE	FALSE	FALSE	FALSE	FALSE	TRUE	cacao; coffee; maize; rice	in-situ	observational	Punctuated	Y; e; s	Small Holder
3315237	Scopus	10.1644/08-MAMM-A-089.1	Effects of habitat conversion on temporal activity patterns of phyllostomid bats in lowland amazonian rain forest	Steven J. Presley,* Michael R. Willig, Ivan Castro-Arellano, and Scott C. Weaver	Journal of Mammology	Ecological assessments of the effects of anthropogenic change often focus on species richness or species abundances. Nonetheless, changes in behavior (e.g., activity patterns) may provide equally important insights into responses to disturbance that have conservation or management implications. Because many neotropical bats provide critical ecosystem services, their responses may be of particular…	2009	90	1	210-221	j; o; u; r; n; a; l; ; a; r; t; i; c; l; e	s; t; u; d; y	PER Peru	Lowland evergreen rainforest	FALSE	FALSE	TRUE	FALSE	FALSE	FALSE	FALSE	FALSE	FALSE	FALSE	TRUE	FALSE	TRUE	FALSE	FALSE	FALSE	TRUE	plantains; pineaple; cassava	in-situ	observational	BAE	Y; e; s	Other
3315242	Scopus	10.1890/08-1074.1	Alpha and Beta Diversity of Plants and Animals along a Tropical Land-Use Gradient	Michael Kessler, Stefan Abrahamczyk, Merijn Bos, Damayanti Buchori, Dadang Dwi Putra, S. Robbert Gradstein, Patrick HÃ¶hn, JÃ¼rgen Kluge, Friederike Orend, Ramadhaniel Pitopang, Shahabuddin Saleh, Christian H. Schulze, Simone G. Sporn, Ingolf Steffan-Dewenter, Sri S. Tjitrosoedirdjo and Teja Tscharntke	Ecological Applications	Assessing the overall biological diversity of tropical rain forests is a seemingly insurmountable task for ecologists. Therefore, researchers frequently sample selected taxa that they believe reflect general biodiversity patterns. Usually, these studies focus on the congruence of a diversity (the number of species found per sampling unit) between taxa rather than on p diversity (turnover of speci…	2009	19	8	2142-2156	j; o; u; r; n; a; l; ; a; r; t; i; c; l; e	s; t; u; d; y	IDN Indonesia	Lowland evergreen rainforest	FALSE	FALSE	TRUE	FALSE	FALSE	FALSE	FALSE	FALSE	FALSE	TRUE	TRUE	TRUE	FALSE	FALSE	FALSE	FALSE	TRUE	cacao	in-situ	observational	BAE	Y; e; s	Other
3317365	Web of Science	10.1111/j.1523-1739.2009.01220.x	Biodiversity Conservation, Ecosystem Functioning, and Economic Incentives under Cocoa Agroforestry Intensification	D.H.B. Bisseleua, A.D. Missoup, and S. Vidal	Conservation Biology	World chocolate demand is expected to more than double by 2050. Decisions about how to meet this challenge will have profound effects on tropical rainforests and wild species in cocoa-producing countries. Cocoa, â€œthe chocolate tree,â€ is traditionally produced under a diverse and dense canopy of shade trees that provide habitat for a high diversity of organisms. The current trend to reduce or …	2009	23	5	1176-1184	j; o; u; r; n; a; l; ; a; r; t; i; c; l; e	s; t; u; d; y	CMR Cameroon	Other	FALSE	FALSE	FALSE	TRUE	FALSE	FALSE	FALSE	FALSE	FALSE	TRUE	TRUE	FALSE	FALSE	FALSE	FALSE	FALSE	FALSE	cacao	in-situ	observational	BAE	Y; e; s	Other
3317367	Web of Science	10.1111/j.1744-7429.2009.00499.x	Dung Beetle Assemblages and Seasonality in Primary Forest and Forest Fragments on Agricultural Landscapes in Budongo, Uganda	Philip Nyeko	BIOTROPICA	Very little is known about the diversity of arthropods in the fast-disappearing fragments of natural forests in sub-Saharan Africa. This study investigated: (1) the influence of forest fragment characteristics on dung beetle species richness, composition, abundance, and diversity; and (2) the relationship between dung beetle assemblages and rainfall pattern. Beetles were sampled through 12 mo usi…	2009	41	4	476-484	j; o; u; r; n; a; l; ; a; r; t; i; c; l; e	s; t; u; d; y	UGA Uganda	Other	FALSE	FALSE	TRUE	FALSE	FALSE	FALSE	FALSE	FALSE	FALSE	FALSE	FALSE	FALSE	FALSE	FALSE	FALSE	FALSE	TRUE	sugar cane; tobbaco.	in-situ	observational	BACE	Y; e; s	Small Holder; Large Holder; Government
3317369	Web of Science	10.1111/j.1365-2664.2009.01663.x	Conservation value of cacao agroforestry for amphibians and reptiles in South-East Asia: combining correlative models with follow-up field experiments	Thomas C. Wanger, Akbar Saro, Djoko T. Iskandar, Barry W. Brook, Navjot S. Sodhi, Yann Clough, and Teja Tscharntke	Journal of Applied Ecology	1. Although agricultural expansion is a primary threat to tropical biodiversity, experimental studies evaluating the conservation value of tropical agricultural habitats are scarce. In particular, little is known about the sensitivity of amphibians and reptiles to habitat disturbance in areas of very high diversity such as South-East Asia. 2. We used a two-step approach to determine the relations…	2009	NA	46	823-832	j; o; u; r; n; a; l; ; a; r; t; i; c; l; e	s; t; u; d; y	IDN Indonesia	Other	FALSE	FALSE	FALSE	FALSE	FALSE	FALSE	FALSE	FALSE	FALSE	TRUE	TRUE	FALSE	FALSE	FALSE	FALSE	FALSE	FALSE	cacao	in-situ	experimental; observational	CE	Y; e; s	Other
3317376	Web of Science	10.1111/j.1600-0706.2009.17245.x	How human disturbance of tropical rainforest can influence avian fruit removal	Kara L. Lefevre and F. Helen Rodd	Oikos	Fruit consumption by birds is an important ecological interaction that contributes to seed dispersal in tropical rainforests. In this field experiment, we asked whether moderate human disturbance alters patterns of avian frugivory: we measured fruit removal by birds in the lower montane rainforest of Tobago, West Indies, using artificial infructescences made with natural fruits from two common wo…	2009	NA	118	1405-1415	j; o; u; r; n; a; l; ; a; r; t; i; c; l; e	s; t; u; d; y	TTO Trinidad and Tobago	Lower montane rainforest	FALSE	FALSE	TRUE	FALSE	FALSE	FALSE	FALSE	FALSE	FALSE	FALSE	FALSE	FALSE	TRUE	FALSE	FALSE	FALSE	TRUE	bananas; papaya; chillies and peppers; cacao	in-situ	experimental	BAE	Y; e; s	Government; Small Holder; Large Holder
3317389	Web of Science	Corpus ID: 86573417	Bat diversity in the vegetation mosaic around a lowland dipterocarp forest of borneo	Daisuke Fukuda, Oswald Braken Tisen, Kuniyasu Momose, Shoko Sakai	The Raffles Bulletin of Zoology	Tropical rainforests in Southeast Asia are decreasing rapidly because of conversion to agricultural lands, which in turn leads to an increase in mosaic landscapes. Little is known about the effects of these anthropogenic changes on bat fauna or feeding behaviour. To better explore anthropogenic effects on bats (Chiroptera), we investigated the diversity and feeding habits of bats in an intact low…	2009	57	1	213-221	j; o; u; r; n; a; l; ; a; r; t; i; c; l; e	s; t; u; d; y	MYS Malaysia	Lowland evergreen rainforest	FALSE	FALSE	TRUE	FALSE	FALSE	FALSE	FALSE	FALSE	FALSE	TRUE	TRUE	FALSE	TRUE	FALSE	FALSE	FALSE	TRUE	durian; rambutan; papaya; coconuts; bananas; chillies and peppers; sugar cane; rubber; oil palm	in-situ	observational	BAE	Y; e; s	Small Holder; Government; Large Holder
3317391	Web of Science	10.1007/s10531-009-9658-7	Invasion and retreat: shifting assemblages of dung beetles amidst changing agricultural landscapes in central Peru	Finbarr G. Horgan	Biodivers Conserv	This study examines the effects of deforestation, and the habitat value of coffee and regenerated forest for tropical dung beetles, a functionally significant insect group. Pitfall trapping was conducted at 22 sites in a montane region of central Peru during April and November/December of 2002. Sites included primary and secondary forest, shadecoffee, regenerated forest and open farms (mainly wit…	2009	NA	18	3519-3541	j; o; u; r; n; a; l; ; a; r; t; i; c; l; e	s; t; u; d; y	PER Peru	Lower montane rainforest; Upper montane rainforest	FALSE	FALSE	TRUE	FALSE	FALSE	FALSE	FALSE	FALSE	FALSE	FALSE	FALSE	TRUE	FALSE	FALSE	FALSE	TRUE	TRUE	bananas; maize; coffee; oranges; beans; avocado; potatoes	in-situ	observational	BACE	Y; e; s	Small Holder; Other
3317393	Web of Science	10.1007/s10531-008-9526-x	Landscape and farm scale management to enhance biodiversity conservation in the cocoa producing region of southern Bahia, Brazil	Cassano CR, Schroth G, Faria D, Delabie JH, Bede L.	Biodivers Conserv	In southern Bahia, Brazil, large land areas are used for the wider landscape of the cocoa region and develop recommendations for their conservation management. We show that the current scientific knowledge already provides a good basis for a biodiversity friendly management of the cocoa region of southern Bahia, although more work is needed to refine some management recommendations, especially on…	2009	NA	18	577-603	j; o; u; r; n; a; l; ; a; r; t; i; c; l; e	m; e; t; a; -; a; n; a; l; y; s; i; s	BRA Brazil	Other	FALSE	FALSE	TRUE	FALSE	FALSE	FALSE	FALSE	FALSE	FALSE	FALSE	TRUE	TRUE	TRUE	FALSE	FALSE	FALSE	TRUE	cacao; rubber	in-situ	observational	BAE	Y; e; s	Other
3317398	Web of Science	10.1111/j.1744-7429.2008.00479.x	Termite (Insecta: Isoptera) Species Composition in a Primary Rain Forest and Agroforests in Central Amazonia	Ilse L. Ackerman1, Reginaldo Constantino, Hugh G. Gauch, Jr., Johannes Lehmann, Susan J. Riha, and Erick C. M. Fernandes	Biotropica	Termites play important roles in organic matter decomposition, nutrient cycling, and soil structure in tropical rain forests. When forests are replaced by agriculture, termite species richness, abundance, and function often decline. We compared the termite assemblage of a primary forest site with that of a low plant diversity, palm-based agroforest (five plant species) and a high plant diversity,…	2009	41	2	226-233	j; o; u; r; n; a; l; ; a; r; t; i; c; l; e	s; t; u; d; y	BRA Brazil	Other	FALSE	FALSE	TRUE	FALSE	FALSE	FALSE	FALSE	FALSE	TRUE	TRUE	FALSE	TRUE	FALSE	FALSE	FALSE	FALSE	FALSE	oil palm; bananas; cacao	in-situ	observational	BAE	Y; e; s	Government; Small Holder
3317401	Web of Science	10.3896/IBRA.1.48.2.08	Diversity and activity density of bees visiting crop flowers in Kakamega, Western Kenya	Muo Kasina, Manfred Kraemer, Christopher Martius & Dieter Wittmann	Journal of Apicultural Research	We observed bees visiting bean (Phaseolus vulgaris) flowers, the most widely grown crop in farmland near Kakamega forest, Kenya, which has attracted interest due to the presence of the only remaining tropical rain forest in the country. Two transects were created in the north and south of the forest extending to about eight km into the farmland. Observations were carried out on 14 sites on either…	2009	48	2	134-139	j; o; u; r; n; a; l; ; a; r; t; i; c; l; e	s; t; u; d; y	KEN Kenya	Other	TRUE	FALSE	FALSE	FALSE	FALSE	FALSE	FALSE	FALSE	FALSE	FALSE	TRUE	FALSE	TRUE	FALSE	FALSE	FALSE	TRUE	sugar cane; beans	in-situ	observational	BAE	Y; e; s	Other
3317515	Web of Science	10.1080/03949370903516024	Changes in ground-foraging ant assemblages along a disturbance gradient in a tropical agricultural landscape	L. Ottonetti, L. Tucci, F. Frizzi, G. Chelazzi & G. Santini	Ethology Ecology & Evolution	Changes in ground-foraging ant assemblages occurring along an agricultural intensification gradient were analysed in Nicaragua (Central America). Five habitat types were compared: secondary forest fragments, organic shade coffee and cocoa plantations, corn fields and active pastures. Ants were captured by tuna baiting following standardised protocols. Species richness and diversity decreased alon…	2009	NA	22	73-86	j; o; u; r; n; a; l; ; a; r; t; i; c; l; e	s; t; u; d; y	NIC Nicaragua	Lowland evergreen rainforest	FALSE	FALSE	TRUE	FALSE	FALSE	FALSE	FALSE	FALSE	FALSE	TRUE	TRUE	FALSE	FALSE	FALSE	FALSE	FALSE	FALSE	maize; coffee; cacao; avocado; mangoes; oranges	in-situ	observational	BAE	Y; e; s	Other
3317516	Web of Science	10.1016/j.baae.2009.12.009	Oil palm expansion into rain forest greatly reduces ant biodiversity in canopy, epiphytes and leaf-litter	Tom M. Faylea, Edgar C. Turnera, Jake L. Snaddona, Vun Khen Cheyb, Arthur Y.C. Chungb, Paul Eggletonc, William A. Fostera	Basic and Applied Ecology	Oil palm cultivation is expanding rapidly into many of the worldâ€™s most biodiverse tropical regions. One of the most functionally important and ecologically dominant animal groups in these environments is the ants. Here, we quantify the overall impacts of clear-felling lowland dipterocarp rainforest and conversion into oil palm plantation on ant diversity. At study sites in Sabah, Malaysia we c…	2009	NA	11	337-345	j; o; u; r; n; a; l; ; a; r; t; i; c; l; e	s; t; u; d; y	MYS Malaysia	Lowland evergreen rainforest	TRUE	FALSE	TRUE	FALSE	FALSE	FALSE	FALSE	FALSE	FALSE	TRUE	TRUE	FALSE	FALSE	FALSE	FALSE	FALSE	FALSE	oil palm	in-situ	observational	BAE	Y; e; s	Other
3317534	Web of Science	10.1016/j.biocon.2010.03.036	Agricultural surroundings support flower-visitor networks in an Afrotropical rain forest	Melanie Hagen, Manfred Kraemer	Biological Conservation	Local habitat structure and resource availability appear to be of great importance for the diversity, abundance, and community structure of bees. We examined the contribution of three different habitat types (farmland, forest edge, forest understory) to bee diversity in a tropical forest-agriculture mosaic in Western Kenya and analysed differences and overlap in plant-bee community interactions b…	2009	NA	143	1654-1663	j; o; u; r; n; a; l; ; a; r; t; i; c; l; e	s; t; u; d; y	KEN Kenya	Upper montane rainforest	TRUE	FALSE	TRUE	FALSE	FALSE	FALSE	FALSE	FALSE	TRUE	FALSE	TRUE	FALSE	TRUE	FALSE	FALSE	TRUE	TRUE	beans	in-situ	observational	BACE	Y; e; s	Small Holder; Other
3309901	CABI	https://doi.org/10.1007/s10340-010-0310-9	Effect of planted fallow systems on Zonocerus variegatus (Orthoptera: Pyrgomorphidae) abundance in the humid forest zone of Southern Cameroon.	S. Kekeunou, S. Hauser, S. Weise, J. Messi & I. Moglan	Journal of pest science	Zonocerus variegatus (L.) is known as an agricultural pest in Central Africa. Since legumes are introduced in the Chromolaena odorata fallows in the southern Cameroon as short fallow improvement strategies, we evaluated the abundance of Z. variegatus in short fallows (natural versus planted leguminous fallows) and adjacent fields. Existing Randomized Completed Block Design were used, with three t…	2010	83	NA	399-407	j; o; u; r; n; a; l; ; a; r; t; i; c; l; e	s; t; u; d; y	CMR Cameroon	Other	FALSE	FALSE	TRUE	FALSE	FALSE	FALSE	TRUE	FALSE	FALSE	FALSE	TRUE	FALSE	FALSE	FALSE	FALSE	FALSE	FALSE	groundnuts; maize; cassava	in-situ	experimental	CE	Y; e; s	Other
3310559	CABI	doi:10.1017/S1742170510000396	Efficiency of an agrosystem designed for family farming in the pre-Amazon region	Alana das Chagas Ferreira Aguiar, Idelfonso Colares de Freitas, Cristina Silva Carvalho, Paulo Henrique Marques Monroe, and Emanoel Gomes de Moura	Journal of renewable agriculture and food systems	In the humid tropics, the continuous use of the same area reduces nutrient availability and increases the incidence of weeds. To circumvent these obstacles, farmers practice itinerant agriculture associated with slashing and burning with negative effects on the local and global environment. In search for a suitable system for humid tropical agriculture, the objective of this study was to investig…	2010	26	1	24-30	j; o; u; r; n; a; l; ; a; r; t; i; c; l; e	s; t; u; d; y	BRA Brazil	Other	FALSE	FALSE	FALSE	FALSE	FALSE	TRUE	TRUE	FALSE	FALSE	TRUE	TRUE	FALSE	FALSE	FALSE	FALSE	FALSE	FALSE	maize; cassava; rice	in-situ	experimental	CE	Y; e; s	Other
3314162	French (cirad)	10.1007/s10531-010-9800-6	Conserving forest tree diversity in Guinée Forestière (Guinea, West Africa): the role of coffee-based agroforest	MickaeÂ¨l Correia â€¢ Moussa DiabateÂ´ â€¢ PeÂ´p	Biodivers Conserv	In the current deforestation context, agroforestry is increasingly considered in the tropical zone for its potential contribution to biodiversity conservation. In GuineÂ´e Forestie`re (Guinea, West Africa), coffee-based species rich agroforests are currently expanding on agricultural land around most villages. To assess the role these agroforests play with respect to biodiversity conservation, we…	2010	19	NA	1725-1747	j; o; u; r; n; a; l; ; a; r; t; i; c; l; e	s; t; u; d; y	GIN Guinea	Lowland evergreen rainforest	FALSE	FALSE	FALSE	FALSE	FALSE	FALSE	FALSE	FALSE	FALSE	TRUE	TRUE	FALSE	FALSE	FALSE	FALSE	FALSE	FALSE	coffee	in-situ	observational	Punctuated	Y; e; s	Small Holder
3315264	Scopus	10.1007/978-3-642-00493-3_4	Insect pollinator communities under changing land-use in tropical landscapes: implications for agricultural management in Indonesia	Bandung Sahari, Akhmad Rizali, and Damayanti Buchori	Environmental Science and Engineering	The destruction of rainforests can affect many ecosystem services, e.g pollination services for wild and crop plants in landscapes with high proportion of natural habitats. We discuss evidence of the impact of landuse change toward insect pollinator communities and pollination based in the tropics, with an emphasis on case-studies from Indonesia. Some studies showed that species richness of flowe…	2010	NA	1	97-114	j; o; u; r; n; a; l; ; a; r; t; i; c; l; e	r; e; v; i; e; w	IDN Indonesia	Other	FALSE	FALSE	FALSE	FALSE	FALSE	FALSE	FALSE	FALSE	FALSE	TRUE	TRUE	FALSE	TRUE	FALSE	FALSE	FALSE	FALSE	coffee	in-situ	observational	BAE	Y; e; s	Other
3315275	Scopus	10.1080/03650340903092200	Dynamics of soil properties, soil fauna activity, pepper nutrition and fruit yield under plantain based intercropping sy	Samuel Agele	Archives of Agronomy and Soil Science	The spatial-temporal dynamics of earthworm cast production and pepper yield in a plantain-based intercropping system as affected by the addition of organic fertilizers was investigated in a humid rainforest environment. Among sampling dates and between positions within the field, inconsistent trends were obtained in cast production between hedgerow and inter-row and no tree control. Over casting …	2010	56	3	265-283	j; o; u; r; n; a; l; ; a; r; t; i; c; l; e	s; t; u; d; y	NER Niger	Other	FALSE	FALSE	FALSE	FALSE	FALSE	TRUE	FALSE	FALSE	FALSE	TRUE	FALSE	TRUE	FALSE	FALSE	FALSE	FALSE	FALSE	plantain; chillies and peppers	in-situ	experimental	CE; Punctuated	Y; e; s	Small Holder
3315322	Scopus	10.4103/0972-4923.68914	Impacts of Tropical Forest Disturbance Upon Avifauna on a Small Island with High Endemism: Implications for Conservation	Thomas Edward Martin and George Alan Blackburn	Conservation and Society	Tropical forests are rapidly being lost across Southeast Asia and this is predicted to have severe implications for many of the regionâ€™s bird species. However, relationships between forest disturbance and avifaunal assemblages remain poorly understood, particularly on small island ecosystems such as those found in the biodiversity â€˜hotspotâ€™ of Wallacea. This study examines how avifaunal ric…	2010	8	2	127-139	j; o; u; r; n; a; l; ; a; r; t; i; c; l; e	s; t; u; d; y	IDN Indonesia	Lowland evergreen rainforest	FALSE	FALSE	TRUE	FALSE	FALSE	FALSE	FALSE	FALSE	FALSE	TRUE	TRUE	FALSE	FALSE	FALSE	FALSE	FALSE	TRUE	rice; cassava; papaya	in-situ	observational	BAE	Y; e; s	Small Holder
3317465	Web of Science	10.1016/j.agee.2009.10.003	Temperature and a dominant dolichoderine ant species affect ant diversity in Indonesian cacao plantations	Arno Wielgoss, Teja Tscharntke, Damayanti Buchori, Brigitte Fiala, Yann Clough	Agriculture, Ecosystems and Environment	Agricultural land conversion and climate change play a major role in shaping tropical landscapes, but the direct and indirect links to biodiversity and species community composition remain little understood. We tested how landscape and environmental factors and management techniques, affect the diversity of ground and tree living ants in cacao plantations in Sulawesi (Indonesia). In addition, we …	2010	NA	135	253-259	j; o; u; r; n; a; l; ; a; r; t; i; c; l; e	s; t; u; d; y	IDN Indonesia	Other	TRUE	FALSE	FALSE	FALSE	FALSE	TRUE	FALSE	FALSE	FALSE	TRUE	TRUE	TRUE	TRUE	FALSE	FALSE	FALSE	FALSE	cacao	in-situ	experimental	BAE	Y; e; s	Other
3317493	Web of Science	10.1890/ES10-00003.1	Effects of farm and landscape management on bird and butterfly conservation in western Honduras	Jeffrey C. Milder, Fabrice A. J. Declerck, Andre Sanfiorenzo, Dalia Merlo Saâ´ Nchez, Diego E. Tobar, and Benjamin Zuckerberg	Ecosphere	Previous research has indicated that a substantial portion of native flora and fauna may persist in agricultural mosaics in the Neotropics. However, understanding the relative importance of different habitat factors and management practices at different scales for sustaining this biodiversity has proven somewhat elusive. In addition, most such research has taken place in only a few fairly well-st…	2010	1	1	1-22	j; o; u; r; n; a; l; ; a; r; t; i; c; l; e	s; t; u; d; y	HND Honduras	Other	FALSE	FALSE	TRUE	FALSE	TRUE	FALSE	FALSE	FALSE	FALSE	FALSE	TRUE	FALSE	TRUE	FALSE	FALSE	FALSE	TRUE	coffee	in-situ	observational	BAE	Y; e; s	Small Holder; Large Holder; Other
3317495	Web of Science	10.1007/s10531-010-9831-z	Relative contribution of agroforestry, rainforest and openland to local and regional bee diversity	Patrick Hoehn, Ingolf Steffan-Dewenter, Teja Tscharntke	Biodiversity and Conservation	Due to increasing human modification of tropical landscapes, the relative importance of natural habitats and agricultural systems has become a major conservation topic to counteract global species loss. We investigated the contribution of tropical primary forest, cacao agroforestry systems of varying management practices and openland to the temporal and spatial variation of diversity of native be…	2010	NA	19	2189-2200	j; o; u; r; n; a; l; ; a; r; t; i; c; l; e	s; t; u; d; y	IDN Indonesia	Other	TRUE	FALSE	TRUE	FALSE	FALSE	TRUE	TRUE	FALSE	TRUE	TRUE	TRUE	FALSE	TRUE	FALSE	FALSE	TRUE	TRUE	cacao; rice; maize; chillies and peppers; clove; coffee; pinneaples; tomatoes; vegetables; cassava; beans	in-situ	observational	BACE	Y; e; s	Other
3317525	Web of Science	10.1111/j.1744-7429.2010.00626.x	Effects of Agricultural Intensification on the Assemblage of Leaf-Nosed Bats (Phyllostomidae) in a Coffee Landscape in Chiapas, Mexico	Kimberly Williams-GuilleÂ´n and Ivette Perfecto	Biotropica	The agricultural matrix surrounding forested areas serves critical functions as dispersal corridors and alternate habitat for wildlife. Agricultural intensification, however, can reduce the conservation value of these areas. To evaluate the effects of agroecosystem management on bat assemblages, we studied the abundance and diversity of leaf-nosed bats (family: Phyllostomidae) in southwestern Chi…	2010	42	5	605-613	j; o; u; r; n; a; l; ; a; r; t; i; c; l; e	s; t; u; d; y	MEX Mexico	Lower montane rainforest	FALSE	FALSE	TRUE	FALSE	FALSE	FALSE	FALSE	FALSE	FALSE	TRUE	TRUE	FALSE	TRUE	FALSE	FALSE	FALSE	TRUE	coffee	in-situ	observational	BACE	Y; e; s	Other
3317535	Web of Science	10.1007/s11104-010-0362-x	Soil nitrogen and microbial biomass carbon dynamics in native forests and derived agricultural land uses in a humid tropical climate of India	Chandra Bhushan Pandey, G. B. Singh, S. K. Singh & R. K. Singh	Plant Soil	Conversion of tropical forests to agricultural land uses is known to alter soil nitrogen (N) transformation processes and microbial biomass carbon (MB-C ), which affect productivity and stability of the derived land uses. Information about how conversion of moist evergreen forest to agricultural land uses affects soil nitrogen (N) transformation processes and MB-C in hot humid tropics is meager. …	2010	NA	333	453-467	j; o; u; r; n; a; l; ; a; r; t; i; c; l; e	s; t; u; d; y	IND India	Lowland evergreen rainforest	FALSE	FALSE	TRUE	FALSE	FALSE	FALSE	FALSE	FALSE	TRUE	FALSE	FALSE	TRUE	FALSE	FALSE	FALSE	FALSE	TRUE	coconuts; mangoes	in-situ	observational	BAE	Y; e; s	Other
3317540	Web of Science	10.1016/j.biocon.2010.02.005	Prospects for biodiversity conservation in the Atlantic Forest: Lessons from aging human-modified landscapes	Marcelo Tabarelli, Antonio Venceslau Aguiar, Milton Cezar Ribeiro, Jean Paul Metzger, Carlos A. Peres	Biological Conservation	Recent global assessments have shown the limited coverage of protected areas across tropical biotas, fuelling a growing interest in the potential conservation services provided by anthropogenic landscapes. Here we examine the geographic distribution of biological diversity in the Atlantic Forest of South America, synthesize the most conspicuous forest biodiversity responses to human disturbances,…	2010	NA	143	2328-2340	j; o; u; r; n; a; l; ; a; r; t; i; c; l; e	r; e; v; i; e; w	BRA Brazil; PRY Paraguay; ARG Argentina	Lowland evergreen rainforest; Lower montane rainforest	FALSE	FALSE	TRUE	FALSE	FALSE	FALSE	FALSE	FALSE	TRUE	TRUE	TRUE	FALSE	FALSE	FALSE	FALSE	TRUE	FALSE	sugar cane; coffee; soybeans	in-situ	observational	BACE	Y; e; s	Other
3310337	CABI	http://nbn-resolving.de/urn:nbn:de:hebis:34-2012011640325	Agri-environmental evaluation of traditional and alternative corn production systems in Chiapas, Mexico	Carlos Ernesto Aguilar-JimÂ´enez, Alfredo TolÂ´on-Becerra, Xavier BolÂ´Ä±var Lastra-Bravo	Journal of agriculture and rural development in the tropics and subtropics	This study evaluates the effects of environmental variables on traditional and alternative agroecosystems in three Ejidos (communal lands) in the Chiapas rainforest in Mexico. The tests occurred within two seasonal agricultural cycles. In spring-summer, experiments were performed with the traditional slash, fell and burn (S-F-B) system, no-burn systems and rotating systems with Mucuna deeringiana…	2011	112	2	71-86	j; o; u; r; n; a; l; ; a; r; t; i; c; l; e	s; t; u; d; y	MEX Mexico	Other	FALSE	FALSE	FALSE	FALSE	FALSE	TRUE	FALSE	FALSE	FALSE	TRUE	TRUE	FALSE	FALSE	FALSE	FALSE	FALSE	FALSE	maize	in-situ	experimental	CE	Y; e; s	Other
3315381	Scopus	10.1080/00103624.2011.550376	Soil Fertility, Mineral Nitrogen, and Microbial Biomass in Upland Soils of the Central Amazon under Different Plant Covers	A. Moreira, N.K. Fageria, A. Garcia Y Garcia	Communications in Soil Science and Plant Analysis	Amazon is the largest state in Brazil and majority of the state is covered by the largest tropical rainforest of the world. Most soils of the Amazon region soils are acidic and infertile. When the Amazon forest land is cleared for agricultural use by burning the vegetation, the efficient nutrient recycling mechanisms are disrupted. However, nutrient contents in the deforested burn land increased …	2011	42	NA	694-705	j; o; u; r; n; a; l; ; a; r; t; i; c; l; e	s; t; u; d; y	BRA Brazil	Lowland evergreen rainforest	TRUE	FALSE	TRUE	FALSE	FALSE	FALSE	FALSE	FALSE	FALSE	FALSE	FALSE	TRUE	FALSE	FALSE	FALSE	FALSE	FALSE	rubber; oranges	in-situ	observational	BAE	Y; e; s	Other
3316619	DOAJ	http://dx.doi.org/urn:ISSN:1870-0462-tsaes.v13i3.1323	Impact of Mango Manila Management Systems on Arthropods in Foliage and Weeds	HÃ©ctor Cabrera-Mireles , FÃ©lix D. Murillo-Cuevas , Dora A. Ortega-Zaleta , Juan A. Villanueva-JimÃ©nez and Agripino A. Escobar-DomÃ­nguez	Tropical and Subtropical Agroecosystems	In recent years, cultivation of mango Manila in the State of Veracruz, Mexico, has had a tendency of increased technification and continuous substitution by sugarcane. All this is causing a negative impact on the environment and biodiversity. Thus, the impact of mango Manila management systems on arthropods in foliage and weeds was evaluated. Arthropods associated with foliage and weeds were samp…	2011	13	NA	317-326	j; o; u; r; n; a; l; ; a; r; t; i; c; l; e	s; t; u; d; y	MEX Mexico	Other	FALSE	FALSE	TRUE	FALSE	FALSE	TRUE	TRUE	FALSE	FALSE	FALSE	TRUE	TRUE	FALSE	FALSE	FALSE	FALSE	FALSE	mangoes; sugar cane	in-situ	observational	Punctuated	Y; e; s	Large Holder; Small Holder
3317549	Web of Science	doi.org/10.1590/S0100-06832011000500007	Land-use systems affect archaeal community structure and functional diversity in western amazon soils	AcÃ¡cio Aparecido Navarrete, Rodrigo GouvÃªa Taketani, Lucas William Mendes, Fabiana de Souza Cannavan, Fatima Maria de Souza Moreira & Siu Mui Tsai	R. Bras. Ci. Solo	The study of the ecology of soil microbial communities at relevant spatial scales is primordial in the wide Amazon region due to the current land use changes. In this study, the diversity of the Archaea domain (community structure) and ammonia-oxidizing Archaea (richness and community composition) were investigated using molecular biology-based techniques in different land-use systems in western …	2011	NA	NA	1527-1540	j; o; u; r; n; a; l; ; a; r; t; i; c; l; e	s; t; u; d; y	BRA Brazil	Other	TRUE	FALSE	TRUE	FALSE	FALSE	FALSE	FALSE	FALSE	FALSE	TRUE	FALSE	TRUE	FALSE	FALSE	FALSE	FALSE	FALSE	cassava; bananas	in-situ	observational	BAE	Y; e; s	Small Holder; Large Holder
3317550	Web of Science	10.1016/j.foreco.2011.08.026	The conservation value of oil palm plantation estates, smallholdings and logged peat swamp forest for birds	Badrul Azhar, David B. Lindenmayer, Jeff Wood, Joern Fischer, Adrian Manning, Chris McElhinny, Mohamed Zakaria	Forest Ecology and Management	The expansion of industrial oil palm cultivation threatens tropical biodiversity globally, especially in developing countries. Driven by plans to generate economic revenue, large-scale plantations are emerging in Southeast Asia, Africa and Brazilian Amazon. However, the ecological impacts of the sector are poorly studied with respect to oil palm management system, and recommended conservation mea…	2011	NA	262	2306-2315	j; o; u; r; n; a; l; ; a; r; t; i; c; l; e	s; t; u; d; y	MYS Malaysia	Other	FALSE	FALSE	TRUE	FALSE	FALSE	FALSE	FALSE	FALSE	TRUE	TRUE	TRUE	FALSE	TRUE	FALSE	FALSE	FALSE	TRUE	oil palm; bananas; cassava; coffee	in-situ	observational	BACE	Y; e; s	Small Holder; Large Holder
3317567	Web of Science	ISSN 1985-1944	Impacts of forest fragmentation on the genetic diversity and population structure of Pachycondyla obscurans in Sabah, Malaysian Borneo	Noel Tawatao, Neil E. Harper, Maryati Mohamed, Chey V. Khen, Jeremy B. Searle, and Jane K. Hill	Asian Myrmecology	The impact of forest fragmentation on genetic diversity of Pachycondyla obscurans, a predatory forest-specialist ant species, was investigated in six forest locations using Amplified Fragment Length Polymorphism (AFLP) fingerprinting. There was little difference in genetic diversity between three large forest locations (two locations in continuous forest, plus one 120,000 ha fragment) and three s…	2011	4	NA	59-68	j; o; u; r; n; a; l; ; a; r; t; i; c; l; e	s; t; u; d; y	MYS Malaysia	Other	FALSE	FALSE	TRUE	FALSE	FALSE	FALSE	FALSE	FALSE	FALSE	FALSE	FALSE	FALSE	FALSE	FALSE	FALSE	FALSE	TRUE	oil palm	in-situ	observational	BACE	Y; e; s	Government; Other
3317569	Web of Science	10.1111/j.1365-2028.2011.01263.x	Decomposition of tissue baits and termite density along a gradient of human land-use intensification in Western Kenya	Godfrey H. Kagezi, Manfred Kaib, Philip Nyeko, Christopher Bakuneeta, Martin SchaÂ¨dler, and Roland Brandl	African Journal of Ecology	Termites are important decomposers and â€˜ecosystem engineersâ€™ in tropical ecosystems. Furthermore, termite assemblages are sensitive to human land-use intensification and often termite density and the importance of soilfeeding termites decrease with land-use intensification. These changes in termite assemblages may also lead to a decrease in termite-mediated ecosystem processes (e.g. soil form…	2011	NA	49	267-276	j; o; u; r; n; a; l; ; a; r; t; i; c; l; e	s; t; u; d; y	KEN Kenya	Other	FALSE	FALSE	TRUE	FALSE	FALSE	FALSE	FALSE	FALSE	FALSE	FALSE	FALSE	TRUE	FALSE	FALSE	FALSE	FALSE	FALSE	maize; potatoes; sugar cane; vegetables	in-situ	observational; experimental	BAE	Y; e; s	Other
3317571	Web of Science	10.1111/j.1600-0706.2011.19097.x	Effects of forest modification on bird community composition and seed removal in a heterogeneous landscape in South Africa	Eike Lena Neuschulz , Alexandra Botzat and Nina Farwig	Oikos	Human disturbance threatens and modifi es forest ecosystems worldwide. Previous studies have investigated the eff ects of human impact on local bird communities in disturbed forests, but we still lack information on how bird species richness and ecological processes respond to diff erent forest modifi cations present at a landscape scale. In a heterogeneous South African landscape, we chose six t…	2011	NA	120	1371-1379	j; o; u; r; n; a; l; ; a; r; t; i; c; l; e	s; t; u; d; y	ZAF South Africa	Other	FALSE	FALSE	TRUE	FALSE	FALSE	FALSE	FALSE	FALSE	FALSE	FALSE	FALSE	FALSE	FALSE	FALSE	FALSE	FALSE	TRUE	sugar cane	in-situ	observational	BAE	Y; e; s	Other
3317592	Web of Science	10.1111/j.1365-2745.2010.01742.x	150-year legacy of land use on tree species composition in old-secondary forests of Jamaica	Shauna-Lee Chai and E. V. J. Tanner	Journal of Ecology	1. The long term impacts of historical land use on montane tropical forest tree species composition and structure is unknown. We used old plantation survey maps of 19th century coffee plantations in the Blue and Port Royal Mountains of Jamaica to investigate the effects of land use history on forest tree species composition and structure after 150â€“170 years of re-growth. 2. We sampled trees (â€…	2011	NA	99	113-121	j; o; u; r; n; a; l; ; a; r; t; i; c; l; e	s; t; u; d; y	JAM Jamaica	Lower montane rainforest; Upper montane rainforest	FALSE	FALSE	TRUE	FALSE	FALSE	FALSE	FALSE	FALSE	FALSE	TRUE	TRUE	FALSE	FALSE	FALSE	FALSE	FALSE	TRUE	coffee	in-situ	observational	BACE	Y; e; s	Other
3317599	Web of Science	10.1007/s00572-010-0330-6	Species richness and spore abundance of arbuscular mycorrhizal fungi across distinct land uses in Western Brazilian Amazon	Sidney Luiz StÃ¼rmer & JosÃ© Oswaldo Siqueira	Mycorrhiza	Arbuscular mycorrhizal fungi (AMF) were surveyed for species richness and abundance in sporulation in six distinct land uses in the western Amazon region of Brazil. Areas included mature pristine forest and sites converted to pasture, crops, agroforestry, young and old secondary forest. A total of 61 AMF morphotypes were recovered and 30% of them could not be identified to known species. Fungal c…	2011	NA	21	255-267	j; o; u; r; n; a; l; ; a; r; t; i; c; l; e	s; t; u; d; y	BRA Brazil	Lowland evergreen rainforest	FALSE	FALSE	TRUE	FALSE	FALSE	FALSE	FALSE	FALSE	FALSE	TRUE	FALSE	TRUE	FALSE	FALSE	FALSE	FALSE	FALSE	bananas; pinneaples; cassava; maize	in-situ	observational	BAE	Y; e; s	Other
3310607	CABI	http://dx.doi.org/10.1080/01904167.2012.671402	Nutrient budgeting under coconut-based patchouli farming system on Hapludalf.	Y. Y. Kikon , A. K. Singh & V. B. Singh	Journal of plant nutrition	Coconut-based farming systems are the tradition of tropical and subtropical regions. But, usingpatchouli [Pogostemon cablin (Blanco)] as an intercrop under coconut is of comparatively recent adoption and no information is absolutely available on the possibility of improving the quality of patchouli through better nutrient supply. A field experiment was, therefore, carried out using different sour…	2012	35	7	975-989	j; o; u; r; n; a; l; ; a; r; t; i; c; l; e	s; t; u; d; y	IND India	Other	FALSE	FALSE	FALSE	FALSE	FALSE	TRUE	FALSE	FALSE	FALSE	TRUE	FALSE	TRUE	FALSE	FALSE	FALSE	FALSE	FALSE	coconuts	in-situ	experimental	CE	Y; e; s	Government
3310610	CABI	https://www.cabi.org/ISC/abstract/20123322854	Carbon sequestration in litter and soils of coffee based agroforestry systems in central Western Ghats of Kodagu District of Karnataka.	Manjunatha Munishamappa, Devakumar Austin, & Niveditha Muddumadappa	Journal of environment and ecology	The present study was carried out in the Watershed areas of Cauvery River in the Kodagu district of central Western Ghats of India. The objective of this paper was to analyze the carbon storage in soil and leaf litter of different vegetation types of coffee based agroforestry systems and to discuss the role they can play in reducing the concentration of CO2 in the atmosphere. The carbon sequestra…	2012	30	38	985-987	j; o; u; r; n; a; l; ; a; r; t; i; c; l; e	s; t; u; d; y	IND India	Lowland evergreen rainforest; Other	TRUE	FALSE	FALSE	FALSE	FALSE	FALSE	FALSE	FALSE	FALSE	TRUE	FALSE	TRUE	FALSE	FALSE	FALSE	FALSE	FALSE	coffee	in-situ	observational	BAE	Y; e; s	Other
3310626	CABI	https://www.jstor.org/stable/23616948	Effects of short rotation natural fallow on diversity of plant species and population of soil microbes in Aponmu, Ondo State, Nigeria.	DO Oke	Journal of tropical forest science	Bush fallowing is a common farming system in the humid zone of West and Central Africa. However, population pressures have resulted in shortened fallow periods with consequent effects on soil nutrients and biodiversity. To assess the effect of the shortened fallow period on plant species diversity, data were collected in a primary forest (forest reserve) and an adjoining 5-year-old bush fallow in…	2012	24	1	18-26	j; o; u; r; n; a; l; ; a; r; t; i; c; l; e	s; t; u; d; y	NGA Nigeria	Other	FALSE	FALSE	TRUE	FALSE	FALSE	TRUE	FALSE	FALSE	FALSE	FALSE	TRUE	TRUE	FALSE	FALSE	FALSE	FALSE	FALSE	cacao	in-situ	experimental	BAE	Y; e; s	Other
3310754	CABI	http://www.aes.bioflux.com.ro	Avian species diversity in oil palm plantations of Agusan del Sur and Compostela Valley, Philippines	Cagod, B. M., & NuÃ±eza, O. M.	International journal of the bioflux society	Oil palm trees have become the most expanding equatorial crops in the world and their product, palm oil, is produced, traded and used more than any other vegetable oil worldwide. The expansion of oil palm cultivation, however, is frequently cited as a major factor causing deforestation that may result in biodiversity losses in tropical countries. In this study, an assessment of the avifauna in oi…	2012	4	2	85-105	j; o; u; r; n; a; l; ; a; r; t; i; c; l; e	s; t; u; d; y	PHL Philippines	Lowland evergreen rainforest	FALSE	FALSE	TRUE	FALSE	FALSE	FALSE	TRUE	FALSE	FALSE	FALSE	TRUE	FALSE	FALSE	FALSE	FALSE	FALSE	FALSE	oil palm	in-situ	observational	BAE	O; t; h; e; r	Large Holder
3310827	CABI	https://doi.org/10.1007/s10841-011-9428-1	Impact of rubber plantation on carabid beetle communities and species distribution in a changing tropical landscape (southern Yunnan, China).	Ling-Zeng Meng, Konrad Martin, Andreas Weigel & Jing-Xin Liu	Journal of insect conservation	Carabid beetles (Coleoptera: Carabidae) have widely been used to assess biodiversity values of different habitats in cultivated landscapes, but rarely in the humid tropics. This study aimed to investigate effects of land use change on the carabid assemblages in a tributary valley of the Mekong River in tropical southern Yunnan, China. The study area includes habitats of traditional land use syste…	2012	16	NA	423-432	j; o; u; r; n; a; l; ; a; r; t; i; c; l; e	s; t; u; d; y	CHN China	Other	FALSE	FALSE	TRUE	FALSE	FALSE	FALSE	FALSE	FALSE	FALSE	FALSE	FALSE	FALSE	TRUE	FALSE	FALSE	FALSE	TRUE	rice; rubber	in-situ	observational	BAE	Y; e; s	Large Holder
3316628	DOAJ	10.15835/nsb416374	Effects of Land-Use Change on Under Storey Species Composition and Distribution in Tropical Rainforest	Anthony Ifechukwude ODIWE, Joshua Oluwole OLOWOYO, Olufemi AJIBOYE	Notulae Scientia Biologicae	The forest landâ€™s conversion into tree crops plantations plays a major role in the loss of biodiversity. Therefore, understanding the impacts of land-use change on species diversity is very critical for ecosystem functioning and stability. This study was carried out to evaluate the effect of land-use changes on under storey species diversity in the Theobroma cacao and Citrus sinensis plantation…	2012	4	1	150-156	j; o; u; r; n; a; l; ; a; r; t; i; c; l; e	s; t; u; d; y	NGA Nigeria	Other	FALSE	FALSE	TRUE	FALSE	FALSE	FALSE	FALSE	FALSE	FALSE	FALSE	TRUE	FALSE	FALSE	FALSE	FALSE	FALSE	FALSE	oranges; cacao	in-situ	observational	CE	Y; e; s	Other
3317635	Web of Science	10.1016/j.agee.2011.11.007	Protective shade, tree diversity and soil properties in coffee agroforestry systems in the Atlantic Rainforest biome	Helton Nonato de Souzaa, Ron G.M. de Goede, Lijbert Brussaard, Irene M. Cardoso, Edivania M.G. Duarte, Raphael B.A. Fernandes, Lucas C. Gomes, Mirjam M. Pulleman	Agriculture, Ecosystems and Environment	Sustainable production and biodiversity conservation can be mutually supportive in providing multiple ecosystem services to farmers and society. This study aimed to determine the contribution of agroforestry systems, as tested by family farmers in the Brazilian Rainforest region since 1993, to tree biodiversity and evaluated farmersâ€™ criteria for tree species selection. In addition, long-term e…	2012	146	NA	179-196	j; o; u; r; n; a; l; ; a; r; t; i; c; l; e	s; t; u; d; y	BRA Brazil	Upper montane rainforest	FALSE	FALSE	TRUE	FALSE	FALSE	FALSE	FALSE	FALSE	FALSE	TRUE	TRUE	TRUE	FALSE	FALSE	FALSE	FALSE	FALSE	coffee; sugarcane; banana; orange; papaya; cassava; avocado	in-situ	observational	BAE	Y; e; s	Small Holder
3317638	Web of Science	10.1111/j.1479-8298.2012.00520.x	Changes in ant communities along an age gradient of cocoa cultivation in the Oumé region, central Côte d'Ivoire	Mouhamadou KONE, Souleymane KONATE, Kolo YEO, Philippe Kouassi KOUASSI and K. Eduard LINSENMAIR	Entomological Science	We identified the extent to which ant diversity occurs despite conversion of forests into cocoa plantations by examining the communities across four age classes of plantations (classes Iâ€“IV with increasing age from 0â€“5 to 21â€“40 years) and in their original forests. An extensive sampling protocol consisting of pitfall trapping, leaf litter sampling, soil sampling and hand sampling was used t…	2012	15	NA	324-339	j; o; u; r; n; a; l; ; a; r; t; i; c; l; e	s; t; u; d; y	CIV CÃ´te d'Ivoire	Semi evergreen rainforest	FALSE	FALSE	TRUE	FALSE	FALSE	FALSE	FALSE	FALSE	FALSE	TRUE	TRUE	FALSE	FALSE	FALSE	FALSE	FALSE	FALSE	cacao	in-situ	observational	BAE	Y; e; s	Small Holder
3317667	Web of Science	10.1016/j.agee.2012.03.020	Effects of tillage regime, cropping duration and fallow age on diversity and structure of secondary vegetation in Madagascar	Josoa R. Randriamalala, Dominique HervÃ©, Jean-ChrysostÃ´me Randriamboavonjy, StÃ©phanie M. CarriÃ¨re	Agriculture, Ecosystems and Environment	The objective of this paper is to determine the effects of tillage regime, cropping duration and fallow age on the diversity, structure and floristic composition of secondary vegetation in a tropical forest of eastern Madagascar. Tillage regime was divided into three categories: (1) no tillage, (2) light tillage (local shallow tillage <10 cm deep) and (3) heavy tillage (tillage of the whole plot,…	2012	155	NA	182-193	j; o; u; r; n; a; l; ; a; r; t; i; c; l; e	s; t; u; d; y	MDG Madagascar	Lower montane rainforest	FALSE	FALSE	FALSE	FALSE	FALSE	TRUE	FALSE	FALSE	FALSE	FALSE	TRUE	FALSE	FALSE	FALSE	FALSE	FALSE	FALSE	maize; beans; cassava; potato; groundnut	in-situ	observational	BAE	Y; e; s	Small Holder						199
3317682	Web of Science	10.1371/journal.pone.0047192	Can Joint Carbon and Biodiversity Management in Tropical Agroforestry Landscapes Be Optimized?	Michael Kessler, Dietrich Hertel, Hermann F. Jungkunst, JuÂ¨ rgen Kluge, Stefan Abrahamczyk, Merijn Bos, Damayanti Buchori, Gerhard Gerold, S. Robbert Gradstein, Stefan KoÂ¨ hler, Christoph Leuschner, Gerald Moser, Ramadhanil Pitopang, Shahabuddin Saleh, Christian H. Schulze, Simone G. Sporn, Ingolf Steffan-Dewenter, Sri S. Tjitrosoedirdjo, Teja Tscharntke	Plos one	Managing ecosystems for carbon storage may also benefit biodiversity conservation, but such a potential â€˜win-winâ€™ scenario has not yet been assessed for tropical agroforestry landscapes. We measured above- and below-ground carbon stocks as well as the species richness of four groups of plants and eight of animals on 14 representative plots in Sulawesi, Indonesia, ranging from natural rainfore…	2012	7	10	1-7	j; o; u; r; n; a; l; ; a; r; t; i; c; l; e	s; t; u; d; y	IDN Indonesia	Lower montane rainforest	FALSE	FALSE	TRUE	FALSE	FALSE	FALSE	FALSE	FALSE	FALSE	TRUE	TRUE	TRUE	FALSE	FALSE	FALSE	FALSE	TRUE	cacao	in-situ	observational	BAE	Y; e; s	Small Holder
3317691	Web of Science	10.1007/s00248-011-9974-9	Change in Land Use Alters the Diversity and Composition of Bradyrhizobium Communities and Led to the Introduction of Rhizobium etli into the Tropical Rain Forest of Los Tuxtlas (Mexico)	Ernesto OrmeÃ±o-Orrillo & Marco A. Rogel-HernÃ¡ndez & Lourdes Lloret & Aline LÃ³pez-LÃ³pez & Julio MartÃ­nez & Isabelle Barois & Esperanza MartÃ­nez-Romero	Microbial ecology	Nitrogen-fixing bacteria of the Bradyrhizobium genus are major symbionts of legume plants in American tropical forests, but little is known about the effects of deforestation and change in land use on their diversity and community structure. Forest clearing is followed by cropping of bean (Phaseolus vulgaris) and maize as intercropped plants in Los Tuxtlas tropical forest of Mexico. The identity …	2012	63	NA	822-834	j; o; u; r; n; a; l; ; a; r; t; i; c; l; e	s; t; u; d; y	MEX Mexico	Other	FALSE	FALSE	TRUE	FALSE	FALSE	FALSE	FALSE	FALSE	FALSE	FALSE	FALSE	TRUE	FALSE	FALSE	FALSE	FALSE	FALSE	maize; beans	in-situ	observational	BACE	Y; e; s	Small Holder
3317791	Web of Science	10.1111/j.1752-4598.2012.00219.x	Long-term change of ant community structure in cacao agroforestry landscapes in Indonesia	Akhmad Rizali, Yann Clough, Damayanti Buchori, Meldy L.A Hosang, Merijn M. Bos, Teja Tscharntke	Insect Conservation and Diversity	1. Land-use change and agricultural intensification can strongly affect biodiversity in agricultural landscapes. Although many studies investigate management impacts, data on the long-term change of species communities in agroecosystems are scarce. 2. We analysed the long-term change in diversity and composition of ant communities in cacao agroforestry systems in Central Sulawesi, Indonesia and a…	2012	NA	NA	NA	j; o; u; r; n; a; l; ; a; r; t; i; c; l; e	s; t; u; d; y	IDN Indonesia	Lowland evergreen rainforest	FALSE	FALSE	TRUE	TRUE	FALSE	FALSE	TRUE	FALSE	FALSE	TRUE	TRUE	FALSE	FALSE	FALSE	FALSE	FALSE	FALSE	cacao	in-situ	observational; experimental	Punctuated	Y; e; s	Other
3314213	French (cirad)	-	The presence and distribution of small carnivores in oil palm plantation and their role in controlling rat damage: preliminary results from a camera trapping study	Mohd Naim1 , Andreas Dwi Advento1 , Sudharto Ps1 , Andrew P. Jennings2 , Geraldine Veron3 , Aude Verwilghen4 , Jean-Pierre Caliman1	Conference: 4th IOPRI-MPOB International Seminar: Existing and Emerging Pests and Diseases of Oil Palm. Advances in Research and Management.	The presence and distribution of small carnivores were investigated in two oil palm plantations using camera-traps. Eight camera-traps - four in Rama-Rama estate and four in Libo estate (Riau Province, Indonesia) - were set up in March 2012. Two cameras were located near a protected forest, three near a conservation area two in the centre of the oil palm plantation, and one near a settlement. The…	2012	NA	NA	NA	c; o; n; f; e; r; e; n; c; e; ; o; b; j; e; c; t	s; t; u; d; y	IDN Indonesia	Lowland evergreen rainforest	FALSE	FALSE	FALSE	FALSE	FALSE	FALSE	TRUE	FALSE	FALSE	FALSE	TRUE	FALSE	TRUE	FALSE	FALSE	FALSE	TRUE	oil palm	in-situ	observational	Punctuated	O; t; h; e; r	Large Holder
3308728	CABI	https://doi.org/10.1080/00379271.2006.10697480	The effect of grassy field margins and fertilizer on soil water, plant nutrient levels, stem borer attacks and yield of maize in the humid forest zone of Cameroon	Rose Ndemah, Fritz Schulthess, & Christian Nolte	International journal of entomology	Two field experiments, planted in a split plot design, were conducted during 2002 in the forest zone of Cameroon, to investigate the effect of border rows with Pennisetum purpureum (Poaceae) or with Panicum maximum (Poaceae) on soil water, plant nitrogen (N), phosphorus (P) and potassium (K), borer infestations, parasitism and maize yield. The grassy boundaries were the main plots and fertilizer …	2013	42	4	461-470	j; o; u; r; n; a; l; ; a; r; t; i; c; l; e	s; t; u; d; y	CMR Cameroon	Other	FALSE	FALSE	FALSE	FALSE	FALSE	TRUE	FALSE	FALSE	FALSE	FALSE	TRUE	FALSE	FALSE	FALSE	FALSE	FALSE	FALSE	maize	in-situ	experimental	CE	Y; e; s	Other
3311167	CABI	https://doi.org/10.1371/journal.pone.0075481	Tree diversity mediates the distribution of longhorn beetles (Coleoptera: Cerambycidae) in a changing tropical landscape (southern Yunnan, SW China).	Ling-Zeng Meng, Konrad Martin, Andreas Weigel, & Xiao-Dong Yang	Plos one	Longhorn beetles (Coleoptera : Cerambycidae) have been used to identify sites of high biological diversity and conservation value in cultivated landscapes, but were rarely studied in changing landscapes of humid tropics. This study was conducted in a region of southern Yunnan, China, which was dominated by natural rainforest until 30 years ago, but is successively transformed into commercial rubb…	2013	8	9	1-9	j; o; u; r; n; a; l; ; a; r; t; i; c; l; e	s; t; u; d; y	CHN China	Other	FALSE	FALSE	TRUE	FALSE	FALSE	TRUE	FALSE	FALSE	FALSE	FALSE	TRUE	FALSE	FALSE	FALSE	FALSE	TRUE	TRUE	rubber	in-situ	observational	BAE	Y; e; s	Other
3314219	French (cirad)	DOI: 10.5897/IJBC2013.0601	Influence of insecticide treatment on ant diversity in tropical agroforestry system: some aspect of the recolonization process.	ZÃ©phirin Tadu, Champlain DjiÃ©to-Lordon, Regis Babin, Yede, Edith Blandine Messop-Youbi, and Abraham Fomena	International journaal of biodiversity and conservation	In order to assess the influence of insecticides treatment on ant diversity and recolonization processes in cocoa based agroforestry systems, sampling was performed using chemical knock-down technique during two consecutive cocoa campaigns (2006 and 2007) in six smallholding cocoa farms located in tree localities of the Centre Region of Cameroon. These localities are located along the South-North…	2013	5	12	832-844	j; o; u; r; n; a; l; ; a; r; t; i; c; l; e	s; t; u; d; y	CMR Cameroon	Lowland evergreen rainforest	FALSE	FALSE	FALSE	FALSE	FALSE	FALSE	TRUE	FALSE	FALSE	FALSE	TRUE	FALSE	FALSE	FALSE	FALSE	FALSE	FALSE	cacao	in-situ	observational	CE; Punctuated	Y; e; s	Small Holder
3315475	Scopus	10.1186/1746-4269-9-74	Plant management and biodiversity conservation in NÃ¡huatl homegardens of the TehuacÃ¡n Valley, Mexico	Carolina Larios, Alejandro Casas, Mariana Vallejo, Ana Isabel Moreno-Calles and JosÃ© Blancas	Journal of Ethnobiology and Ethnomedicine	Background: The TehuacÃ¡n Valley is one of the areas of Mesoamerica with the oldest history of plant management. Homegardens are among the most ancient management systems that currently provide economic benefits to people and are reservoirs of native biodiversity. Previous studies estimated that 30% of the plant richness of homegardens of the region are native plant species from wild populations.…	2013	9	74	1-16	j; o; u; r; n; a; l; ; a; r; t; i; c; l; e	s; t; u; d; y	MEX Mexico	Other	TRUE	FALSE	FALSE	FALSE	FALSE	FALSE	FALSE	FALSE	TRUE	FALSE	TRUE	FALSE	FALSE	FALSE	FALSE	FALSE	FALSE	coffee; banana; oranges	in-situ	observational	BAE	Y; e; s	Small Holder
3315497	Scopus	10.1007/s10531-012-0419-7	Trait-dependent declines of species following conversion of rain forest to oil palm plantations	Michael J. M. Senior â€¢ Keith C. Hamer â€¢ Simon Bottrell â€¢ David P. Edwards â€¢ Tom M. Fayle â€¢ Jennifer M. Lucey â€¢ Peter J. Mayhew â€¢ Robert Newton â€¢ Kelvin S.-H. Peh â€¢ Frederick H. Sheldon â€¢ Christopher Stewart â€¢ Alison R. Styring â€¢ Michael D. F. Thom â€¢ Paul Woodcock â€¢ Jane K. Hill	Biodivers Conserv	Conversion of natural habitats to agriculture reduces species richness, particularly in highly diverse tropical regions, but its effects on species composition are less well-studied. The conversion of rain forest to oil palm is of particular conservation concern globally, and we examined how it affects the abundance of birds, beetles, and ants according to their local population size, body size, …	2013	22	NA	253-268	j; o; u; r; n; a; l; ; a; r; t; i; c; l; e	m; e; t; a; -; a; n; a; l; y; s; i; s	MYS Malaysia	Other	FALSE	FALSE	TRUE	FALSE	FALSE	FALSE	FALSE	FALSE	FALSE	FALSE	TRUE	FALSE	TRUE	FALSE	FALSE	FALSE	TRUE	oil palm	ex-situ; in-situ	observational	BAE	Y; e; s	Other
3315511	Scopus	10.1111/1574-6941.12018	Acidobacterial community responses to agricultural management of soybean in Amazon forest soils	AcÃ¡cio A. Navarrete, Eiko E. Kuramae, Mattias de Hollander, Agata S. Pijl, Johannes A. van Veen, Siu M. Tsai	FEMS Microbiology Ecology	This study focused on the impact of land-use changes and agricultural management of soybean in Amazon forest soils on the abundance and composition of the acidobacterial community. Quantitative real-time PCR (q-PCR) assays and pyrosequencing of 16S rRNA gene were applied to study the acidobacterial community in bulk soil samples from soybean croplands and adjacent native forests, and mesocosm soi…	2013	83	NA	607-621	j; o; u; r; n; a; l; ; a; r; t; i; c; l; e	s; t; u; d; y	BRA Brazil	Lowland evergreen rainforest	TRUE	FALSE	TRUE	FALSE	FALSE	TRUE	FALSE	FALSE	FALSE	TRUE	FALSE	TRUE	FALSE	FALSE	FALSE	FALSE	FALSE	soybeans	in-situ	observational	BACE	Y; e; s	Other
3317717	Web of Science	10.1007/s10531-012-0405-0	Tree community structure, dynamics, and diversity partitioning in a Bornean tropical forested landscape	Michiko Nakagawa, Kuniyasu Momose, Keiko Kishimoto-Yamada, Tamaki Kamoi, Hiroshi O. Tanaka, Michi Kaga, Satoshi Yamashita, Takao Itioka, Hidetoshi Nagamasu, Shoko Sakai, Tohru Nakashizuka	Biodiversity and conservation	Human-modified forested landscapes are prevalent in the tropics, and the role of complex mosaics of diverse vegetation types in biodiversity conservation remains poorly understood. Demographic traits and the spatial pattern of biodiversity are essential information when considering proper forest management and land use strategies. We compared the tree community structure (stem density, basal area…	2013	22	NA	127-140	j; o; u; r; n; a; l; ; a; r; t; i; c; l; e	s; t; u; d; y	MYS Malaysia	Lowland evergreen rainforest	FALSE	FALSE	TRUE	FALSE	FALSE	FALSE	FALSE	FALSE	FALSE	FALSE	TRUE	FALSE	FALSE	FALSE	FALSE	FALSE	FALSE	rubber	in-situ	observational	BAE	Y; e; s	Other
3317734	Web of Science	10.13102/sociobiology.v60i2.174-182	Arboreal Ant Assemblages Respond Differently to Food Source and Vegetation Physiognomies: a Study in the Brazilian Atlantic Rain Forest	JJ Resende, PEC Peixoto, EN Silva JHC Delabie & GMM Santos	Sociobiology	This study aimed to analyze assemblages of arboreal ants in different vegetation physiognomies within the Tropical Moist Forest (Atlantic Rain Forest) domain. The study was carried out at the Michelin Ecological Reserve, State of Bahia, Northeast of Brazil. We used sardine (protein resource) and honey (carbohydrate resource) baits to collect ants foraging in three vegetation types: (1) preserved …	2013	60	2	174-182	j; o; u; r; n; a; l; ; a; r; t; i; c; l; e	s; t; u; d; y	BRA Brazil	Lowland evergreen rainforest	FALSE	FALSE	TRUE	FALSE	FALSE	FALSE	FALSE	FALSE	FALSE	TRUE	TRUE	FALSE	FALSE	FALSE	FALSE	FALSE	FALSE	cacao; rubber	in-situ	observational	BAE	Y; e; s	Other
3317737	Web of Science	10.1016/j.biocon.2012.10.029	Both forest fragmentation and coffee cultivation negatively affect epiphytic orchid diversity in Ethiopian moist evergreen Afromontane forests	Kitessa Hundera, Raf Aerts, Matthias De Beenhouwer, Koen Van Overtveld, Kenny Helsen, Bart Muys, Olivier Honnay	Biological Conservation	The moist evergreen Afromontane forest of SW Ethiopia has become extremely fragmented and most of the remnants are intensively managed for cultivation of coffee (Coffea arabica), with considerable impacts on forest structure, biodiversity and ecosystem functioning. We assessed the effect of coffee forest management and forest fragmentation on epiphytic orchid diversity. We selected large and smal…	2013	159	NA	285-291	j; o; u; r; n; a; l; ; a; r; t; i; c; l; e	s; t; u; d; y	ETH Ethiopia	Other	FALSE	FALSE	TRUE	FALSE	FALSE	FALSE	FALSE	FALSE	FALSE	FALSE	TRUE	FALSE	FALSE	FALSE	FALSE	TRUE	TRUE	coffee	in-situ	observational	BAE	Y; e; s	Other
3317758	Web of Science	10.1007/s10457-013-9624-y	Species richness and guild composition in rubber plantations compared to secondary forest on Hainan Island, China	Shining Li, Fasheng Zou, Qiang Zhang, Frederick H. Sheldon	Agroforestry Systems	Currently, the one of great threats to tropical biodiversity is the conversion of natural ecosystems to agriculture, and this threat is particularly critical on Hainan, the largest tropical island in China and a global biodiversity hotspot. Rubber (Hevea brasiliensis) has been planted on Hainan since the 1950s, resulting in extensive replacement of native forest, and the rate of this transformati…	2013	87	NA	1117-1128	j; o; u; r; n; a; l; ; a; r; t; i; c; l; e	s; t; u; d; y	CHN China	Semi evergreen rainforest	FALSE	FALSE	TRUE	FALSE	FALSE	FALSE	FALSE	FALSE	FALSE	FALSE	TRUE	FALSE	TRUE	FALSE	FALSE	FALSE	FALSE	rubber	in-situ	observational	BACE	Y; e; s	Other
3317759	Web of Science	10.1007/s10531-013-0454-z	Local and landscape drivers of biodiversity of four groups of ants in coffee landscapes	A. De la Mora, C. J. Murnen, S. M. Philpott	Biodiversity and consevation	Agriculture of varying management intensity ants provide ecosystem services (e.g. pest control) in coffee farms, understanding ant responses to local and landscape characteristics will likely inform farm management decisions.dominates fragmented tropical areas and differentially impacts organisms across and within taxa. We examined impacts of local and landscape characteristics on four groups of …	2013	22	NA	871-888	j; o; u; r; n; a; l; ; a; r; t; i; c; l; e	s; t; u; d; y	MEX Mexico	Other	FALSE	FALSE	FALSE	FALSE	FALSE	FALSE	TRUE	FALSE	FALSE	TRUE	TRUE	TRUE	FALSE	FALSE	FALSE	FALSE	FALSE	coffee	in-situ	observational	BAE	Y; e; s	Other
3317762	Web of Science	10.1016/j.jnc.2013.04.001	Does the tropical agricultural matrix bear potential for primate conservation? A baseline study from Western Uganda	VÃ­ctor Blanco, Matthias Waltert	Journal for Nature Conservation	As for mostlarge mammals, conservation research on primates usually focuses on protected areas, and yet not much is known about primate communities in land-use systems in the absence of hunting. Using line transects, we estimated population densities for four primate species in a mixed agroforest landscape up to a distance of 4000 m from a forest reserve, in a region where no primate hunting take…	2013	21	NA	383-393	j; o; u; r; n; a; l; ; a; r; t; i; c; l; e	s; t; u; d; y	UGA Uganda	Semi evergreen rainforest	FALSE	FALSE	TRUE	FALSE	FALSE	FALSE	FALSE	FALSE	FALSE	FALSE	TRUE	FALSE	FALSE	FALSE	FALSE	FALSE	TRUE	sugar cane; papaya; mangoes; cassava	in-situ	observational	BAE	Y; e; s	Small Holder
3317765	Web of Science	10.1097/SS.0000000000000025	Phosphorus Dynamics in the Conversion of a Secondary Forest Into a Rubber Tree Plantation in the Amazon Rainforest	AdÃ´nis Moreira, Larissa Alexandra Cardoso Moraes, Rean Augusto Zaninetti, and Bruna Trovo Canizella	Soil Science	During the past several decades, extensive areas of the humid tropical Amazon have been cleared for the introduction of pasture or subsistence farming and later abandoned after a few years of use. An option for recovering these areas is the planting of rubber trees because it is a native tree that could restore conditions similar to those existing before the clearing. In addition, the high econom…	2013	178	11	618-625	j; o; u; r; n; a; l; ; a; r; t; i; c; l; e	s; t; u; d; y	BRA Brazil	Other	FALSE	FALSE	TRUE	FALSE	FALSE	FALSE	FALSE	FALSE	FALSE	FALSE	FALSE	TRUE	FALSE	FALSE	FALSE	FALSE	FALSE	rubber	in-situ	observational	CE	Y; e; s	Other
3317771	Web of Science	Â 10.1371/journal.pone.0056115	Shade Tree Diversity, Cocoa Pest Damage, Yield Compensating Inputs and Farmersâ€™ Net Returns in West Africa	HerveÂ´ Bertin Daghela Bisseleua, Daniel Fotio, Yede, Alain Didier Missoup, Stefan Vidal3	PLOS ONE	Cocoa agroforests can significantly support biodiversity, yet intensification of farming practices is degrading agroforestry habitats and compromising ecosystem services such as biological pest control. Effective conservation strategies depend on the type of relationship between agricultural matrix, biodiversity and ecosystem services, but to date the shape of this relationship is unknown. We lin…	2013	8	3	1-9	j; o; u; r; n; a; l; ; a; r; t; i; c; l; e		CMR Cameroon	Other	FALSE	FALSE	TRUE	FALSE	FALSE	FALSE	FALSE	FALSE	FALSE	TRUE	TRUE	FALSE	FALSE	FALSE	FALSE	FALSE	FALSE	cacao	in-situ	observational	BAE	Y; e; s	Small Holder
3317782	Web of Science	10.1016/j.apsoil.2013.02.006	Effect of land-use and elevation on microbial biomass and water extractable carbon in soils of Mt. Kilimanjaro ecosystems	Holger Pabst, Anna KÃ¼hnel, Yakov Kuzyakov	Applied Soil Ecology	Microbial biomass carbon (MBC) and water-extractable organic carbon (WOC) â€“ as sensitive and important parameters for soil fertility and C turnover â€“ are strongly affected by land-use changes all over the world. These effects are particularly distinct upon conversion of natural to agricultural ecosystems due to very fast carbon (C) and nutrient cycles and high vulnerability, especially in the…	2013	67	NA	1-19	j; o; u; r; n; a; l; ; a; r; t; i; c; l; e	s; t; u; d; y	TZA Tanzania United Republic of	Lower montane rainforest	FALSE	FALSE	TRUE	FALSE	FALSE	FALSE	FALSE	FALSE	FALSE	FALSE	FALSE	TRUE	FALSE	FALSE	FALSE	FALSE	FALSE	coffee; maize	in-situ	observational	BAE	Y; e; s	Other
3317794	Web of Science	10.1111/ibi.12027	"Impacts of logging and conversion of rainforest to oil palm on the functional diversity of birds in Sundaland"	FELICITY A. EDWARDS, DAVID P. EDWARDS, KEITH C. HAMER & RICHARD G. DAVIES	The Internationa; Journal of Avian Science	Commercial selective logging and the conversion of primary and degraded forests to agriculture are the biggest threats to tropical biodiversity. Our understanding of the impacts of these disturbances and the resulting local extinctions on the functional roles performed by the remaining species is limited. We address this issue by examining functional diversity (FD), which quantifies a range of tr…	2013	155	2	313-326	j; o; u; r; n; a; l; ; a; r; t; i; c; l; e	s; t; u; d; y	MYS Malaysia	Lowland evergreen rainforest	FALSE	FALSE	TRUE	FALSE	FALSE	FALSE	FALSE	FALSE	FALSE	FALSE	TRUE	FALSE	FALSE	FALSE	FALSE	FALSE	TRUE	oil palm	in-situ	observational	BACE	Y; e; s	Large Holder
3311359	CABI	https://doi.org/10.1007/s10531-014-0768-5	Biodiversity of leaf-litter ants in fragmented tropical rainforests of Borneo: the value of publically and privately managed forest fragments	Noel Tawatao, Jennifer M. Lucey, Michael Senior, Suzan Benedick, Chey Vun Khen, Jane K. Hill & Keith C. Hamer	Journal of biodiversity and conservation	In view of the rapid rate of expansion of agriculture in tropical regions, attention has focused on the potential for privately-managed rainforest patches within agricultural land to contribute to biodiversity conservation. However, these sites generally differ in their history of forest disturbance and management compared with other forest fragments, and more information is required on the biodi…	2014	23	NA	3113-3126	j; o; u; r; n; a; l; ; a; r; t; i; c; l; e	s; t; u; d; y	MYS Malaysia	Lowland evergreen rainforest	FALSE	FALSE	TRUE	FALSE	FALSE	FALSE	FALSE	FALSE	TRUE	FALSE	TRUE	FALSE	FALSE	FALSE	FALSE	FALSE	FALSE	oil palm	in-situ	observational	CE	Y; e; s	Other
3314262	French (cirad)	10.1007/s10531-013-0615-0	Are coffee agroforestry systems suitable for circa situm conservation of indigenous trees? A case study from Central Kenya	F. Pinard â€¢ E. Joetzjer â€¢ R. Kindt â€¢ K. Kehlenbeck	Biodivers Conserv	Coffee agroforestry systems (CAFS) are often considered to be species-rich, potentially contributing to the conservation of indigenous trees. To investigate the conservation capacity of a Kenyan CAFS, all tree species on 62 smallholder coffee farms (covering 39 ha in total) in the Aberdare Mountains of Central Kenya were recorded. In total, 6,642 trees of 59 species were enumerated, with a mean d…	2014	23	NA	467-495	j; o; u; r; n; a; l; ; a; r; t; i; c; l; e	s; t; u; d; y	KEN Kenya	Other	FALSE	FALSE	FALSE	FALSE	FALSE	FALSE	FALSE	FALSE	FALSE	TRUE	TRUE	FALSE	FALSE	FALSE	FALSE	FALSE	FALSE	coffee	in-situ	observational	Punctuated	O; t; h; e; r	Other
3314272	French (cirad)	DOI 10.1007/s10457-014-9691-8	Contribution of cocoa agroforestry systems to family income and domestic consumption: looking toward intensification	Rolando Cerda â€¢ Olivier Deheuvels â€¢ David Calvache â€¢ Lourdes Niehaus â€¢ Yara Saenz â€¢ Justine Kent â€¢ Sergio Vilchez â€¢ Alejandra Villota â€¢ Carlos Martinez â€¢ Eduardo Somarrib	Agroforest Syst	While the potential of agroforestry products to contribute to rural livelihoods is wellrecognized, the quantification of their yields, incomes, and value for domestic consumption (VDC) and knowledge about their relationships with biodiversity are still scarce. This information is crucial for choosing the best strategy for growing cocoa in tropical landscapes while conserving biodiversity and enha…	2014	88	NA	957-981	j; o; u; r; n; a; l; ; a; r; t; i; c; l; e	s; t; u; d; y	PAN Panama; CRI Costa Rica; NIC Nicaragua; HND Honduras; GTM Guatemala	Other	FALSE	FALSE	FALSE	TRUE	FALSE	FALSE	FALSE	FALSE	FALSE	TRUE	TRUE	FALSE	FALSE	FALSE	FALSE	FALSE	FALSE	bananas; cacao; oranges	in-situ	observational	Punctuated	Y; e; s	Other
3314277	French (cirad)	DOI 10.1007/s10457-014-9679-4	Farmers in CoË†te dâ€™Ivoire value integrating tree diversity in cocoa for the provision of ecosystem services	E. Smith Dumont â€¢ G. M. Gnahoua â€¢ L. Ohouo â€¢ F. L. Sinclair â€¢ P. Vaast	Agroforest Syst	CoË†te dâ€™Ivoire produces 40 % of the world supply of cocoa but much of the plantation area is aging and declining in productivity, while opportunities for land expansion into new forest land are quickly disappearing. Rejuvenation strategies for cocoa presently coalesce either around improved varieties and greater use of agro-chemical inputs in full sun systems or eco-certification that requires…	2014	88	NA	1047-1066	j; o; u; r; n; a; l; ; a; r; t; i; c; l; e	s; t; u; d; y	CIV CÃ´te d'Ivoire	Lowland evergreen rainforest	FALSE	FALSE	FALSE	TRUE	FALSE	FALSE	FALSE	FALSE	TRUE	FALSE	TRUE	FALSE	FALSE	FALSE	FALSE	FALSE	FALSE	cacao	in-situ	observational	Punctuated	O; t; h; e; r	Small Holder; Large Holder; Government; Foreign
3314632	IFPRI	10.1007/s10531-014-0656-z	Ecological impacts of oil palm agriculture on forest mammals in plantation estates and smallholdings	Badrul Azhar, ,David B. Lindenmayer, Jeff Wood, Joern Fischer, Mohamed Zakaria	Biodiversity and conservation	Global oil palm expansion has caused substantial ecological damage to tropical biodiversity. We quantified wild mammal richness in large oil palm plantation estates and semi-traditional oil palm smallholdings in Peninsular Malaysia. We sampled 41 plantation estates and 14 smallholdings, and used line-transect surveys coupled with semi-structured interviews to develop a database of the native mamm…	2014	NA	23	1175-1191	j; o; u; r; n; a; l; ; a; r; t; i; c; l; e	s; t; u; d; y	MYS Malaysia	Other	FALSE	FALSE	FALSE	FALSE	FALSE	FALSE	FALSE	FALSE	TRUE	TRUE	TRUE	FALSE	TRUE	FALSE	FALSE	TRUE	FALSE	oil palm	in-situ	observational	BAE	Y; e; s	Large Holder
3315523	Scopus	10.1371/journal.pone.0111525	The Impact of Selective-Logging and Forest Clearance for Oil Palm on Fungal Communities in Borneo	Dorsaf Kerfahi, Binu M. Tripathi, Junghoon Lee, David P. Edwards, Jonathan M. Adams	Plos One	Tropical forests are being rapidly altered by logging, and cleared for agriculture. Understanding the effects of these land use changes on soil fungi, which play vital roles in the soil ecosystem functioning and services, is a major conservation frontier. Using 454-pyrosequencing of the ITS1 region of extracted soil DNA, we compared communities of soil fungi between unlogged, once-logged, and twi…	2014	9	11	1-8	j; o; u; r; n; a; l; ; a; r; t; i; c; l; e	s; t; u; d; y	MYS Malaysia	Lowland evergreen rainforest	FALSE	FALSE	TRUE	FALSE	FALSE	FALSE	FALSE	FALSE	FALSE	FALSE	FALSE	TRUE	FALSE	FALSE	FALSE	FALSE	FALSE	oil palm	in-situ	observational	Continuous	Y; e; s	Other
3315538	Scopus	10.1038/ncomms6351	Consequences of tropical land use for multitrophic biodiversity and ecosystem functioning	Andrew D. Barnes, Malte Jochum, Steffen Mumme, Noor Farikhah Haneda, Achmad Farajallah, Tri Heru Widarto & Ulrich Brose	Nature communications	Our knowledge about land-use impacts on biodiversity and ecosystem functioning is mostly limited to single trophic levels, leaving us uncertain about whole-community biodiversityecosystem functioning relationships. We analyse consequences of the globally important land-use transformation from tropical forests to oil palm plantations. Species diversity, density and biomass of invertebrate communit…	2014	NA	NA	1-6	j; o; u; r; n; a; l; ; a; r; t; i; c; l; e	s; t; u; d; y	IDN Indonesia	Lowland evergreen rainforest	FALSE	FALSE	TRUE	FALSE	FALSE	FALSE	FALSE	FALSE	FALSE	TRUE	TRUE	TRUE	TRUE	FALSE	FALSE	FALSE	TRUE	rubber; oil palm	in-situ	observational	BAE	Y; e; s	Other
3317806	Web of Science	10.1111/acv.12074	Does logging and forest conversion to oil palm agriculture alter functional diversity in a biodiversity hotspot?	F. A. Edwards, D. P. Edwards, T. H. Larsen, W. W. Hsu, S. Benedick, A. Chung, C. Vun Khen, D. S. Wilcove & K. C. Hamer	Animal Conservation	Forests in Southeast Asia are rapidly being logged and converted to oil palm. These changes in land-use are known to affect species diversity but consequences for the functional diversity of species assemblages are poorly understood. Environmental filtering of species with similar traits could lead to disproportionate reductions in trait diversity in degraded habitats. Here, we focus on dung beet…	2014	17	NA	163-173	j; o; u; r; n; a; l; ; a; r; t; i; c; l; e	s; t; u; d; y	MYS Malaysia	Lowland evergreen rainforest	FALSE	FALSE	TRUE	FALSE	FALSE	FALSE	FALSE	FALSE	FALSE	FALSE	TRUE	FALSE	FALSE	FALSE	FALSE	FALSE	FALSE	oil palm	in-situ	observational	BACE	Y; e; s	Large Holder
3317813	Web of Science	10.4001/003.022.0219	Ant Diversity in Different Cocoa Agroforest Habitats in the Centre Region of Cameroon	Z. Tadu, C. DjiÃ©to-Lordon Yede, E.B. Messop Youbi, A. Fomena & R. Babin	African Entomology	Agroforestry systems may represent refugia for native fauna in highly disturbed environments. In the context of ongoing intensive destruction of tropical rainforest by agricultural activities, there is a wealth of information on the influence of agricultural practices on arthropod diversity on southern Cameroon cocoa farms. The present study examined the diversity and the composition of ant commu…	2014	22	2	388-404	j; o; u; r; n; a; l; ; a; r; t; i; c; l; e	s; t; u; d; y	CMR Cameroon	Semi evergreen rainforest	TRUE	FALSE	TRUE	FALSE	FALSE	FALSE	TRUE	FALSE	FALSE	TRUE	TRUE	FALSE	FALSE	FALSE	FALSE	FALSE	FALSE	cacao	in-situ	observational	BAE	Y; e; s	Small Holder
3317824	Web of Science	10.1007/s10310-014-0444-3	Chronosequential changes in species richness of forest-edgedwelling butterflies during forest restoration after swidden cultivation in a humid tropical rainforest region in Borneo	Itioka T, Takano KT, Kishimoto-Yamada K, Tzuchiya T, Ohshima Y, Katsuyama RI, Yago M, Yata O, Nakagawa M, Nakashizuka T.	Journal of Forestry Research	In contrast to the large number of studies addressing the effects of deforestation on insect diversity, few studies have focused on the recovery of diversity during forest restoration. In this study, we investigated the recovery, or chronosequential change, of butterfly species richness during forest restoration after cessation of swidden cultivation in a humid tropical rainforest region in Borne…	2014	20	1	NA	j; o; u; r; n; a; l; ; a; r; t; i; c; l; e	s; t; u; d; y	MYS Malaysia	Lowland evergreen rainforest	FALSE	FALSE	TRUE	FALSE	FALSE	FALSE	FALSE	FALSE	FALSE	FALSE	FALSE	FALSE	FALSE	FALSE	FALSE	TRUE	TRUE	rice; oil palm; rubber	in-situ	observational	BACE	Y; e; s	Other
3317852	Web of Science	10.15517/rbt.v62i3.14062	Effects of different agricultural systems on soil quality in Northern LimÃ³n province, Costa Rica	Cornwell E.	Revista de Biologia Tropical	Conversion of native rainforest ecosystems in LimÃ³n Province of Costa Rica to banana and pineapple monoculture has led to reductions in biodiversity and soil quality. Agroforestry management of cacao (Theobroma cacao) is an alternative system that may maintain the agricultural livelihood of the region while more closely mimicking native ecosystems. This study compared physical, biological and ch…	2014	62	3	87-97	j; o; u; r; n; a; l; ; a; r; t; i; c; l; e	s; t; u; d; y	CRI Costa Rica	Lower montane rainforest	FALSE	FALSE	TRUE	FALSE	FALSE	FALSE	FALSE	FALSE	FALSE	TRUE	FALSE	TRUE	FALSE	FALSE	FALSE	FALSE	FALSE	cacao; bananas; pinneaples	in-situ	observational	BACE	Y; e; s	Other
3317853	Web of Science	10.1016/j.baae.2014.06.001	Effects of monoculture and polyculture practices in oil palm smallholdings on tropical farmland birds	Badrul Azhar, Chong Leong Puan, Mohamed Zakaria, Nuraishah Hassan, Mohd Arif	Basic and Applied Ecology	Industrial oil palm expansion has led to dramatic landscape changes that have negatively affected forest biodiversity in the tropics. In contrast to large-scale plantations, oil palm smallholdings may support greater levels of biodiversity through the implementation of multi-cropping system or polyculture. We examined bird speciesrichness, together with community structure, conservation status, a…	2014	15	NA	336-346	j; o; u; r; n; a; l; ; a; r; t; i; c; l; e	s; t; u; d; y	MYS Malaysia	Lowland evergreen rainforest	FALSE	FALSE	TRUE	FALSE	FALSE	FALSE	FALSE	FALSE	FALSE	TRUE	TRUE	FALSE	FALSE	FALSE	FALSE	FALSE	FALSE	oil palm	in-situ	observational	BAE	O; t; h; e; r	Small Holder
3317856	Web of Science	https://doi.org/10.1890/14-0010.1	Selective-logging and oil palm: Multitaxon impacts, biodiversity indicators, and trade-offs for conservation planning	David P. Edwards, Ainhoa Magrach, Paul Woodcock, Yinqiu Ji, Norman T.-L. Lim, Felicity A. Edwards, Trond H. Larsen, Wayne W. Hsu, Suzan Benedick, Chey Vun Khen, Arthur Y. C. Chung, Glen Reynolds, Brendan Fisher, William F. Laurance, David S. Wilcove, Keith C. Hamer, & Douglas W. Yu	journal of ecological applications	Strong global demand for tropical timber and agricultural products has driven largeâ€scale logging and subsequent conversion of tropical forests. Given that the majority of tropical landscapes have been or will likely be logged, the protection of biodiversity within tropical forests thus depends on whether species can persist in these economically exploited lands, and if species cannot persist, …	2014	24	8	2029-2049	j; o; u; r; n; a; l; ; a; r; t; i; c; l; e	s; t; u; d; y	MYS Malaysia	Lowland evergreen rainforest	FALSE	FALSE	TRUE	FALSE	FALSE	FALSE	FALSE	FALSE	FALSE	FALSE	TRUE	TRUE	FALSE	FALSE	FALSE	FALSE	FALSE	oil palm	in-situ	observational	BAE	Y; e; s	Other
3317857	Web of Science	10.1007/s10531-014-0750-2	Functional structure of ant and termite assemblages in old growth forest, logged forest and oil palm plantation in Malaysian Borneo	Sarah H. Luke, Tom M. Fayle, Paul Eggleton, Edgar C. Turner, Richard G. Davies	Biodiversity and Conservation	Forested tropical landscapes around the world are being extensively logged and converted to agriculture, with serious consequences for biodiversity and potentially ecosystem functioning. Here we investigate associations between habitat disturbance and functional diversity of ants and termitesâ€”two numerically dominant and functionally important taxa in tropical rain forests that perform key role…	2014	23	NA	2817-2832	j; o; u; r; n; a; l; ; a; r; t; i; c; l; e	s; t; u; d; y	MYS Malaysia	Lowland evergreen rainforest	FALSE	FALSE	TRUE	FALSE	FALSE	FALSE	FALSE	FALSE	FALSE	FALSE	FALSE	TRUE	FALSE	FALSE	FALSE	FALSE	FALSE	oil palm	in-situ	observational	BAE	Y; e; s	Other
3317864	Web of Science	10.1007/s10841-014-9679-8	Effects of management intensity on ant diversity in cocoa plantation (Oume, centre west CoË†te dâ€™Ivoire)	Mouhamadou Kone, Souleymane Konate, Kolo Yeo, Philippe Kouassi Kouassi, K. Eduard Linsenmair	Journal of Insect Conservation	Anthropogenic habitat modifications, including conversion of forest to agricultural production cause losses of native species. In this study we examined the losses suffered by ant communities in relation to the intensity of management in cocoa plantations established in former tropical forest. An extensive sampling protocol consisting of pitfall trapping, leaf litter sampling, soil sampling and h…	2014	18	NA	701-712	j; o; u; r; n; a; l; ; a; r; t; i; c; l; e	s; t; u; d; y	CIV CÃ´te d'Ivoire	Semi evergreen rainforest	FALSE	FALSE	TRUE	FALSE	FALSE	FALSE	TRUE	FALSE	FALSE	TRUE	TRUE	FALSE	FALSE	FALSE	FALSE	FALSE	FALSE	cacao	in-situ	observational	BAE	Y; e; s	Other
3317982	Web of Science	10.1007/s10457-014-9777-3	Managing tropical agroforestry for conservation of flocking migratory birds	Molly E. McDermott â€¢ Amanda D. Rodewald â€¢ Stephen N. Matthews	Agroforest Systematic	Agroforestry systems have great potential to conserve biodiversity in highly-altered tropical landscapes. Although certain types of agroforestry, such as shade-coffee and cacao, are well known to support a diverse assemblage of resident and migratory birds, the ability of silvopastures to contribute to bird conservation is poorly understood. Important physiognomic differences among agroforestry s…	2014	89	NA	383-396	j; o; u; r; n; a; l; ; a; r; t; i; c; l; e	s; t; u; d; y	COL Colombia	Lower montane rainforest	FALSE	FALSE	TRUE	FALSE	FALSE	FALSE	FALSE	FALSE	FALSE	TRUE	TRUE	FALSE	TRUE	FALSE	FALSE	FALSE	TRUE	coffee	in-situ	observational	BAE	Y; e; s	Other
3317998	Web of Science	10.1007/s00248-014-0468-4	Responses of Soil Fungi to Logging and Oil Palm Agriculture in Southeast Asian Tropical Forests	K. L. McGuire & H. Dâ€™Angelo & F. Q. Brearley & S. M. Gedallovich & N. Babar & N. Yang & C. M. Gillikin & R. Gradoville & C. Bateman & B. L. Turner & P. Mansor & J. W. Leff & N. Fierer	Fungal Microbiology	Human land use alters soil microbial composition and function in a variety of systems, although few comparable studies have been done in tropical forests and tropical agricultural production areas. Logging and the expansion of oil palm agriculture are two of the most significant drivers of tropical deforestation, and the latter is most prevalent in Southeast Asia. The aim of this study was to com…	2014	69	4	1-15	j; o; u; r; n; a; l; ; a; r; t; i; c; l; e	s; t; u; d; y	MYS Malaysia	Lowland evergreen rainforest	FALSE	FALSE	TRUE	FALSE	FALSE	FALSE	FALSE	FALSE	FALSE	FALSE	FALSE	TRUE	FALSE	FALSE	FALSE	FALSE	TRUE	oil palm	in-situ	observational	BACE	Y; e; s	Large Holder
3311721	CABI	DOI 10.1163/15707563-00002481	Effects of oil palm plantations on anuran diversity in the eastern Amazon	Fabricio S. Correa, Leandro Juen, Lenise C. Rodrigues, Heriberto F. Silva-Filho, and Maria C. Santos-Costa	animal biology	The extent of land use for oil palm plantations has grown considerably in the tropics due to climate, appropriate soil conditions for cultivation and its profitability. However, oil palm plantations may endanger biodiversity through reduction and fragmentation of forest areas. Herein we analyzed the effects on anuran species richness, composition and total abundance in oil palm plantations and su…	2015	65	NA	321-335	j; o; u; r; n; a; l; ; a; r; t; i; c; l; e	s; t; u; d; y	BRA Brazil	Other	FALSE	FALSE	TRUE	FALSE	FALSE	FALSE	FALSE	FALSE	FALSE	FALSE	TRUE	FALSE	FALSE	FALSE	FALSE	FALSE	FALSE	oil palm	in-situ	observational	BAE	Y; e; s	Other
3311775	CABI	https://www.ajol.info/index.php/naj/article/view/125495	Influence of maize herbicides on weed seed bank diversity in a humid forest agro-ecology of south-eastern Nigeria.	Udensi Ekea Udensi, Ikechukwu Asogwa and Ochekwu Benard	Nigeria agricultural journal	A Screen house study was carried out to determine the weed seed bank diversity following preemergence weed control in maize (Zea mays L.) farm. The Soil used for the study was collected from Faculty of Agriculture Research and Teaching farm (04o 90 889`N and 006o 92 240` E a.s.L 2,7 m ) of the University of Port Harcourt, Rivers State, Nigeria (04o 54 538eN and 006o 55 329e; a.s.l. 17m) . The wee…	2015	46	1	51-58	j; o; u; r; n; a; l; ; a; r; t; i; c; l; e	s; t; u; d; y	NGA Nigeria	Other	FALSE	FALSE	FALSE	FALSE	FALSE	FALSE	TRUE	FALSE	FALSE	FALSE	TRUE	FALSE	FALSE	FALSE	FALSE	FALSE	FALSE	maize	in-situ	experimental	CE	Y; e; s	Other
3312044	CABI	ISSN 2224-3208	Influence of soil fertility management practices on the nodule-forming ability of some soybean varieties in a sub-humid environment, Nigeria.	Longinus N. Aniekwe	Journal of biology, agriculture, and healthcare	In a two-year field trials, the influence of eight soil fertility management practices in optimizing the ability of six selected promiscuous soybean varieties to form nodules was evaluated in Abakaliki, Southeastern Nigeria which has no history of soybean cultivation in the past. Soil test before planting indicated a pH of 5.50 and 5.85 after harvesting with high available phosphorus, which may h…	2015	5	15	145-159	j; o; u; r; n; a; l; ; a; r; t; i; c; l; e	s; t; u; d; y	NGA Nigeria	Other	FALSE	TRUE	FALSE	FALSE	FALSE	TRUE	FALSE	FALSE	FALSE	FALSE	FALSE	TRUE	FALSE	FALSE	FALSE	FALSE	FALSE	soybeans	in-situ	experimental	BAE	Y; e; s	Other
3314282	French (cirad)	http://dx.doi.org/10.1016/j.agee.2014.09.010	Effects of slash-and-burn practices on soil seed banks in secondary forest successions in Madagascar	Josoa R. Randriamalala a , Dominique HervÃ© b , Philippe Letourmy c , StÃ©phanie M. CarriÃ¨re	Agriculture, Ecosystems and Environment	Forest seed bank assessments are scarce in Madagascar and thus little is known about the relationships between the seed banks and vegetation dynamics on which secondary succession processes rely. The objective of this paper is to analyse the effects of slash-and-burn agriculture on soil seed banks and their dynamics along secondary forest successions. The aim of this work is to determine the effe…	2015	199	NA	312-319	j; o; u; r; n; a; l; ; a; r; t; i; c; l; e	s; t; u; d; y	MDG Madagascar	Other	FALSE	FALSE	FALSE	FALSE	FALSE	TRUE	FALSE	FALSE	FALSE	TRUE	TRUE	FALSE	FALSE	FALSE	FALSE	FALSE	FALSE	potatoes, groundnut	in-situ	observational	Punctuated	O; t; h; e; r	Small Holder
3314325	French (cirad)	http://dx.doi.org/10.1016/j.ejsobi.2014.11.005	Spatial heterogeneity of soil quality around mature oil palms receiving mineral fertilization	M.P. Carron a, * , Q. Auriac a, b , D. Snoeck a , C. Villenave c , E. Blanchart d , F. Ribeyre e , R. Marichal a , M. Darminto f , J.P. Caliman	European Journal of Soil Biology	The African oil palm (Elaeis guineensis Jacq.) is grown on a total area of 16 million ha; but data on soil quality in mature oil palm plantations are fragmentary and data concerning biota are almost nonexistent. Consequently, no well-tested sampling method is available for soil diagnoses. We studied the spatial heterogeneity of the soil around the palm by measuring comprehensive soil quality in a…	2015	66	NA	24-31	j; o; u; r; n; a; l; ; a; r; t; i; c; l; e	s; t; u; d; y	IDN Indonesia	Lowland evergreen rainforest	FALSE	FALSE	FALSE	FALSE	FALSE	TRUE	TRUE	FALSE	FALSE	FALSE	FALSE	TRUE	FALSE	FALSE	FALSE	FALSE	FALSE	oil palm	in-situ	observational	Punctuated	Y; e; s	Large Holder
3314635	IFPRI	https://doi.org/10.1007/s10457-014-9739-9	Marginal effects on biodiversity, carbon sequestration and nutrient cycling of transitions from tropical forests to cacao farming systems	Elizabeth A. Obeng, Francisco X. Aguilar	Agroforestry systems	Cacao (Theobroma cacao), a perennial crop predominantly cultivated as a multi-product and multistrata agroforestry system, has been identified as one of an array of factors behind land use changes in the tropics. Concerns have also been raised about the gradual shift from traditional cacao growing systems under diverse and dense tree canopy to lower or no-shade cover, leading to further loss of d…	2015	NA	89	19-35	j; o; u; r; n; a; l; ; a; r; t; i; c; l; e	r; e; v; i; e; w	BRA Brazil; CMR Cameroon; CRI Costa Rica; GHA Ghana; NGA Nigeria; PER Peru	Lowland evergreen rainforest	FALSE	FALSE	TRUE	FALSE	FALSE	FALSE	FALSE	FALSE	FALSE	TRUE	TRUE	TRUE	FALSE	FALSE	TRUE	TRUE	FALSE	cacao	ex-situ	experimental; observational	Punctuated	O; t; h; e; r	Small Holder
3314640	IFPRI	10.1007/s10531-015-1005-6	Effects of in situ habitat quality and landscape characteristics in the oil palm agricultural matrix on tropical understory birds, fruit bats and butterflies	Badrul Azhar, Chong Leong Puan, Najjib Aziz, Muhammad Sainuddin, Nurfatin Adila, Sohaimi Samsuddin, Siti Asmah, Muhamad Syafiq, Syafiq A. Razak, Ahmad Hafizuddin, Ainil Hawa, Syari Jamian	Biodiversity and Conservation	The expansion of commercial oil palm crop has modified much of the natural landscape, subsequently leading to biodiversity loss in Southeast Asia. Aside from largescale oil palm monoculture plantations, self-managed oil palm smallholdings are also becoming common in palm oil producing countries, but less is known about how management of the smallholdings affects faunal biodiversity. We argue that…	2015	NA	24	3125-3144	j; o; u; r; n; a; l; ; a; r; t; i; c; l; e	s; t; u; d; y	MYS Malaysia	Other	FALSE	FALSE	TRUE	FALSE	FALSE	FALSE	FALSE	FALSE	TRUE	TRUE	TRUE	FALSE	TRUE	TRUE	FALSE	TRUE	TRUE	oil palm	in-situ	observational	BAE	Y; e; s	Large Holder
3315658	Scopus	10.1071/PC14904	Determinants of bird assemblage composition in riparian vegetation on sugarcane farms in the Queensland Wet Tropics	Anita F. Keir, Richard G. Pearson, Robert A. Congdon	Pacific Conservation Biology	Remnant habitat patches in agricultural landscapes can contribute substantially to wildlife conservation. Understanding the main habitat variables that influence wildlife is important if these remnants are to be appropriately managed. We investigated relationships between the bird assemblages and characteristics of remnant riparian forest at 27 sites among sugarcane fields in the Queensland Wet T…	2015	21	1	60-73	j; o; u; r; n; a; l; ; a; r; t; i; c; l; e	s; t; u; d; y	AUS Australia	Other	TRUE	FALSE	TRUE	FALSE	FALSE	FALSE	FALSE	FALSE	FALSE	TRUE	TRUE	FALSE	TRUE	FALSE	FALSE	FALSE	TRUE	sugar cane	in-situ	observational	BAE	Y; e; s	Other
3315744	Scopus	10.1016/j.rse.2015.07.024	Evaluation of the similarity in tree community composition in a tropical rainforest using airborne LiDAR data	Keiko Ioki, Satoshi Tsuyuki, Yasumasa Hirata, Mui-How Phua, Wilson Vun Chiong Wong, Zia-Yiing Ling, Shazrul Azwan Johari, Alexius Korom, Daniel James, Hideki Saito, Gen Takao	Remote Sensing of Environment	Human activities in tropical forests, such as logging or shifting cultivation, largely affect forest biodiversity. These disturbances often create small patches of successional vegetation and heterogeneous spatial patterns. Airborne LiDAR can detect small-scale disturbances, which are undetectable by conventional remote sensing. Here, our aim was to evaluate the similarity in community compositio…	2015	173	NA	NA	j; o; u; r; n; a; l; ; a; r; t; i; c; l; e	m; e; t; a; -; a; n; a; l; y; s; i; s	MYS Malaysia	Lowland evergreen rainforest	FALSE	FALSE	TRUE	FALSE	FALSE	FALSE	FALSE	FALSE	FALSE	TRUE	TRUE	FALSE	FALSE	FALSE	FALSE	FALSE	FALSE	rice; coffee	in-situ	observational	CE	Y; e; s	Other
3316258	AGRIS	10.1371/journal.pone.0122432	Poor Prospects for Avian Biodiversity in Amazonian Oil Palm	Alexander C. Lees, NÃ¡rgila G. Moura, Arlete Silva de Almeida, Ima C. G. Vieira	PLoS ONE	Expansion of oil palm plantations across the humid tropics has precipitated massive loss of tropical forest habitats and their associated speciose biotas. Oil palm plantation monocultures have been identified as an emerging threat to Amazonian biodiversity, but there are no quantitative studies exploring the impact of these plantations on the biomeâ€™s biota. Understanding these impacts is extrem…	2015	10	5	1-17	j; o; u; r; n; a; l; ; a; r; t; i; c; l; e	s; t; u; d; y	BRA Brazil	Other	FALSE	FALSE	TRUE	FALSE	FALSE	FALSE	FALSE	FALSE	FALSE	FALSE	TRUE	FALSE	TRUE	FALSE	FALSE	FALSE	TRUE	oil palm	in-situ	observational	CE	Y; e; s	Other
3317905	Web of Science	10.1007/s13199-015-0326-2	Diversity, richness and degree of colonization of arbuscular mycorrhizal fungi in coconut cultivated along with intercrops in high productive zone of Kerala, India	P. P. Rajeshkumar & George V. Thomas & Alka Gupta & Murali Gopal	Symbiosis	Degree of arbuscular mycorrhizal (AM) association and its diversity were investigated in the coconut palm (Cocos nucifera L.) cultivated in crop mixed system under rain-fed condition in a highly productive humid tropical zone in Malappuram district of Kerala, India. Forty AM species belonging to ten genera viz. Acaulospora, Claroideoglomus, Dentiscutata, Diversispora, Funneliformis, Gigaspora, Gl…	2015	65	NA	125-141	j; o; u; r; n; a; l; ; a; r; t; i; c; l; e	s; t; u; d; y	IND India	Other	FALSE	FALSE	FALSE	FALSE	FALSE	FALSE	FALSE	FALSE	FALSE	TRUE	FALSE	TRUE	FALSE	FALSE	FALSE	FALSE	FALSE	coconuts	in-situ	observational	BAE	Y; e; s	Small Holder
3317918	Web of Science	10.3390/land4020454	Revealing Regional Deforestation Dynamics in North-Eastern Madagascar: Insights from Multi-Temporal Land Cover Change Analysis	Julie G. Zaehringer, Sandra Eckert and Peter Messerli	Land	The north-eastern escarpment of Madagascar harbours the islandâ€™s last remaining large-scale humid forest massifs surrounded by a small-scale agricultural mosaic. There is high deforestation, commonly thought to be caused by shifting cultivation practiced by local land users to produce upland rice. However, little is known about the dynamics between forest and shifting cultivation systems at a r…	2015	4	NA	454-474	j; o; u; r; n; a; l; ; a; r; t; i; c; l; e	s; t; u; d; y	MDG Madagascar	Lowland evergreen rainforest	FALSE	FALSE	TRUE	FALSE	FALSE	FALSE	FALSE	FALSE	FALSE	FALSE	FALSE	FALSE	FALSE	FALSE	FALSE	TRUE	FALSE	rice; clove; vanilla; coffee	in-situ	observational	BAE	O; t; h; e; r	Small Holder
3317926	Web of Science	10.1371/journal.pone.0138077	Degradation of Root Community Traits as Indicator for Transformation of Tropical Lowland Rain Forests into Oil Palm and Rubber Plantations	Josephine Sahner, Sri Wilarso Budi, Henry Barus, Nur Edy, Marike Meyer, Marife D. Corre, Andrea Polle	Plos One	Conversion of tropical forests into intensely managed plantations is a threat to ecosystem functions. On Sumatra, Indonesia, oil palm (Elaeis guineensis) plantations are rapidly expanding, displacing rain forests and extensively used rubber (Hevea brasiliensis) agroforests. Here, we tested the influence of land use systems on root traits including chemical traits (carbon, nitrogen, mineral nutrie…	2015	10	9	1-19	j; o; u; r; n; a; l; ; a; r; t; i; c; l; e	s; t; u; d; y	IDN Indonesia	Lowland evergreen rainforest	FALSE	FALSE	TRUE	FALSE	FALSE	FALSE	FALSE	FALSE	FALSE	TRUE	FALSE	TRUE	FALSE	FALSE	TRUE	FALSE	FALSE	oil palm; rubber	in-situ	observational	BAE	Y; e; s	Other
3317931	Web of Science	10.1007/s00248-014-0559-2	Soil-Borne Microbiome: Linking Diversity to Function	Lucas W. Mendes & Siu M. Tsai & AcÃ¡cio A. Navarrete & Mattias de Hollander & Johannes A. van Veen & Eiko E. Kuramae	Microbial ecology	Soil microorganisms are sensitive to environment disturbances, and such alterations have consequences on microbial diversity and functions. Our hypothesis is that alpha diversity of microbial communities and functional diversity decrease from undisturbed to disturbed soils, with consequences for functional redundancy in the soil ecosystem. To test this hypothesis, we used soil DNA shotgun metagen…	2015	70	1	1-11	j; o; u; r; n; a; l; ; a; r; t; i; c; l; e	s; t; u; d; y	BRA Brazil	Other	FALSE	FALSE	TRUE	FALSE	FALSE	FALSE	FALSE	FALSE	FALSE	FALSE	FALSE	TRUE	FALSE	TRUE	TRUE	FALSE	FALSE	soybeans	in-situ	observational	BACE	Y; e; s	Other
3317938	Web of Science	10.3389/fmicb.2015.01057	Specific microbial gene abundances and soil parameters contribute to C, N, and greenhouse gas process rates after land use change in Southern Amazonian Soils	Daniel R. Lammel, Brigitte J. Feigl, Carlos C. Cerri and Klaus NÃ¼sslein	Frontiers in Microbiology	Ecological processes regulating soil carbon (C) and nitrogen (N) cycles are still poorly understood, especially in the worldâ€™s largest agricultural frontier in Southern Amazonia. We analyzed soil parameters in samples from pristine rainforest and after land use change to pasture and crop fields, and correlated them with abundance of functional and phylogenetic marker genes (amoA, nirK, nirS, no…	2015	6	1057	1-14	j; o; u; r; n; a; l; ; a; r; t; i; c; l; e	s; t; u; d; y	BRA Brazil	Semi evergreen rainforest	FALSE	FALSE	TRUE	FALSE	FALSE	FALSE	FALSE	FALSE	FALSE	FALSE	FALSE	TRUE	FALSE	FALSE	FALSE	FALSE	FALSE	soybeans	in-situ	observational	BAE	Y; e; s	Other
3317949	Web of Science	10.1016/j.ecolind.2014.09.043	Changes in the dynamics of functional groups in communities of dung beetles in Atlantic forest fragments adjacent to transgenic maize crops	Renata C. Campos, Malva I.M. HernÃ¡ndez	Ecological Indicators	We investigated the composition and structure of dung beetle communities (Coleoptera, Scarabaeidae, Scarabaeinae) inhabiting areas of forest fragments next to either conventional or Bt-transgenic maize crops. The purpose of the study was to examine possible impacts of transgenic plants on non-target organisms associated with mammals through their food chain. In February 2011, we collected a total…	2015	49	NA	216-227	j; o; u; r; n; a; l; ; a; r; t; i; c; l; e	s; t; u; d; y	BRA Brazil	Semi evergreen rainforest	TRUE	FALSE	FALSE	FALSE	FALSE	FALSE	TRUE	FALSE	FALSE	FALSE	TRUE	FALSE	FALSE	FALSE	FALSE	FALSE	FALSE	maize	in-situ	observational	BAE	Y; e; s	Small Holder
3317954	Web of Science	10.1016/j.biocon.2015.08.033	Functional diversity and stability of litter-invertebrate communities following land-use change in Sumatra, Indonesia	Steffen Mumme, Malte Jochum, Ulrich Brose, Noor Farikhah Haneda, Andrew D. Barnes	Biological Conservation	Tropical land-use intensification is rapidly increasing in regions that harbour high levels of biodiversity, thus posing a serious threat to the stability and resilience of tropical ecosystems and the important ecosystem services that they provide. We compared functional group richness and functional dispersion in litter-invertebrate communities among four different land-use systems, ranging in i…	2015	191	NA	750-758	j; o; u; r; n; a; l; ; a; r; t; i; c; l; e	s; t; u; d; y	IDN Indonesia	Lowland evergreen rainforest	FALSE	FALSE	TRUE	FALSE	FALSE	FALSE	FALSE	FALSE	FALSE	TRUE	TRUE	FALSE	FALSE	FALSE	FALSE	FALSE	FALSE	oil palm; rubber	in-situ	observational	BAE	Y; e; s	Large Holder
3317955	Web of Science	10.1177/194008291500800108	Richness and abundance of Aechmea and Hohenbergia Bromeliaceae) in forest fragments and shade cocoa plantations in two contrasting landscapes in southern Bahia, Brazil	VirgÃ­nia de Fernandes Souza, Jamille de Assis Bomfim, Talita Fontoura and Eliana Cazetta	Tropical Conservation Science	The intensification of agricultural activity can have profound impacts on biodiversity. We evaluated the influence of the landscapeâ€™s percentage of forest cover and shaded cocoa plantations on the community of zoochorous bromeliads in southern Bahia, Brazil. We selected two contrasting landscapes, one dominated by Atlantic tropical rainforest and the other by traditional cocoa plantations. In e…	2015	8	1	58-75	j; o; u; r; n; a; l; ; a; r; t; i; c; l; e	s; t; u; d; y	BRA Brazil	Semi evergreen rainforest	FALSE	FALSE	TRUE	FALSE	FALSE	FALSE	FALSE	FALSE	FALSE	FALSE	TRUE	FALSE	FALSE	FALSE	FALSE	TRUE	FALSE	cacao	in-situ	observational	BAE	Y; e; s	Large Holder
3317970	Web of Science	Â 10.1890/14-1928.1	Oil palm plantations fail to support mammal diversity	Sam Yue, Jedediah F. Brodie, Elise F. Zipkin, Henry Bernard	Ecological applications	Agricultural expansion is the largest threat to global biodiversity. In particular, the rapid spread of tree plantations is a primary driver of deforestation in hyperdiverse tropical regions. Plantations tend to support considerably lower biodiversity than native forest, but it remains unclear whether plantation traits affect their ability to sustain native wildlife populations, particularly for …	2015	25	8	1-30	j; o; u; r; n; a; l; ; a; r; t; i; c; l; e	s; t; u; d; y	MYS Malaysia	Lowland evergreen rainforest	FALSE	FALSE	TRUE	FALSE	FALSE	FALSE	FALSE	FALSE	FALSE	FALSE	TRUE	FALSE	FALSE	FALSE	FALSE	FALSE	TRUE	oil palm	in-situ	observational	BAE	O; t; h; e; r	Large Holder
3317971	Web of Science	10.1007/s10457-015-9805-y	Bird communities in tropical agroforestry ecosystems: an underappreciated conservation resource	Skye M. Greenler â€¢ James J. Ebersole	Agroforesty Systems	Tropical conservation and research focus primarily on protected areas and often ignore conservation values of surrounding agricultural lands. Understanding how species utilize agricultural land will maximize conservation efforts. We compared bird community composition in four habitats in northeastern Costa Rica: shade-grown cacao, live fences, riparian forest buffers, and preserved late-successio…	2015	89	2	NA	j; o; u; r; n; a; l; ; a; r; t; i; c; l; e	s; t; u; d; y	CRI Costa Rica	Lowland evergreen rainforest	FALSE	FALSE	TRUE	FALSE	FALSE	FALSE	FALSE	FALSE	FALSE	TRUE	TRUE	FALSE	FALSE	FALSE	FALSE	FALSE	FALSE	cacao	in-situ	observational	BAE	O; t; h; e; r	Other
3317977	Web of Science	10.1071/MU14108	The effects of land-use change on the endemic avifauna of Makira, Solomon Islands: endemics avoid monoculture	Tammy E. Davies, Rohan H. Clarke, John G. Ewen, Ioan R. A. Fazey , Nathalie Pettorelli and Will Cresswell	Emu	Unprecedented rates of deforestation on tropical islands are threatening high numbers of endemic species, and empirical evidence is needed to better understand the implications of changes in land-use on biodiversity and to guide conservation actions. We assessed the effects of changes in land-use on the lowland avifauna of the tropical island of Makira in the Solomon Islands. We examined species …	2015	115	3	199-213	j; o; u; r; n; a; l; ; a; r; t; i; c; l; e	s; t; u; d; y	SLB Solomon Islands	Lowland evergreen rainforest	FALSE	FALSE	TRUE	FALSE	FALSE	FALSE	FALSE	FALSE	TRUE	TRUE	TRUE	FALSE	TRUE	FALSE	FALSE	FALSE	FALSE	cacao; coconut; mangoes; papaya; banana	in-situ	observational	BAE	O; t; h; e; r	Small Holder
3317985	Web of Science	10.1016/j.biocon.2015.01.011	Importance of Ethiopian shade coffee farms for forest bird conservation	Evan R. Buechley a,â‡‘ , Ã‡agË˜an H. SekerciogË˜lu a,b , Anagaw Atickem c , Gelaye Gebremichael d , James Kuria Ndungu e , Bruktawit Abdu Mahamued f , Tifases Beyene g , Tariku Mekonnen c,h , Luc Lens i	Biological Conservation	Coffee is the most important tropical commodity and is grown in high-priority areas for biological conservation. There is abundant literature on the conservation value of coffee farms internationally, but there has been little research on this topic in Africa. Ethiopia is a diverse and little-studied country with high levels of avian endemism, pressing conservation challenges, and where Coffea ar…	2015	188	NA	50-60	j; o; u; r; n; a; l; ; a; r; t; i; c; l; e	s; t; u; d; y	ETH Ethiopia	Upper montane rainforest	FALSE	FALSE	TRUE	FALSE	FALSE	FALSE	FALSE	FALSE	FALSE	FALSE	TRUE	FALSE	TRUE	FALSE	FALSE	FALSE	FALSE	coffee	in-situ	observational	BAE	Y; e; s	Small Holder
3312521	CABI	http://dx.doi.org/10.1650/CONDOR-15-163.1	Shifting agriculture supports more tropical forest birds than oil palm or teak plantations in Mizoram, northeast India	Jaydev Mandal and T. R. Shankar Raman	Cooper Ornithological Society	Conversion of tropical forests and diverse multicrop agricultural land to commercial monocultures is a conservation concern worldwide. In northeast India, landscapes under shifting agriculture (or jhum) practiced by tribal communities are increasingly being replaced by monoculture plantations (e.g., teak, oil palm). We compared oil palm and teak plantations, shifting agricultural fields, and fore…	2016	118	NA	345-359	j; o; u; r; n; a; l; ; a; r; t; i; c; l; e	s; t; u; d; y	IND India	Semi evergreen rainforest	FALSE	FALSE	TRUE	FALSE	FALSE	FALSE	FALSE	FALSE	FALSE	FALSE	TRUE	FALSE	TRUE	FALSE	FALSE	FALSE	FALSE	oil palm	in-situ	observational	BAE	Y; e; s	Other
3314348	French (cirad)	http://dx.doi.org/10.1016/j.ejsobi.2016.04.011	Do the impact of organic residues on soil quality extend beyond the deposition area under oil palm?	M.P. Carron a, * , Q. Auriac a, b , D. Snoeck a , C. Villenave c , E. Blanchart d , F. Ribeyre e , R. Marichal a, f , M. Darminto f , J.P. Caliman	European Journal of Soil Biology	Recycling empty fruit bunches (EFBs) in mature oil palm stands usually consists in distributing them over a limited area representing 3%e10% of the plot. The impact of this practice on soil quality, including soil biodiversity, is not well known at the plot scale. We analysed soil physical, chemical, and biological variables. Five zones were defined around the palm tree to assess spatial heteroge…	2016	75	75	54-61	j; o; u; r; n; a; l; ; a; r; t; i; c; l; e		IDN Indonesia	Lowland evergreen rainforest	FALSE	FALSE	FALSE	FALSE	FALSE	TRUE	FALSE	FALSE	FALSE	FALSE	FALSE	TRUE	FALSE	FALSE	FALSE	FALSE	FALSE	oil palm	in-situ	observational	Punctuated	Y; e; s	Large Holder
3314357	French (cirad)	http://dx.doi.org/10.1016/j.gloenvcha.2016.04.009	Unsustainable landscapes of deforested Amazonia: An analysis of the relationships among landscapes and the social, economic and environmental profiles of farms at different ages following deforestation	Patrick Lavellea,b, *, Sylvain DolÃ©decc , Xavier Arnauld de Sartred , Thibaud DecaÃ«nse , Valery Gondf , Michel Grimaldia , Johan Oszwaldg , Bernard Huberth , Bertha Ramirezi , Iran Veigaj , SimÃ£o de Souzaj , William Santos de Assisj , Fernando Michelottij , Marlucia Martinsk , Alexander Feijool , Pierre Bommelm, Edna CastaÃ±edai , Patricia Chaconn , Thierry Desjardinsa , Florence Dubsa , Erika…	Global Environmental Change	In Amazonia, our knowledge of the trade-offs and possible thresholds in the relationships among social, economic and environmental parameters remains quite limited and hinders the design of sustainable socio-environmental systems. To fill this gap, we analyzed relationships among landscape metrics, socioeconomic patterns, biodiversity and soil-based ecosystem services within a total of 51 farms l…	2016	40	NA	137-155	j; o; u; r; n; a; l; ; a; r; t; i; c; l; e	s; t; u; d; y	COL Colombia; BRA Brazil	Lowland evergreen rainforest	FALSE	FALSE	TRUE	TRUE	FALSE	FALSE	FALSE	FALSE	TRUE	TRUE	TRUE	TRUE	FALSE	FALSE	FALSE	FALSE	FALSE	rubber	in-situ	observational	Punctuated	Y; e; s	Other
3315705	Scopus	10.17863/CAM.20541	Mapping the structure of Borneo's tropical forests across a degradation gradient	M. Pfeifer, L. Kor, R. Nilus, E. Turner, J. Cusack, I. Lysenko, M. Khoo, V.K. Chey, A.C. Chung, R.M. Ewers	Remote Sensing of Environment	South East Asia has the highest rate of lowland forest loss of any tropical region, with logging and deforestation for conversion to plantation agriculture being flagged as the most urgent threats. Detecting and mapping logging impacts on forest structure is a primary conservation concern, as these impacts feed through to changes in biodiversity and ecosystem functions. Here, we test whether high…	2016	176	NA	84-97	j; o; u; r; n; a; l; ; a; r; t; i; c; l; e	s; t; u; d; y	MYS Malaysia	Lowland evergreen rainforest	FALSE	FALSE	TRUE	FALSE	FALSE	FALSE	FALSE	FALSE	FALSE	FALSE	FALSE	FALSE	FALSE	FALSE	FALSE	TRUE	FALSE	oil palm	in-situ	observational	BAE	Y; e; s	Other
3315708	Scopus	10.3390/f7040082	How natural Forest Conversion Affects Insect Biodiversity in the Peruvian Amazon: Can Agroforestry Help?	Jitka Perry, Bohdan Lojka, Lourdes G. Quinones Ruiz, Patrick Van Damme, Jakub HouÅ¡ka, Eloy Fernandez Cusimamani	Forest	The Amazonian rainforest is a unique ecosystem that comprises habitat for thousands of animal species. Over the last decades, the ever-increasing human population has caused forest conversion to agricultural land with concomitant high biodiversity losses, mainly near a number of fast-growing cities in the Peruvian Amazon. In this research, we evaluated insect species richness and diversity in fiv…	2016	7	82	1-13	j; o; u; r; n; a; l; ; a; r; t; i; c; l; e	s; t; u; d; y	PER Peru	Lowland evergreen rainforest	FALSE	FALSE	TRUE	FALSE	FALSE	FALSE	FALSE	FALSE	FALSE	TRUE	TRUE	FALSE	FALSE	FALSE	FALSE	FALSE	TRUE	cassava; cacao; pineapples	in-situ	observational	BAE; Punctuated	Y; e; s	Other
3315739	Scopus	10.11598/btb.2016.23.2.534	Distribution of Invasive Plant Species in Different Land-Use Systems in Sumatera, Indonesia	Indah Wahyuni, Sulistijorini, Setiabudi, Ana Meijide, Miki Nomura, Holger Kreft, Katja Rembold, Sri. S Tjitrosoedirjo, Soekisman Tjitrosoedirjo	Biotropia	Disturbances caused by the conversion of rain forests into agricultural systems provide an opportunity for the expansion of Invasive Plant Species (IPS). Bukit Duabelas National Park is one of the few remaining lowland forests in Jambi Province (Sumatera, Indonesia). The surrounding areas up to the national park borders have already been converted into jungle rubber agroforests as well as rubber …	2016	23	2	124-132	j; o; u; r; n; a; l; ; a; r; t; i; c; l; e	s; t; u; d; y	IDN Indonesia	Lowland evergreen rainforest	TRUE	FALSE	TRUE	FALSE	FALSE	FALSE	FALSE	FALSE	FALSE	FALSE	TRUE	FALSE	FALSE	FALSE	FALSE	FALSE	TRUE	oil palm; rubber	in-situ	observational	BAE; Continuous	Y; e; s	Other
3318008	Web of Science	10.1371/journal.pone.0160179	Changes in Structure and Functioning of Protist (Testate Amoebae) Communities Due to Conversion of Lowland Rainforest into Rubber and Oil Palm Plantations	Valentyna Krashevska1 *, Bernhard Klarner1 , Rahayu Widyastuti2 , Mark Maraun1 , Stefan Scheu1	Plos One	Large areas of tropical rainforest are being converted to agricultural and plantation land uses, but little is known of biodiversity and ecological functioning under these replacement land uses. We investigated the effects of conversion of rainforest into jungle rubber, intensive rubber and oil palm plantations on testate amoebae, diverse and functionally important protists in litter and soil. Li…	2016	NA	NA	1-15	j; o; u; r; n; a; l; ; a; r; t; i; c; l; e	s; t; u; d; y	IDN Indonesia	Lowland evergreen rainforest	FALSE	FALSE	TRUE	FALSE	FALSE	TRUE	FALSE	FALSE	FALSE	TRUE	FALSE	TRUE	FALSE	FALSE	FALSE	FALSE	FALSE	oil palm; rubber	in-situ	observational	BAE	Y; e; s	Small Holder
3318047	Web of Science	10.1016/j.actao.2016.06.005	Responses of tropical fruit bats to monoculture and polyculture farming in oil palm smallholdings	Muhamad Syafiq a , Abd Rahman Nur Atiqah b , Amal Ghazali a , Siti Asmah a , Muhammad S. Yahya a , Najjib Aziz c , Chong Leong Puan a, d , Badrul Azhar	Acta Oecologica	The oil palm industry is one of the main economic drivers in Southeast Asia. The industry has caused tropical deforestation on a massive scale in producing countries, and this forest conversion to oil palm agriculture has decimated the habitat of numerous native species. Monoculture and polyculture practices are two distinctive oil palm production systems. We hypothesize that polyculture farming …	2016	74	NA	1-18	j; o; u; r; n; a; l; ; a; r; t; i; c; l; e	s; t; u; d; y	MYS Malaysia	Lowland evergreen rainforest	FALSE	FALSE	FALSE	FALSE	FALSE	FALSE	FALSE	FALSE	FALSE	TRUE	TRUE	FALSE	FALSE	FALSE	FALSE	FALSE	TRUE	oil palm; cassava; sugar cane; banana; maize, coconut; mangoes	in-situ	observational	BACE	Y; e; s	Small Holder
3318051	Web of Science	10.1111/btp.12327	Agricultural intensification alters bat assemblage composition and abundance in a dynamic Neotropical landscape	Katherine A. Cleary1,2,3, Lisette P. Waits1 , and Bryan Finegan2	BIOTROPICA	The recent trend of agricultural intensification in tropical landscapes poses a new threat to biodiversity conservation. Conversion of previously heterogeneous agricultural landscapes to intensive plantation agriculture simplifies and homogenizes the landscape, reducing availability, and connectivity of natural habitat for native species. To assess the impact of agricultural intensification on ba…	2016	NA	NA	1-10	j; o; u; r; n; a; l; ; a; r; t; i; c; l; e	s; t; u; d; y	CRI Costa Rica	Other	FALSE	FALSE	TRUE	FALSE	FALSE	FALSE	FALSE	FALSE	FALSE	TRUE	TRUE	FALSE	TRUE	FALSE	FALSE	FALSE	TRUE	pinneaples	in-situ	observational	BACE	Y; e; s	Other
3318080	Web of Science	10.1016/j.biocon.2016.08.008	Effects of land-use change on vascular epiphyte diversity in Sumatra (Indonesia)	Tim Böhnert, Arne Wenzel, Christian Altenhövel, Lukas Beeretz, Sri Sudarmiyati Tjitrosoedirdjo, Ana Meijide, Katja Rembold, Holger Kreft	Biological Conservation	Land-use change is the main driver of biodiversity loss in the tropics worldwide. Lowland rainforest regions in Southeast Asia are experiencing particularly high rates of large-scale conversion of forests and agroforests into monocultural tree plantations including oil palm and rubber with devastating effects on forest-dependent species. Canopy-dwelling organisms such as epiphytes are expected to…	2016	202	3	20-29	j; o; u; r; n; a; l; ; a; r; t; i; c; l; e	s; t; u; d; y	IDN Indonesia	Lowland evergreen rainforest	FALSE	FALSE	TRUE	FALSE	FALSE	FALSE	FALSE	FALSE	FALSE	TRUE	TRUE	FALSE	FALSE	FALSE	FALSE	FALSE	FALSE	oil palm; rubber	in-situ	experimental	BACE	Y; e; s	Small Holder
3318087	Web of Science	10.1038/srep21822	Effects of forests, roads and mistletoe on bird diversity in monoculture rubber plantations	Rachakonda Sreekar1,2, Guohualing Huang1, MikaYasuda1,3, Rui-ChangQuan1, EbenGoodale4, RichardT. Corlett1 & KyleW.Tomlinson	Scientific Reports	Rising global demand for natural rubber is expanding monoculture rubber (Hevea brasilensis) at the expense of natural forests in the Old World tropics. Conversion of forests into rubber plantations has a devastating impact on biodiversity and we have yet to identify management strategies that can mitigate this. We determined the life-history traits that best predict bird species occurrence in rub…	2016	6	NA	21822	j; o; u; r; n; a; l; ; a; r; t; i; c; l; e	s; t; u; d; y	CHN China	Other	FALSE	FALSE	TRUE	FALSE	FALSE	FALSE	FALSE	FALSE	FALSE	TRUE	TRUE	FALSE	FALSE	FALSE	FALSE	FALSE	FALSE	rubber	in-situ	observational	BAE	Y; e; s	Small Holder
3318100	Web of Science	10.5061/dryad.g77m8	Bird Responses to Lowland Rainforest Conversion in Sumatran Smallholder Landscapes, Indonesia	Walesa Edho Prabowo1â˜¯, Kevin Darras2â˜¯*, Yann Clough2 , Manuel Toledo-Hernandez2 , Raphael Arlettaz1 , Yeni A. Mulyani3 , Teja Tscharntke	Plos One	Rapid land-use change in the tropics causes dramatic losses in biodiversity and associated functions. In Sumatra, Indonesia, lowland rainforest has mainly been transformed by smallholders into oil palm (Elaeis guineensis) and rubber (Hevea brasiliensis) monocultures, interspersed with jungle rubber (rubber agroforests) and a few forest remnants. In two regions of the Jambi province, we conducted …	2016	11	5	1-17	j; o; u; r; n; a; l; ; a; r; t; i; c; l; e	s; t; u; d; y	IDN Indonesia	Lowland evergreen rainforest	FALSE	FALSE	TRUE	FALSE	FALSE	FALSE	FALSE	FALSE	TRUE	TRUE	TRUE	FALSE	TRUE	FALSE	FALSE	FALSE	FALSE	oil palm; rubber	in-situ	observational	BAE; Continuous	Y; e; s	Small Holder
3318103	Web of Science	10.1016/j.gecco.2016.06.005	Oil palm expansion drives avifaunal decline in the Pucallpa region of Peruvian Amazonia	Alicia Srinivas a,âˆ— , Lian Pin Koh	Global Ecology and Conservation	Oil palm is one of the worldâ€™s most rapidly expanding crops, replacing humid forests across tropical regions. Studies examining the effect of this land conversion on biodiversity have tended to focus predominantly on Southeast Asia, where the majority of the worldâ€™s oil palm is produced. Because the Amazon possesses the greatest area of suitable land for oil palm expansion, oil palm is consid…	2016	7	NA	183-200	j; o; u; r; n; a; l; ; a; r; t; i; c; l; e	s; t; u; d; y	BRA Brazil	Lowland evergreen rainforest	FALSE	FALSE	TRUE	FALSE	FALSE	FALSE	FALSE	FALSE	FALSE	FALSE	TRUE	FALSE	TRUE	FALSE	FALSE	FALSE	FALSE	oil palm	in-situ	observational	BAE; Continuous	Y; e; s	Small Holder
3318104	Web of Science	10.1111/mec.13620	The impact of tropical forest logging and oil palm agriculture on the soil microbiome	Binu M. Tripathi , David P. Edwards , Lucas William Mendes, Mincheol Kim, Ke Dong, Hyoki Kim, Jonathan M. Adams	Molecular ecology	Selective logging and forest conversion to oil palm agriculture are rapidly altering tropical forests. However, functional responses of the soil microbiome to these landâ€use changes are poorly understood. Using 16S rRNA gene and shotgun metagenomic sequencing, we compared composition and functional attributes of soil biota between unlogged, onceâ€logged and twiceâ€logged rainforest, and areas…	2016	25	10	2244-2257	j; o; u; r; n; a; l; ; a; r; t; i; c; l; e	s; t; u; d; y	MYS Malaysia	Lowland evergreen rainforest	FALSE	FALSE	TRUE	FALSE	FALSE	FALSE	FALSE	FALSE	FALSE	FALSE	FALSE	TRUE	FALSE	FALSE	FALSE	FALSE	FALSE	oil palm	in-situ	observational	BACE	Y; e; s	Other
3318117	Web of Science	10.1007/s00248-016-0790-03318117	Rainforest Conversion to Rubber Plantation May Not Result in Lower Soil Diversity of Bacteria, Fungi, and Nematodes	Dorsaf Kerfahi & Binu M. Tripathi & Ke Dong & Rusea Go & Jonathan M. Adams	Environmental Microbiology	Large areas of rainforest in Asia have been converted to plantations, with uncertain effects on soil biodiversity. Using standard metagenetic methods, we compared the soil biota of bacteria, fungi, and nematodes at three rainforest sites in Malaysia with two rubber plantation sites with similar soils and geology. We predicted the following: (1) that the rubber sites would have a lower Î±- and Î²-…	2016	72	NA	359-371	j; o; u; r; n; a; l; ; a; r; t; i; c; l; e	s; t; u; d; y	MYS Malaysia	Other	TRUE	FALSE	TRUE	FALSE	FALSE	FALSE	FALSE	FALSE	FALSE	TRUE	FALSE	TRUE	FALSE	FALSE	FALSE	FALSE	FALSE	rubber	in-situ	observational	BAE	Y; e; s	Other
3318140	Web of Science	10.1111/afe.12182	Effects of polyculture and monoculture farming in oil palm smallholdings on tropical fruit-feeding butterfly diversity	Siti Asmah Amal Ghazali Muhammad Syafiq Muhammad S. Yahya Tan L. Peng Ahmad R. Norhisham Chong L. Puan Badrul Azhar David B. Lindenmayer	Agricultural and Forest Entomology	In many developing countries, commercial oil palm farming supports the livelihood of millions of smallâ€scale farmers in the rural areas. However, forest conversion into oil palm monocultures has a major impact on tropical biodiversity. In existing oil palm production landscapes, little is known about how different oil palm agricultural practices affect farmland biodiversity, particularly insect…	2016	19	1	70-80	j; o; u; r; n; a; l; ; a; r; t; i; c; l; e	s; t; u; d; y	MYS Malaysia	Other	FALSE	FALSE	FALSE	FALSE	FALSE	FALSE	FALSE	FALSE	FALSE	TRUE	TRUE	FALSE	FALSE	FALSE	FALSE	FALSE	FALSE	oil palm; banana; sugar cane; coconut; cassava	in-situ	observational	BAE	Y; e; s	Small Holder
3312575	CABI	https://www.researchgate.net/publication/321835761	Influence of rice (Oryza sativa) habit groups and moisture conservation practices on soil physical and microbial properties in rice + lathyrus relay cropping system under rice fallows in Eastern Plateau of India	R N SINGH1, C S PRAHARAJ2, RAHUL KUMAR3, S S SINGH4, N KUMAR5 and UMMED SINGH6	Indian Journal of Agricultural Sciences	The study involving bio-physical aspects of popular rice (Oryza sativa L.) + lathyrus relay system for conserving natural resources and deriving the best benefits out of them was carried out in a vertisols at Indira Gandhi Krishi Vishwa Vidyalaya, Raipur (India) during 2011-14. The study location comes under tropical sub humid climate that receives an annual precipitation of 1582 mm. Two rice hab…	2017	87	12	1633-9	j; o; u; r; n; a; l; ; a; r; t; i; c; l; e	s; t; u; d; y	IND India	Other	FALSE	TRUE	FALSE	FALSE	FALSE	TRUE	FALSE	FALSE	FALSE	FALSE	FALSE	TRUE	FALSE	FALSE	FALSE	FALSE	FALSE	rice	in-situ	experimental	Punctuated	Y; e; s	Small Holder
3312584	CABI	http://dx.doi.org/10.1016/j.scitotenv.2017.04.012	Conversion of rainforest into agroforestry and monoculture plantation in China: Consequences for soil phosphorus forms and microbial community	Jinchuang Wang a,b, âŽ, Changqi Ren a,c , Hanting Cheng a,b , Yukun Zou a,b , Mansoor Ahmed Bughio d , Qinfen Li	Science of the Total Environment	Microbial communities and their associated enzyme activities affect quantity and quality of phosphorus (P) in soils. Land use change is likely to alter microbial community structure and feedback on ecosystem structure and function. This study presents a novel assessment of mechanistic links between microbial responses to land use and shifts in the amount and quality of soil phosphorus (P). We inv…	2017	595	NA	769-778	j; o; u; r; n; a; l; ; a; r; t; i; c; l; e	s; t; u; d; y	CHN China	Lowland evergreen rainforest	FALSE	FALSE	TRUE	FALSE	FALSE	FALSE	FALSE	FALSE	FALSE	TRUE	FALSE	TRUE	FALSE	FALSE	FALSE	FALSE	FALSE	rubber	in-situ	observational	Punctuated	Y; e; s	Other
3312852	CABI	https://doi.org/10.1177/1940082917712427	Species Diversity in a Naturally Managed Rubber Plantation in Hainan Island, South China	Guoyu Lan, Zhixiang Wu, Bangqian Chen, and Guishui Xie	Tropical Conservation Science	Due to production activities, species richness in rubber plantations varies considerably. To answer the question of how many species could potentially survive rubber plantation, we established a dynamic plot with an area of 1 hm2 in a rubber plantation in Danzhou, Hainan Island, south China. We surveyed and analyzed plant species diversity and spatial distribution patterns of dominant species in …	2017	10	NA	1-7	j; o; u; r; n; a; l; ; a; r; t; i; c; l; e	s; t; u; d; y	CHN China	Lowland evergreen rainforest	FALSE	FALSE	FALSE	FALSE	FALSE	TRUE	TRUE	FALSE	FALSE	FALSE	TRUE	FALSE	FALSE	FALSE	FALSE	FALSE	FALSE	rubber	in-situ	observational	Punctuated; BAE	Y; e; s	Other
3314424	French (cirad)	DOI: 10.1016/j.agee.2018.01.034	Rubber plantation ageing controls soil biodiversity after land conversion from cassava	Monrawee Peerawat1,10, Aimeric Blaud2 , Jean Trap3, 11, Tiphaine Chevallier3, 11, Pascal Alonso4 , Frederic Gay5, 11, Philippe Thaler5, 11, 12, Ayme Spor6 , David Sebag7,8, Choosai Chutinan9 , Nopmanee Suvannang1 , Kannika Sajjaphan10, 12 * & Alain Brauman	Agriculture Ecosystems & Environment	The rapid expansion of perennial crops is a major threat to biodiversity in Southeast Asia. The biodiversity losses related to the conversion of forest lands to oil palm or rubber plantations (RP) are well documented by recent studies. However, the impact of the conversion from intensively managed annual crops to perennial crops on soil biodiversity has not yet been addressed. This study aims at …	2017	257	NA	92-102	j; o; u; r; n; a; l; ; a; r; t; i; c; l; e	s; t; u; d; y	THA Thailand	Other	FALSE	FALSE	TRUE	FALSE	FALSE	TRUE	TRUE	FALSE	FALSE	TRUE	FALSE	TRUE	FALSE	FALSE	FALSE	FALSE	FALSE	cassava; rubber; papaya; pineapple	in-situ	observational	Punctuated	Y; e; s	Other
3314706	IITA	10.1007/s10457-016-9942-y	Structure and composition of cocoa agroforests in the humid forest zone of Southern Cameroon	Denis J. Sonwa, Bernard A. Nkongmeneck, Stephan F. Weise, Maturin T. chatat, Akin A. Adesina, Marc J. J. Janssens	Agroforestry systems	The distribution and composition of the tree component inside cocoa agroforests plays an important role in the economic and ecological services offered by these plantations. The presence of these plant components appears to be influenced by several factors controlling the introduction and management of associated plants inside cocoa agroforests. To date, few studies have tried to evaluate the hor…	2017	91	3	451-470	j; o; u; r; n; a; l; ; a; r; t; i; c; l; e	s; t; u; d; y	CMR Cameroon	Lowland evergreen rainforest	FALSE	FALSE	FALSE	TRUE	FALSE	FALSE	FALSE	FALSE	FALSE	TRUE	TRUE	FALSE	FALSE	FALSE	FALSE	FALSE	FALSE	cacao; oil palm; banana; plantain; avocado	in-situ	observational	Punctuated	O; t; h; e; r	Other
3315776	Scopus	10.1038/s41467-017-01920-7	Cross-boundary subsidy cascades from oil palm degrade distant tropical forests	Matthew Scott Luskin, Justin S. Brashares, Kalan Ickes, I-Fang Sun, Christine Fletcher, S. Joseph Wright, Matthew D. Potts	Nature Communications	Native species that forage in farmland may increase their local abundances thereby affecting adjacent ecosystems within their landscape. We used two decades of ecological data from a protected primary rainforest in Malaysia to illutrate how subsidies from neighboring oil palm plantations triggered powerful secondary â€˜cascadingâ€™ effects on natural habitats located >1.3 km away. We found (i) oi…	2017	8	1	1-7	j; o; u; r; n; a; l; ; a; r; t; i; c; l; e	s; t; u; d; y	MYS Malaysia	Lowland evergreen rainforest	FALSE	FALSE	TRUE	FALSE	FALSE	FALSE	FALSE	FALSE	FALSE	FALSE	FALSE	FALSE	TRUE	TRUE	FALSE	FALSE	TRUE	oil palm	in-situ	observational	BACE	Y; e; s	Other
3315804	Scopus	https://doi.org/10.1371/journal.pone.0187650 N	Oil palm monoculture induces drastic erosion of an Amazonian forest mammal fauna	Ana Cristina Mendes-Oliveira, Carlos A. Peres, Paula Cristina R. de A. MaueÂ´s, Geovana Linhares Oliveira, Ivo G. B. Mineiro, Susanne L. Silva de Maria, Renata C. S. Lima	PLoS ONE	Oil palm monoculture comprises one of the most financially attractive land-use options in tropical forests, but cropland suitability overlaps the distribution of many highly threatened vertebrate species. We investigated how forest mammals respond to a landscape mosaic, including mature oil palm plantations and primary forest patches in Eastern Amazonia. Using both line-transect censuses (LTC) an…	2017	12	11	1-19	j; o; u; r; n; a; l; ; a; r; t; i; c; l; e	s; t; u; d; y	BRA Brazil	Other	FALSE	FALSE	TRUE	FALSE	FALSE	FALSE	FALSE	FALSE	FALSE	FALSE	FALSE	FALSE	FALSE	FALSE	FALSE	FALSE	TRUE	oil palm	in-situ	observational	BAE	Y; e; s	Other
3315821	Scopus	10.1016/j.soilbio.2017.05.019	Consequences of tropical forest conversion to oil palm on soil bacterial community and network structure	Stephen A. Wood, Jack A. Gilbert, Jonathan W. Leff, Noah Fierer, Heather D'Angelo, Carling Bateman, Seren M. Gedallovich, Caitlyn M. Gillikin, Mary R. Gradoville, Patahayah Mansor, Audrey Massmann, Nina Yang, Benjamin L. Turner, Francis Q. Brearley, Krista L. McGuire	Soil Biology & Biochemistry	Tropical forest conversion to agriculture is a major global change process. Understanding of the ecological consequences of this conversion are limited by poor knowledge of how soil microorganisms respond. We analyzed the response of soil bacteria to conversion from primary rain forest to oil palm plantation and regenerating logged forest in Malaysia. Bacterial diversity increased by approximatel…	2017	112	NA	258-268	j; o; u; r; n; a; l; ; a; r; t; i; c; l; e	m; e; t; a; -; a; n; a; l; y; s; i; s	MYS Malaysia	Lowland evergreen rainforest	FALSE	FALSE	TRUE	FALSE	FALSE	TRUE	FALSE	FALSE	FALSE	FALSE	FALSE	TRUE	FALSE	FALSE	FALSE	FALSE	FALSE	oil palm	in-situ	observational	BAE	Y; e; s	Other
3315839	Scopus	10.1556/168.2017.18.2.7	Response of tropical birds to habitat modifications in fragmented forest patches: A case from a tropical lowland rainforest in south-west Sri Lanka	P. Perera, S. Wijesinghe, N. Dayawansa, S. Marasinghe and C. Wickramarachchi	Community Ecology	Disturbed forest fragments comprise a substantial proportion of tropical landscapes, and these habitats along with associated ecotones have become important to tropical biodiversity conservation in human-modified landscapes. This study evaluated how tropical avifaunal communities respond to moderate habitat disturbances, such as shifting cultivation, selective logging and restoration from exotic …	2017	18	2	175-183	j; o; u; r; n; a; l; ; a; r; t; i; c; l; e	s; t; u; d; y	LKA Sri Lanka	Lowland evergreen rainforest	FALSE	FALSE	TRUE	FALSE	FALSE	FALSE	FALSE	FALSE	TRUE	FALSE	TRUE	FALSE	TRUE	FALSE	FALSE	FALSE	TRUE	papaya; coconut; mango;	in-situ	observational	BAE	Y; e; s	Other
3315971	Scopus	10.1007/s00248-017-1043-6	Impact of Land-use Change on Vertical Soil Bacterial Communities in Sabah	Hoe Seng Tin, Kishneth Palaniveloo, Junia Anilik, Mathavan Vickneswaran, Yukihiro Tashiro, Charles S. Vairappan, Kenji Sakai	Soil Microbiology	Decline in forest productivity due to forest conversion is defining the Bornean landscape. Responses of bacterial communities due to land-use changes are vital and could define our understanding of ecosystem functions. This study reports the changes in bacterial community structure in organic soil (0â€“5 cm; O-Horizon) and organic-mineral soil (5â€“ 15 cm; A-Horizon) across Maliau Basin Conservat…	2017	75	2	NA	j; o; u; r; n; a; l; ; a; r; t; i; c; l; e	m; e; t; a; -; a; n; a; l; y; s; i; s	MYS Malaysia	Lowland evergreen rainforest	TRUE	FALSE	TRUE	FALSE	FALSE	FALSE	FALSE	FALSE	FALSE	FALSE	FALSE	TRUE	FALSE	FALSE	FALSE	FALSE	FALSE	oil palm	in-situ	observational	BAE; Continuous	Y; e; s	Large Holder
3318145	Web of Science	10.1371/journal.pone.0180915	Trophic niches, diversity and community composition of invertebrate top predators (Chilopoda) as affected by conversion of tropical lowland rainforest in Sumatra (Indonesia)	Bernhard Klarner1 *, Helge Winkelmann1Â¤ , Valentyna Krashevska1 , Mark Maraun1 , Rahayu Widyastuti2 , Stefan Scheu1,3	Plos One	Conversion of tropical rainforests into plantations fundamentally alters ecological niches of animal species. Generalist predators such as centipedes (Chilopoda) may be able to persist in converted ecosystems due to their ability to adapt and switch to alternative prey populations. We investigated variations in community composition and trophic niches of soil and litter living centipedes in a ran…	2017	12	8	1-17	j; o; u; r; n; a; l; ; a; r; t; i; c; l; e	s; t; u; d; y	IDN Indonesia	Lowland evergreen rainforest	TRUE	FALSE	TRUE	FALSE	FALSE	FALSE	FALSE	FALSE	FALSE	TRUE	FALSE	TRUE	FALSE	FALSE	FALSE	FALSE	FALSE	oil palm; rubber	in-situ	observational	BACE	Y; e; s	Large Holder; Small Holder
3318161	Web of Science	10.1016/j.biocon.2017.07.020	Plant diversity, forest dependency, and alien plant invasions in tropical agricultural landscapes	Katja Rembolda,âŽ , Hardianto Mangopob , Sri Sudarmiyati Tjitrosoedirdjoc , Holger Krefta	Biological Conservation	Land-use change and intensification in tropical rainforest regions is generally linked to a loss in species diversity that especially affects forest-dependent species. Indonesia is currently the country with the highest deforestation rates worldwide with potentially devastating effects on its diverse and highly endemic flora and fauna. Here we present a comprehensive assessment of the varied effe…	2017	213	NA	234-242	j; o; u; r; n; a; l; ; a; r; t; i; c; l; e	s; t; u; d; y	IDN Indonesia	Lowland evergreen rainforest	FALSE	FALSE	TRUE	FALSE	FALSE	FALSE	FALSE	FALSE	FALSE	TRUE	TRUE	FALSE	FALSE	FALSE	FALSE	FALSE	TRUE	oil palm; rubber	in-situ	observational	BAE	Y; e; s	Small Holder
3318175	Web of Science	doi.org/10.1016/j.biocon.2017.05.007	Mammalian species abundance across a gradient of tropical land-use intensity: A hierarchical multi-species modelling approach	Oliver R. Wearna,b,âŽ , J. Marcus Rowcliffeb , Chris Carboneb , Marion Pfeifera , Henry Bernardc , Robert M. Ewersa	Biological Conservation	Recent work in the tropics has advanced our understanding of the local impacts of land-use change on species richness. However, we still have a limited ability to make predictions about species abundances, especially in heterogeneous landscapes. Species abundances directly affect the functioning of an ecosystem and its conservation value. We applied a hierarchical model to camera- and live-trappi…	2017	212	NA	162-171	j; o; u; r; n; a; l; ; a; r; t; i; c; l; e	s; t; u; d; y	MYS Malaysia	Other	FALSE	FALSE	TRUE	FALSE	FALSE	FALSE	FALSE	FALSE	FALSE	FALSE	TRUE	FALSE	TRUE	FALSE	FALSE	FALSE	TRUE	oil palm	in-situ	observational	BAE	Y; e; s	Other
3318178	Web of Science	10.15666/aeer/1504_12271237	Seasonal patterns in the diversity of histerid beetles (histeridae) are ecosystem specific? A case in para state, northern brazil	Cajaiba, R. L., Perico, E., Silva, W. B., and Santos, M	Applied Ecology and Environmental Research	The objective of this work was to characterize the seasonal variation in the community of Histerid beetles (Histeridae) of different ecosystems in the Brazilian Amazon, ranging from primary or secondary forests with different stages of regeneration to cocoa farms and pastures. Pitfall traps were distributed within the monitored ecosystems during different periods of the year. A total of 1945 Hist…	2017	15	4	1227-1237	j; o; u; r; n; a; l; ; a; r; t; i; c; l; e	s; t; u; d; y	BRA Brazil	Other	TRUE	FALSE	TRUE	FALSE	FALSE	FALSE	FALSE	FALSE	FALSE	FALSE	TRUE	FALSE	FALSE	FALSE	FALSE	FALSE	FALSE	cacao	in-situ	observational	BAE	Y; e; s	Other
3318181	Web of Science	10.1093/ee/nvx129	Tropical Rainforest and Human-Modified Landscapes Support Unique Butterfly Communities That Differ in Abundance and Diversity	Hemchandranauth Sambhu,1,2,3 Tobin Northfield,1 Alliea Nankishore,4 Abdullah Ansari,3 and Stephen Turton1	Environmental Entomology	Tropical forests account for at least 50% of documented diversity, but anthropogenic activities are converting forests to agriculture and urban areas at an alarming rate, with potentially strong effects on insect abundance and diversity. However, the questions remain whether insect populations are uniformly affected by land conversion and if insect conservation can occur in agricultural margins a…	2017	46	6	1225-1234	j; o; u; r; n; a; l; ; a; r; t; i; c; l; e	s; t; u; d; y	GUY Guyana	Other	FALSE	FALSE	TRUE	FALSE	FALSE	FALSE	FALSE	FALSE	FALSE	FALSE	TRUE	FALSE	FALSE	FALSE	FALSE	FALSE	FALSE	rice; sugar cane	in-situ	observational	BACE	Y; e; s	Large Holder; Small Holder
3314436	French (cirad)	https://doi.org/10.1016/j.agee.2018.04.019	Opportunities for sustainable intensification of coffee agro-ecosystems along an altitudinal gradient on Mt. Elgon, Uganda	Eric Rahna,b,c,âŽ , Theresa Liebigb,c,f , Jaboury Ghazoula , Piet van Astenc,h , Peter LÃ¤derachb , Philippe Vaastd,e , Alejandra Sarmientoc,g , Claude Garciaa,e , Laurence Jassogne	Agriculture, Ecosystems and Environment	The viability of coffee farming in East Africa is endangered by multiple factors including climate change, population pressure, low yields, and coffee price volatility. Sustainable intensification (SI) through intercropping and/or agroforestry has been suggested to improve farmersâ€™ livelihoods, facilitate adaptation of coffee production to climate change and contribute to biodiversity conservat…	2018	263	NA	31-40	j; o; u; r; n; a; l; ; a; r; t; i; c; l; e	s; t; u; d; y	UGA Uganda	Other	TRUE	FALSE	FALSE	TRUE	FALSE	FALSE	FALSE	FALSE	TRUE	TRUE	TRUE	FALSE	FALSE	FALSE	FALSE	FALSE	FALSE	coffee	in-situ	observational	Continuous	Y; e; s	Other
3314443	French (cirad)	https://doi.org/10.1016/j.agee.2018.06.002	Native coffee agroforestry in the Western Ghats of India maintains higher carbon storage and tree diversity compared to exotic agroforestry	JoannÃ¨s Guillemota,b,c,âŽ , Guerric le Mairea,b,d , Manjunatha Munishamappae , Fabien Charbonniera,b,f , Philippe Vaasta	Agriculture, Ecosystems and Environmen	The ongoing introduction of the exotic Grevillea robusta tree species into agroforestry systems (AFS) of the Indian Western Ghats could become a threat to both climate change mitigation and tree diversity conservation. Here, we quantified carbon (C) storage and shade tree diversity in native forests and coffee AFS under contrasted management (native versus exotic shade trees, Robusta versus Arabi…	2018	265	NA	461-469	j; o; u; r; n; a; l; ; a; r; t; i; c; l; e	s; t; u; d; y	IND India	Lowland evergreen rainforest	TRUE	TRUE	FALSE	FALSE	FALSE	FALSE	FALSE	FALSE	FALSE	FALSE	TRUE	FALSE	FALSE	FALSE	FALSE	FALSE	FALSE	coffee	in-situ	observational	Punctuated	Y; e; s	Other
3314450	French (cirad)	https://doi.org/10.1371/journal.pone.0191003	First typology of cacao (Theobroma cacao L.) systems in Colombian Amazonia, based on tree species richness, canopy structure and light availability	Juan Carlos SuaÂ´rez Salazar1,2, Marie Ange Ngo Bieng3,4*, Luz Marina Melgarejo2 , Julio A. Di Rienzo5 , Fernando Casanoves4	PLOS one	Aim and background We present a typology of cacao agroforest systems in Colombian Amazonia. These systems had yet to be described in the literature, especially their potential in terms of biodiversity conservation. The systems studied are located in a post-conflict area, and a deforestation front in Colombian Amazonia. Cacao cropping systems are of key importance in Colombia: cacao plays a prime …	2018	NA	NA	1-20	j; o; u; r; n; a; l; ; a; r; t; i; c; l; e	s; t; u; d; y	COL Colombia	Lowland evergreen rainforest	TRUE	FALSE	FALSE	FALSE	FALSE	FALSE	FALSE	FALSE	FALSE	TRUE	TRUE	FALSE	FALSE	FALSE	FALSE	FALSE	FALSE	cacao	in-situ	observational	Punctuated	Y; e; s	Large Holder
3314675	IFPRI	10.1007/s10980-018-0714-0	Impacts of shaded agroforestry management on carbon sequestration, biodiversity and farmers income in cocoa production landscapes	Romaike S, Middendorp, Veerle Vanacker, Eric F, Lambin	Landscape ecology	Purpose Conversion of shaded agroforests to unshaded monocultures endangers the resilience of tropical landscapes. Landscape-scale impacts of alternative shade managements have rarely been assessed. This study explored plantation- and landscape-level impacts of different shade management strategies on aboveground biomass, functional group diversity, and economic potential of cocoa production in n…	2018	33	2	1953-1974	j; o; u; r; n; a; l; ; a; r; t; i; c; l; e	s; t; u; d; y	ECU Ecuador	Other	FALSE	FALSE	FALSE	FALSE	FALSE	FALSE	FALSE	FALSE	FALSE	TRUE	TRUE	FALSE	FALSE	FALSE	FALSE	FALSE	FALSE	cacao; oranges; papaya; mangoes; avocado	in-situ; ex situ	experimental; observational	BAE; Punctuated	Y; e; s	Small Holder
3315904	Scopus	10.1016/j.biocon.2018.02.006	Edge effects of oil palm plantations on tropical anuran communities in Borneo	Sarah A. Scriven, Graeme R. Gillespie, Samsir Laimun, BenoÃ®t Goossens	Biological Conservation	The expansion of industrial agriculture (oil palm) has significantly reduced lowland tropical diversity through direct loss or alteration of habitat, leading to habitat fragmentation and edge effects. Edge effects can have serious impacts on species diversity and community dynamics. To assess the effect of oil palm plantation edges on anuran communities in Sabah, Malaysian Borneo, we surveyed anu…	2018	220	NA	37-49	j; o; u; r; n; a; l; ; a; r; t; i; c; l; e	s; t; u; d; y	MYS Malaysia	Lowland evergreen rainforest	FALSE	FALSE	TRUE	FALSE	FALSE	FALSE	FALSE	FALSE	FALSE	FALSE	TRUE	FALSE	TRUE	FALSE	FALSE	TRUE	FALSE	oil palm	in-situ	observational	BAE; Punctuated	Y; e; s	Other
3315911	Scopus	DOI: 10.1002/ece3.4732 O	Trade offs for butterfly alpha and beta diversity in human modified landscapes and tropical rainforests	Hemchandranauth Sambhu, Alliea Nankishore, Stephen M. Turton, Tobin D. Northfield	Ecology and Evolution	The accelerating expansion of human populations and associated economic activity across the globe have made maintaining large, intact natural areas increasingly chalâ€ lenging. The difficulty of preserving large intact landscapes in the presence of growâ€ ing human populations has led to a growing emphasis on landscape approaches to biodiversity conservation with a complementary strategy focuse…	2018	8	NA	12918-12928	j; o; u; r; n; a; l; ; a; r; t; i; c; l; e	s; t; u; d; y	AUS Australia	Lowland evergreen rainforest	FALSE	FALSE	TRUE	FALSE	FALSE	FALSE	FALSE	FALSE	FALSE	FALSE	TRUE	FALSE	TRUE	FALSE	FALSE	FALSE	FALSE	sugar cane	in-situ	observational	BACE	Y; e; s	Other
3315920	Scopus	https://doi.org/10.1016/j.baae.2018.08.009	The effect of forest fragments on abundance, diversity and species composition of predatory ants in sugarcane fields	Luan A.O. Santosa, Armin Bischoff, Odair A. Fernandes	Basic and Applied Ecology	Habitat loss and fragmentation have gradually caused loss of diversity and consequently the decline of ecological services. This study aimed to evaluate the effect of tropical forest fragments as natural habitats (river valley fragments and plateau fragments) on the community of predatory and omnivorous ants in nearby sugarcane fields. Twenty fields adjacent to these fragments were selected and e…	2018	33	NA	58-65	j; o; u; r; n; a; l; ; a; r; t; i; c; l; e	m; e; t; a; -; a; n; a; l; y; s; i; s	BRA Brazil	Other	FALSE	FALSE	TRUE	FALSE	FALSE	FALSE	FALSE	FALSE	FALSE	FALSE	TRUE	FALSE	FALSE	FALSE	FALSE	FALSE	FALSE	sugar cane	in-situ	observational	BAE; Punctuated	Y; e; s	Other
3316454	AGRIS	10.1371/journal.pone.0210293	Conservation of Neotropical migratory birds in tropical hardwood and oil palm plantations	Ruth E. Bennett, Wendy Leuenberger, Bianca B. Bosarreyes Leja, Alejandro Sagone CaÂ´ceres, Kirsten Johnson, Jeffery Larkin	PLOS ONE	Tropical forests in the Americas are undergoing rapid conversion to commercial agriculture, and many migratory bird species that use these forests have experienced corresponding populations declines. Conservation research for migratory birds in the tropics has focused overwhelmingly on shade coffee plantations and adjacent forest, but both cover types are now in decline, creating an urgent need t…	2018	13	12	1-18	j; o; u; r; n; a; l; ; a; r; t; i; c; l; e	s; t; u; d; y	GTM Guatemala	Lowland evergreen rainforest	FALSE	FALSE	TRUE	FALSE	FALSE	FALSE	FALSE	FALSE	FALSE	FALSE	TRUE	FALSE	TRUE	FALSE	FALSE	FALSE	TRUE	oil palm; rubber	in-situ	observational	BAE; Punctuated	Y; e; s	Other
3316700	DOAJ	10.7226/jtfm.24.1.23	Ecological Impacts of Oil-Palm Plantation on Butterfly and Bird Species Diversity	Rozza Tri Kwatrina , Yanto Santosa , M. Bismark , Nyoto Santoso	Jurnal Manajemen Hutan Tropika	The expansion of oil-palm plantations in Indonesia is often blamed as the driving causes of deforestation and impacts on environmental changes including the destructed biodiversity. Our understanding regarding environmental impacts on biodiversity is still limited. We address this issue by examining the of butterfly and diversity bird species under two type habitat Central Borneo. We calculated t…	2018	24	1	23-31	j; o; u; r; n; a; l; ; a; r; t; i; c; l; e	s; t; u; d; y	IDN Indonesia	Other	FALSE	FALSE	TRUE	FALSE	FALSE	FALSE	FALSE	FALSE	FALSE	FALSE	TRUE	FALSE	FALSE	FALSE	FALSE	FALSE	FALSE	oil palm	in-situ	observational	BAE	Y; e; s	Large Holder; Small Holder
3318189	Web of Science	https://doi.org/10.1016/j.agee.2018.03.017	Alley-cropping system can boost arthropod biodiversity and ecosystem functions in oil palm plantations	Mohamad Ashrafa , Raja Zulkifli a , Ruzana Sanusib,c , Kamil A. Tohirana , Razak Terhemb , Ramle Moslima , Ahmad R. Norhishamb , Adham Ashton-Buttd , Badrul Azhar	Agriculture, Ecosystems and Environment	Oil palm (Elaeis guineensis) is among the fastest expanding crops, due to high global demand for vegetable oils. Large areas of forest are converted into oil palm plantation to meet the market demand in producing countries which causes rapid decline in tropical biodiversity, including arthropods. The alley-cropping system has the potential to promote faunal biodiversity, related ecosystem service…	2018	260	NA	19-26	j; o; u; r; n; a; l; ; a; r; t; i; c; l; e	s; t; u; d; y	MYS Malaysia	Lowland evergreen rainforest	FALSE	FALSE	FALSE	FALSE	FALSE	FALSE	FALSE	FALSE	FALSE	TRUE	TRUE	FALSE	FALSE	FALSE	FALSE	FALSE	FALSE	oil palm; cacao; pepper; pineapple	in-situ	observational	BACE	Y; e; s	Large Holder
3318205	Web of Science	https://doi.org/10.1016/j.gecco.2018.e00492	Amphibian and reptile communities of upland and riparian sites across Indonesian oil palm, rubber and forest	Alessio Paoletti a, b, 1 , Kevin Darras b, *, 1 , Herdhanu Jayanto c , Ingo Grass b , Mirza Kusrini d , Teja Tscharntke	Global Ecology and Conservation	Indonesia is the largest producer of oil palm and the second largest exporter of rubber worldwide; a significant part of the country's rainforests have been converted to agriculture. Conservation measures are needed to assess and reduce the impact of agricultural intensification on the vertebrate fauna, but limited effort has been put so far in understanding the effects of habitat conversion on r…	2018	16	NA	NA	j; o; u; r; n; a; l; ; a; r; t; i; c; l; e	s; t; u; d; y	IDN Indonesia	Semi evergreen rainforest	FALSE	FALSE	TRUE	FALSE	FALSE	FALSE	FALSE	FALSE	FALSE	FALSE	TRUE	FALSE	FALSE	FALSE	FALSE	FALSE	FALSE	oil palm; rubber	in-situ	observational	BAE	Y; e; s	Small Holder
3318223	Web of Science	https://doi.org/10.1007/s10457-018-0280-0(0123456789().,-volV)(0123456789().,-volV)	Intensification of Ethiopian coffee agroforestry drives impoverishment of the Arabica coffee flower visiting bee and fly communities	L. Geeraert . R. Aerts . K. Jordaens . I. Dox . S. Wellens . M. Couri . G. Berecha . O. Honnay	Agroforest Systematic	Intensively managed shade coffee plantations are expanding in SW Ethiopia, at the cost of the more natural coffee agroforestry systems. Here, we investigated consequences for the potential pollinator community of Arabica coffee (Coffea arabica L.) in its natural range. We surveyed coffee flower visitors at six different sites in the Jimma region in SW Ethiopia, and compared species richness and a…	2018	NA	NA	NA	j; o; u; r; n; a; l; ; a; r; t; i; c; l; e	s; t; u; d; y	ETH Ethiopia	Upper montane rainforest	FALSE	TRUE	TRUE	FALSE	FALSE	TRUE	TRUE	FALSE	FALSE	TRUE	TRUE	FALSE	TRUE	FALSE	FALSE	FALSE	TRUE	coffee	in-situ	observational	BAE	Y; e; s	Other
3313556	CABI	https://doi.org/10.1155/2019/5701278	Impact of Different Land-Use Systems on Soil Physicochemical Properties and Macrofauna Abundance in the Humid Tropics of Cameroon	Lawrence Tatanah Nanganoa , 1 Justin Nambangia Okolle,2 Valentine Missi,2 Jacques Roberto Tueche,3 Lewis Dopgima Levai , 4 and Jetro Nkengafac Njukeng5	Applied and Environmental Soil Science	+e impact of different land-use systems on some soil physicochemical properties and macrofauna abundance in the humid tropics of Cameroon was studied. +e land-use types included secondary forest (SF), oil palm plantation (PP), banana plantation (BP), sugarcane plantation (SP), and rubber plantation (RP). Soil particle size distribution, bulk density (BD), pH, organic matter (OM), and number of ma…	2019	NA	NA	1-9	j; o; u; r; n; a; l; ; a; r; t; i; c; l; e	s; t; u; d; y	CMR Cameroon	Lowland evergreen rainforest	FALSE	FALSE	TRUE	FALSE	FALSE	TRUE	TRUE	FALSE	FALSE	FALSE	TRUE	TRUE	FALSE	FALSE	FALSE	FALSE	FALSE	sugar cane; bananas; oil palm; rubber; cassava; cocoa; plantain	in-situ	observational	BAE	Y; e; s	Other
3313729	CABI	https://doi.org/10.1016/j.agee.2019.106658	Diversity of soil macro-arthropods correlates to the richness of plant species in traditional agroforestry systems in the humid tropics of Mexico	Gilberto Villanueva-LÃ³pezb , Luis A. Lara-PÃ©reza , IvÃ¡n Oros-Ortegaa , Pablo J. RamÃ­rez-Barajasa , Fernando Casanova-Lugoa,âŽ , Rodimiro Ramos-Reyesb , Deb R. Aryal	Agriculture, Ecosystems and Environment	A change in land use from forest to livestock and agriculture is generally linked to a potentially devastating effect on communities of flora and fauna. Tabasco is a state with the highest deforestation rate in the humid tropics of Mexico; more than 66% of its territory is currently occupied by livestock farming. Here, we evaluated the diversity of soil macro-arthropods and plant species richness…	2019	286	NA	1-8	j; o; u; r; n; a; l; ; a; r; t; i; c; l; e	s; t; u; d; y	MEX Mexico	Other	FALSE	FALSE	FALSE	FALSE	FALSE	FALSE	FALSE	FALSE	FALSE	TRUE	TRUE	TRUE	FALSE	FALSE	FALSE	FALSE	FALSE	sugar can	in-situ; ex-situ	observational	BAE	Y; e; s	Other
3316000	Scopus	https://doi.org/10.1111/1365-2656.13027	Linking size spectrum, energy flux and trophic multifunctionality in soil food webs of tropical landâ€use systems	Anton M. Potapov, Bernhard Klarner, Dorothee Sandmann, Rahayu Widyastuti, Stefan Scheu	Journal of Animal Ecology	1. Many ecosystem functions depend on the structure of food webs, which heavily relies on the body size spectrum of the community. Despite that, little is known on how the size spectrum of soil animals responds to agricultural practices in tropical landâ€use systems and how these responses affect ecosystem functioning. 2. We studied landâ€useâ€induced changes in belowâ€ground communities in t…	2019	88	NA	1845-1859	j; o; u; r; n; a; l; ; a; r; t; i; c; l; e	s; t; u; d; y	IDN Indonesia	Lowland evergreen rainforest	FALSE	FALSE	TRUE	FALSE	FALSE	TRUE	TRUE	FALSE	FALSE	TRUE	TRUE	TRUE	FALSE	FALSE	FALSE	FALSE	FALSE	oil palm; rubber	in-situ	observational	BAE; Continuous	Y; e; s	Other
3316514	AGRIS	10.1139/cjz-2018-0202	Effect of habitat loss and fragmentation on fruit-feeding butterflies in the Brazilian Atlantic Forest	D.H.A. Melo, B.K.C. Filgueiras, C.A. Iserhard, L. Iannuzzi, A.V.L. Freitas, and I.R. Leal	Canadian Journal of Zoology	Habitat loss and fragmentation have drastically altered the availability and quality of tropical forest habitats, but information on how such changes influence local biodiversity is still insufficient. Here, we examine the effects of both patch and landscape metrics on fruit-feeding butterfly assemblages in a fragmented landscape of the Brazilian Atlantic Forest. Our study was carried out in thre…	2019	97	NA	588-596	j; o; u; r; n; a; l; ; a; r; t; i; c; l; e	s; t; u; d; y	BRA Brazil	Other	FALSE	FALSE	TRUE	FALSE	FALSE	FALSE	FALSE	FALSE	FALSE	FALSE	TRUE	FALSE	FALSE	FALSE	FALSE	FALSE	FALSE	sugar cane	in-situ	observational	BAE; Continuous	Y; e; s	Large Holder
3316736	DOAJ	10.3389/ffgc.2019.00033	Effects of Understory Vegetation Management on Plant Communities in Oil Palm Plantations in Sumatra, Indonesia	Sarah H. Luke, Dedi Purnomo, Andreas Dwi Advento, Anak Agung Ketut Aryawan, Mohammad Naim, Rachel N. Pikstein, Sudharto Ps, T. Dzulfikar S. Rambe, Soeprapto, Jean-Pierre Caliman, Jake L. Snaddon, William A. Foster and Edgar C. Turner	Frontiers in Forests and Global Change	Oil palm plantations have expanded rapidly in recent decades, and are causing substantial impacts on tropical habitats and biodiversity. However, owing to its long lifespan (25â€“30 years), oil palm forms a much more varied and structurally-complex habitat than many other crops. This can include abundant understory vegetation and also epiphytes on palm trunks. However, the diversity of this plant…	2019	2	33	1-13	j; o; u; r; n; a; l; ; a; r; t; i; c; l; e	s; t; u; d; y	IDN Indonesia	Lowland evergreen rainforest	FALSE	FALSE	FALSE	FALSE	FALSE	FALSE	TRUE	FALSE	FALSE	FALSE	TRUE	FALSE	FALSE	FALSE	FALSE	FALSE	FALSE	oil palm	in-situ	experimental	BAE	Y; e; s	Large Holder
3318216	Web of Science	| https://doi.org/10.1038/s41598-019-39829-4	Intensive tropical land use massively shifts soil fungal communities	Nicole Brinkmann1, Dominik Schneider 2, Josephine Sahner1, Johannes Ballauf1, Nur Edy 1,3, Henry Barus3, Bambang Irawan4, SriWilarso Budi5, MatinQaim6, Rolf Daniel 2 & Andrea Polle 1	Scientific Reports	Soil fungi are key players in nutrient cycles as decomposers, mutualists and pathogens, but the impact of tropical rain forest transformation into rubber or oil palm plantations on fungal community structures and their ecological functions are unknown. We hypothesized that increasing land use intensity and habitat loss due to the replacement of the hyperdiverse forest fora by nonendemic cash crop…	2019	9	3403	1-11	j; o; u; r; n; a; l; ; a; r; t; i; c; l; e	s; t; u; d; y	IDN Indonesia	Other	FALSE	FALSE	TRUE	FALSE	FALSE	FALSE	FALSE	FALSE	FALSE	TRUE	FALSE	TRUE	FALSE	FALSE	FALSE	FALSE	TRUE	oil palm; rubber	in-situ	observational	BAE	Y; e; s	Other
3318221	Web of Science	doi: 10.3389/ffgc.2019.00065	Reducing Fertilizer and Avoiding Herbicides in Oil Palm Plantationsâ€”Ecological and Economic Valuations	Kevin F. A. Darras 1 *, Marife D. Corre2 , Greta Formaglio2 , Aiyen Tjoa3 , Anton Potapov 4,5 , Fabian Brambach6 , Kibrom T. Sibhatu7 , Ingo Grass 1,8, Andres Angulo Rubiano1,6 , Damayanti Buchori 9 , Jochen Drescher 4 , Riko Fardiansah10, Dirk HÃ¶lscher 11 , Bambang Irawan12, Thomas Kneib13, Valentyna Krashevska4 , Alena Krause4 , Holger Kreft 6 , Kevin Li 1 , Mark Maraun4 , Andrea Polle14,15, A…	frontiers in Forests and Global Change	Oil palm plantations are intensively managed agricultural systems that increasingly dominate certain tropical regions. Oil palm monocultures have been criticized because of their reduced biodiversity compared to the forests they historically replaced, and because of their negative impact on soils, water, and climate. We experimentally test whether less intensive management schemes may enhance bio…	2019	2	65	1-15	j; o; u; r; n; a; l; ; a; r; t; i; c; l; e	s; t; u; d; y	IDN Indonesia	Lowland evergreen rainforest	FALSE	FALSE	FALSE	FALSE	FALSE	TRUE	TRUE	FALSE	FALSE	FALSE	TRUE	TRUE	FALSE	FALSE	FALSE	FALSE	FALSE	oil palm	in-situ	experimental	CE	Y; e; s	Government
3318227	Web of Science	doi:10.3389/fmicb.2019.0040	Changes in Trophic Groups of Protists With Conversion of Rainforest Into Rubber and Oil Palm Plantations	Garvin Schulz1 *, Dominik Schneider2 , Nicole Brinkmann3 , Nur Edy3,4 , Rolf Daniel2 , Andrea Polle3,5 , Stefan Scheu1,5 and Valentyna Krashevska1	frontiers in Microbiology	Protists, abundant but enigmatic single-celled eukaryotes, are important soil microbiota providing numerous ecosystem functions. We employed high-throughput sequencing of environmental DNA, targeting the V4 region of the 18S rRNA gene, to characterize changes in their abundance, species richness, and community structure with conversion of lowland rainforest into rubber agroforest (jungle rubber),…	2019	10	NA	1-14	j; o; u; r; n; a; l; ; a; r; t; i; c; l; e	s; t; u; d; y	IDN Indonesia	Lowland evergreen rainforest	FALSE	FALSE	TRUE	FALSE	FALSE	FALSE	FALSE	FALSE	FALSE	TRUE	FALSE	TRUE	FALSE	FALSE	FALSE	FALSE	FALSE	rubber; oil palm	in-situ	observational	BAE	Y; e; s	Government
3313904	CABI	https://doi.org/10.1016/j.soilbio.2020.107849	Conversion to agroforestry and monoculture plantation is detrimental to the soil carbon and nitrogen cycles and microbial communities of a rainforest	Jinchuang Wang a,b,c,* , Yukun Zou a,d , Diana Di Gioia d , Brajesh K. Singh e,f , Qinfen Li	Soil Biology and Biochemistry	The conversion of rainforests to plantations leads to about 50% loss in the organic carbon (C) content of the soil and strongly influences nitrogen (N) cycling, potentially increasing greenhouse gas emissions. However, the effect of land-use change in forests on the microbial communities responsible for C and N cycling processes remains poorly understood. This study quantified C and N fractions o…	2020	147	NA	1-11	j; o; u; r; n; a; l; ; a; r; t; i; c; l; e	s; t; u; d; y	CHN China	Other	FALSE	FALSE	TRUE	FALSE	FALSE	FALSE	FALSE	FALSE	FALSE	TRUE	FALSE	TRUE	FALSE	FALSE	FALSE	FALSE	FALSE	rubber	in-situ	observational	BAE; Punctuated	Y; e; s	Other
3314002	CABI	https://doi.org/10.1016/j.geoderma.2020.114505	Tropical rainforest conversion into rubber plantations results in changes in soil fungal composition, but underling mechanisms of community assembly remain unchanged	Guoyu Lana,b,âŽ , Zhixiang Wua,b , Chuan Yanga,b , Rui Suna,b , Bangqian Chena,b , Xian Zhang	Geoderma	Fungi play an important role in maintaining tropical forest diversity. However, little research to date has examined the effects of forest conversion (from rainforest to rubber plantation) on fungal community composition and diversity. In this study, we used Illumina MiSeq sequencing to assess soil fungal community composition and diversity for both rubber plantations and rainforest. We found: (1…	2020	375	NA	1-9	j; o; u; r; n; a; l; ; a; r; t; i; c; l; e	s; t; u; d; y	CHN China	Other	FALSE	FALSE	TRUE	FALSE	FALSE	FALSE	FALSE	FALSE	FALSE	FALSE	FALSE	TRUE	FALSE	FALSE	FALSE	FALSE	FALSE	rubber	in-situ	observational	BAE	Y; e; s	Other
3314528	French (cirad)	DOI: 10.1111/1365-2664.13530	Rubber agroforestry in Thailand provides some biodiversity benefits without reducing yields	Eleanor Warren-Thomas1,2 | Luke Nelson3 | Watinee Juthong4,5 | Sara Bumrungsri5 | Oskar BrattstrÃ¶m6 | Laetitia Stroesserâ€Š7,8 | BÃ©nÃ©dicte Chambon7,8 | Ã‰ric Penot9,10 | Uraiwan Tongkaemkaew11 | David P. Edwards3 | Paul M. Dolman	Journal of Applied Ecology	1. Monocultural rubber plantations have replaced tropical forest, causing biodiversity loss. While protecting intact or semi-intact biodiverse forest is paramount, improving biodiversity value within the 11.4 million hectares of existing rubber plantations could offer important conservation benefits, if yields are also maintained. Some farmers practice agroforestry with high-yielding clonal rubbe…	2020	57	NA	17-30	j; o; u; r; n; a; l; ; a; r; t; i; c; l; e	s; t; u; d; y	THA Thailand	Other	FALSE	FALSE	TRUE	FALSE	FALSE	FALSE	FALSE	FALSE	FALSE	TRUE	TRUE	FALSE	FALSE	FALSE	FALSE	FALSE	FALSE	rubber	in-situ	observational	BAE	Y; e; s	Small Holder
3316097	Scopus	10.1007/s42729-020-00200-6	Changes in the Abundance and Composition of a Microbial Community Associated with Land Use Change in a Mexican Tropical Rain Forest	Dulce Flores-RenterÃ­a, Irene SÃ¡nchez-GallÃ©n, Diego Morales-Rojas, John Larsen, Javier Ãlvarez-SÃ¡nchez	Soil Science and Plant Nutrition	Land use change (LUC) has important effects on the aboveground biota, mainly by altering richness and diversity, as well as ecosystem functioning. However, the effects of LUC on abiotic and biotic soil properties need to be assessed to determine recovery potential when the original vegetation is restored. The Los Tuxtlas tropical rain forest landscape in Veracruz, Mexico, offers a suitable framew…	2020	20	3	1-12	j; o; u; r; n; a; l; ; a; r; t; i; c; l; e	s; t; u; d; y	MEX Mexico	Lowland evergreen rainforest	TRUE	FALSE	TRUE	FALSE	FALSE	FALSE	FALSE	FALSE	FALSE	FALSE	FALSE	TRUE	FALSE	FALSE	FALSE	FALSE	FALSE	chillies; maize	in-situ	observational	BAE	Y; e; s	Other
3316104	Scopus	https://doi.org/10.1016/j.ecolind.2019.105741	Ecological drivers of pteridophyte diversity and distribution in Togo (West Africa)	Komla Elikplim Abotsia, Ruksan Boseb, Kossi Adjossoua, Vincent Deblauweb, Germinal Rouhane, Kossi Novinyo Seglaa, Komina Honam Atsria, Kouami Kokou	Ecological Indicators	The conservation and sustainable management of biodiversity requires an understanding of the biotic and abiotic factors that condition the presence and survival of organisms in natural habitats. The global distribution and ecological hypersensitivity of pteridophytes have made them ideal candidates for studying the impact of biotic and abiotic factors on levels of biodiversity. This study aims to…	2020	108	NA	NA	j; o; u; r; n; a; l; ; a; r; t; i; c; l; e	s; t; u; d; y	TGO Togo	Lowland evergreen rainforest; Upper montane rainforest	TRUE	FALSE	TRUE	FALSE	FALSE	FALSE	FALSE	FALSE	FALSE	FALSE	TRUE	FALSE	FALSE	FALSE	FALSE	FALSE	TRUE	coffee; cacao	in-situ	observational	BAE	Y; e; s	Other
3316126	Scopus	19210.1186/s40793-020-0353-3	Unravelling the effects of tropical land use conversion on the soil microbiome	Dirk Berkelmann, Dominik Schneider, Anja Meryandini and Rolf Daniel	Environmental Microbiome	Background: The consequences of deforestation and agricultural treatments are complex and affect all trophic levels. Changes of microbial community structure and composition associated with rainforest conversion to managed systems such as rubber and oil palm plantations have been shown by 16S rRNA gene analysis previously, but functional profile shifts have been rarely addressed. In this study, w…	2020	15	5	1-18	j; o; u; r; n; a; l; ; a; r; t; i; c; l; e	s; t; u; d; y	IDN Indonesia	Lowland evergreen rainforest	TRUE	FALSE	TRUE	FALSE	FALSE	TRUE	TRUE	FALSE	FALSE	TRUE	FALSE	TRUE	FALSE	FALSE	FALSE	FALSE	TRUE	oil palm; rubber	in-situ	observational	BAE	Y; e; s	Other
3316150	Scopus	10.1002/ecy.2957	Functional losses in ground spider communities due to habitat structure degradation under tropical land-use change	Anton M. Potapov, Nadine Duperre, Malte Jochum, Kerstin Dreczko, Bernhard Klarner, Andrew D. Barnes, Valentyna Krashevska, Katja Rembold, Holger Kreft, Ulrich Brose, Rahayu Widyastuti, Danilo Harms, Stefan Scheu	Ecology	Deforestation and land-use change in tropical regions result in habitat loss and extinction of species that are unable to adapt to the conditions in agricultural landscapes. If the associated loss of functional diversity is not compensated by species colonizing the converted habitats, extinctions might be followed by a reduction or loss of ecosystem functions including biological control. To date…	2020	101	3	1-14	j; o; u; r; n; a; l; ; a; r; t; i; c; l; e	s; t; u; d; y	IDN Indonesia	Lowland evergreen rainforest	FALSE	FALSE	TRUE	FALSE	FALSE	FALSE	FALSE	FALSE	FALSE	TRUE	TRUE	TRUE	FALSE	FALSE	FALSE	TRUE	FALSE	rubber; oil palm	in-situ	observational	BAE	Y; e; s	Other
3316155	Scopus	10.1016/j.soilbio.2020.107849	Conversion to agroforestry and monoculture plantation is detrimental to the soil carbon and nitrogen cycles and microbial communities of a rainforest	Jinchuang Wang , Yukun Zou, Diana Di Gioia d , Brajesh K. Singh, Qinfen Li	Soil Biology and Biochemistry	The conversion of rainforests to plantations leads to about 50% loss in the organic carbon (C) content of the soil and strongly influences nitrogen (N) cycling, potentially increasing greenhouse gas emissions. However, the effect of land-use change in forests on the microbial communities responsible for C and N cycling processes remains poorly understood. This study quantified C and N fractions o…	2020	147	NA	1-11	j; o; u; r; n; a; l; ; a; r; t; i; c; l; e	s; t; u; d; y	CHN China	Other	FALSE	FALSE	TRUE	FALSE	FALSE	FALSE	FALSE	FALSE	FALSE	TRUE	FALSE	TRUE	FALSE	FALSE	FALSE	FALSE	FALSE	rubber	ex-situ	observational	CE	Y; e; s	Other
3316158	Scopus	10.13057/biodiv/d211117	Diversity of butterflies (Lepidoptera) across rainforest transformation systems in Jambi, Sumatra, Indonesia	Rawati Panjaitan, Jochen Drescher, Damayanti Buchori, Djunijanti Peggie, Idham Sakti Harahap, Stefan Scheu, Purnama Hidayat	BIODIVERSITAS	The high rate of land conversion has put pressure on biodiversity, especially in the tropics. The lowlands of Sumatra, for example, are dominated by increasingly extensive areas of oil palm and rubber monoculture plantations, while rainforests are continuously vanishing. The status of many rainforest animal populations, including iconic insect groups such as butterflies, is largely unclear. With …	2020	21	11	5119-5127	j; o; u; r; n; a; l; ; a; r; t; i; c; l; e	s; t; u; d; y	IDN Indonesia	Lowland evergreen rainforest	FALSE	FALSE	TRUE	FALSE	FALSE	FALSE	FALSE	FALSE	FALSE	FALSE	TRUE	FALSE	FALSE	FALSE	FALSE	FALSE	FALSE	oil palm; rubber	in-situ	observational	CE	Y; e; s	Government
3316161	Scopus	10.3390/d12060238	Dimensions of Phyllostomid Bat Diversity and Assemblage Composition in a Tropical Forest-Agricultural Landscape	Farah Carrasco-Rueda and Bette A. Loiselle	Diversity	Tropical rainforests are suffering rapid habitat loss with large extensions of land transformed into agriculture. We wanted to know whether the type of agricultural activity in forest-agricultural landscapes affects how species composition as well as taxonomic and functional dimensions of diversity respond. We worked in the Amazon forests of southeast Peru and used bats as model organisms. We sam…	2020	12	6	238-258	j; o; u; r; n; a; l; ; a; r; t; i; c; l; e	s; t; u; d; y	PER Peru	Other	FALSE	FALSE	TRUE	FALSE	FALSE	FALSE	FALSE	FALSE	FALSE	FALSE	TRUE	FALSE	FALSE	FALSE	FALSE	FALSE	TRUE	papaya	in-situ	observational	BAE	Y; e; s	Other
3316163	Scopus	10.13057/biodiv/d210109	Impact of agricultural crop type and hunting on bird communities of two villages in Bandung, West Java, Indonesia	Lukmanul Hakim, Oekan S. Abdoellah, Parikesit, Susanti Withaningsih	BIODIVERSITAS	Land use change has occurred in the Upper Citarum Watershed over time, converting tropical rain-forest to man-made cash-crop gardens dominate the agricultural landscape, leaving mixed-garden (talun), rice fields and smallholder plantation. This changes species composition, community structure and animal diversity, especially bird species. The objective of this paper was to study bird structure co…	2020	21	NA	57-66	j; o; u; r; n; a; l; ; a; r; t; i; c; l; e	s; t; u; d; y	IDN Indonesia	Other	FALSE	FALSE	TRUE	FALSE	FALSE	FALSE	FALSE	FALSE	FALSE	FALSE	TRUE	FALSE	FALSE	FALSE	FALSE	FALSE	FALSE	avocado; guavas; coffee; mangoes; onions; vegetables	in-situ	observational	BAE	Y; e; s	Small Holder
3316164	Scopus	10.1080/01650521.2020.1809334	Effects of agricultural systems on the anuran diversity in the Colombian Amazon	Juan C. DÃ­az-Ricaurte, Nayra Camila Arriaga Villegasd , Juan David LÃ³pez Coronadod , Gina Ximena Macias GarzÃ³nd and Bruno F. Fiorillo	STUDIES ON NEOTROPICAL FAUNA AND ENVIRONMENT	We provide information on the diversity of anurans from agroforestry systems in the Colombian Amazon. This area is inserted at the tropical rainforest ecosystem and consists mainly of secondary forest remnants surrounded by crops, grasslands, and agroforestry systems. From February to May 2015, we sampled anurans mainly with visual and auditory surveys. We recorded a total of 1096 individuals of …	2020	0	NA	1-11	j; o; u; r; n; a; l; ; a; r; t; i; c; l; e	s; t; u; d; y	BRA Brazil	Other	FALSE	FALSE	TRUE	FALSE	FALSE	FALSE	FALSE	FALSE	FALSE	FALSE	TRUE	FALSE	FALSE	FALSE	FALSE	FALSE	FALSE	cacao	in-situ	observational	BAE	Y; e; s	Other
3316167	Scopus	10.1016/j.catena.2020.104679	Long-term response of tropical Andisol properties to conversion from rainforest to agriculture	Markus Anda , R.A. Dahlgren	Catena	Short-term changes in tropical rainforest soil properties and their impact on C cycling following land-use conversion to agriculture have received intensive study. However, long-term, land-use changes have not been explored for tropical Andisols, whose high carbon stocks and several distinctive properties may differ in their response to land-use conversion. Thus, the primary objective of this stu…	2020	194	NA	1-13	j; o; u; r; n; a; l; ; a; r; t; i; c; l; e	s; t; u; d; y	IDN Indonesia	Other	TRUE	FALSE	TRUE	FALSE	TRUE	TRUE	FALSE	FALSE	FALSE	FALSE	FALSE	TRUE	FALSE	FALSE	FALSE	FALSE	FALSE	vegetables	in-situ	observational	CE	Y; e; s	Other
3316771	DOAJ	10.3389/ffgc.2020.00053	Impacts of Four Decades of Forest Loss on Vertebrate Functional Habitat on Borneo	Natalia Ocampo-PeÃ±uela, John Garcia-Ulloa, Itto Kornecki, Christopher D. Philipson and Jaboury Ghazoul	Frontiers in Forests and Global Change	Tropical forests are undergoing drastic transformations, putting at risk the species that rely on them. On the island of Borneo, between 1973 and 2015, 50% of the forest was lost, much of this to oil palm and other industries. We explore the impacts of these four decades of forest loss on the functionally connected habitat of 245 forest birds and mammals. First, we map potential suitable habitat …	2020	3	53	1-13	j; o; u; r; n; a; l; ; a; r; t; i; c; l; e	s; t; u; d; y	IDN Indonesia; MYS Malaysia	Lowland evergreen rainforest	FALSE	FALSE	TRUE	FALSE	FALSE	FALSE	FALSE	FALSE	FALSE	FALSE	FALSE	FALSE	TRUE	FALSE	FALSE	TRUE	TRUE	oil palm	in-situ	observational	CE; Punctuated	O; t; h; e; r	Other
3318252	Web of Science	doi:10.3389/ffgc.2020.00073	Riparian Reserves Promote Insectivorous Bat Activity in Oil Palm Dominated Landscapes	Katherine E. Mullin1â€ , Natalie Yoh1â€ , Simon L. Mitchell 1 , Saloni Basrur 1 , Dave J. I. Seaman1 , Henry Bernard2 and Matthew J. Struebig1	frontiers in Forests and Global Change	The expansion of oil palm agriculture has contributed to biodiversity loss in Southeast Asia and elsewhere in the tropics. Riparian reserves (areas of native forest along waterways) have the potential to maintain forest biodiversity and associated ecological processes within these agricultural landscapes. Using acoustic sampling, we investigated the value of riparian reserves for insectivorous ba…	2020	3	NA	1-12	j; o; u; r; n; a; l; ; a; r; t; i; c; l; e	s; t; u; d; y	MYS Malaysia	Lowland evergreen rainforest	FALSE	FALSE	TRUE	FALSE	FALSE	FALSE	FALSE	FALSE	FALSE	FALSE	TRUE	FALSE	TRUE	FALSE	FALSE	FALSE	TRUE	oil palm	in-situ	experimental	BACE	Y; e; s	Other
3318263	Web of Science	DOI: 10.1111/1365-2664.13642	The ecological implications of rubber-based agroforestry: Insect conservation and invasion control	Roger Ho Lee | Chase Liu-Wei Wangâ€ƒ| Benoit GuÃ©nard	Journal of Applied Ecology	1. Protected areas are increasingly threatened by biological invasions, especially in tropical Asia where extensive areas of natural habitats have been converted to monoculture plantations. Such disturbance provides a gateway for exotic species invasions, highlighting an urgent need for cross-boundary solutions to mitigate invasion impacts. 2. Agroforests, with multi-storied trees and crops resem…	2020	NA	NA	1-14	j; o; u; r; n; a; l; ; a; r; t; i; c; l; e	s; t; u; d; y	CHN China	Lowland evergreen rainforest	FALSE	FALSE	TRUE	FALSE	FALSE	FALSE	FALSE	FALSE	FALSE	TRUE	TRUE	FALSE	FALSE	FALSE	FALSE	FALSE	FALSE	rubber	in-situ	observational	BAE	Y; e; s	Other
3318264	Web of Science	https://doi.org/10.1590/1806-9665-RBENT-2019-102	Comparison of dung beetle communities (Coleoptera: Scarabaeidae: Scarabaeinae) in oil palm plantations and native forest in the eastern Amazon, Brazil	L. M. Harada 1 î¡€, I. S. AraÃºjo 2* î¡€, W. L. Overal 2 î¡€, F. A. B. Silva 1	Entomologia	In order to evaluate the impact of oil palm cultivation on dung beetles in the eastern Brazilian Amazon, comparisons were made of communities in oil palm plantations and native forest. Pitfall traps baited with human feces were buried to soil level in plantations and surrounding forests. Fifty traps were used in each type of vegetation, placed at 50 m intervals along five transects. Dung beetle c…	2020	64	1	NA	j; o; u; r; n; a; l; ; a; r; t; i; c; l; e	s; t; u; d; y	BRA Brazil; PHL Philippines; MYS Malaysia	Lowland evergreen rainforest	FALSE	FALSE	TRUE	FALSE	FALSE	FALSE	FALSE	FALSE	FALSE	FALSE	TRUE	TRUE	FALSE	FALSE	FALSE	TRUE	FALSE	oil palm	in-situ	observational	BAE	Y; e; s	Large Holder
3317754	Scopus	-	Estimating bat abundance and diversity in a modified tropical environment in central Ghana	Badu, E K; Danquah, E; Nkrumah, E E; Opoku, B A; Oppong, S K; Tschapka, M	Tropical Ecology	Sub-Saharan Africa is the leading producer of Theobroma cacao (cocoa) in the world and this agro-ecosystem continues to replace the natural forest ecosystem in the region. These anthropogenic perturbations have particularly disturbed the tropical rainforests of the Upper Guinean area. Currently, we do not understand how bats are responding to this change. We therefore quantified bat occurrence in…	2017	58	4	751-759	j; o; u; r; n; a; l; ; a; r; t; i; c; l; e	s; t; u; d; y	GHA Ghana	Other	FALSE	FALSE	TRUE	FALSE	FALSE	FALSE	FALSE	FALSE	FALSE	TRUE	TRUE	FALSE	FALSE	FALSE	FALSE	FALSE	FALSE	cacao; cassava; maize; plantain; banana	in-situ	observational	BAE	Y; e; s	Other
4322065	Scopus	10.3106/041.034.0204	A case study on the effects of disturbance and conversion of tropical lowland rain forest on the non-volant small mammals in north Borneo: Management implications	Bernard, Henry; Fjeldså, Jon; Mohamed, Maryati	Mammal Study	The conversion and loss of primary rainforest in Southeast Asia is presumed to affect many animal assemblages in terms of their diversity and species composition. We studied the responses of non-volant small mammals to forest loss and degradation caused by logging and the establishment of large-scale oil palm plantations located in the north-eastern part of Borneo in Southeast Asia. We found that…	2009	34	2	85-96	j; o; u; r; n; a; l; ; a; r; t; i; c; l; e	s; t; u; d; y	MYS Malaysia	Lowland evergreen rainforest	FALSE	FALSE	TRUE	FALSE	FALSE	FALSE	FALSE	FALSE	FALSE	FALSE	TRUE	FALSE	FALSE	FALSE	FALSE	FALSE	FALSE	oil palm	in-situ	observational	BAE	Y; e; s	Large Holder
4322247	Scopus	doi: 10.1111/icad.12217	Diversity and assemblage structure of bark-dwelling spiders in tropical rainforest and plantations under different management intensities in Xishuangbanna, China	Kitching, Roger L.,Li, Shuqiang,Liu, Shengjie,Wu, Pengfeng,Yang, Xiaodong,Zheng, Guo	Insect Conservation and Diversity	In tropical Southeast Asia, large-scale establishment of forest plantations has reduced forest diversity and altered arthropod assemblages by changing plant communities and ecological properties. Few studies address the impacts of forest change on important predatory groups on tree trunks. We compared spider assemblages on tree trunks in natural forests and three forest plantation types in the Xi…	2017	NA	NA	1-12	j; o; u; r; n; a; l; ; a; r; t; i; c; l; e	s; t; u; d; y	CHN China	Other	FALSE	FALSE	TRUE	FALSE	FALSE	FALSE	FALSE	FALSE	FALSE	FALSE	TRUE	FALSE	FALSE	FALSE	FALSE	FALSE	FALSE	rubber	in-situ	observational	BACE	Y; e; s	Large Holder
4322281	Scopus	https://doi.org/10.1371/journal.pone.0204764	Evidence of forest restoration success and the conservation value of community-owned forests in Southwest China using dung beetles as indicators	Bai, Ming,Riordan, Philip,Shi, Kun,Slade, Eleanor M.,Sullivan, Casey D.	PLoS ONE	Protection of the world’s remaining forests and biodiversity is a matter of global concern. Yunnan, China is home to China’s only mainland tropical rainforests, and 20% of China’s total biodiversity. Despite restoration measures and establishment of new protected areas, this region is still experiencing biodiversity loss due to inadequate management and monitoring. We evaluate restoration success…	2018	13	11	1-18	j; o; u; r; n; a; l; ; a; r; t; i; c; l; e	s; t; u; d; y	CHN China	Other; Upper montane rainforest	FALSE	FALSE	TRUE	FALSE	FALSE	FALSE	FALSE	FALSE	FALSE	FALSE	TRUE	FALSE	FALSE	FALSE	FALSE	FALSE	FALSE	rubber	in-situ	observational	BAE	Y; e; s	Other
4322286	Scopus	10.1016/j.landusepol.2018.09.032	Quantifying and understanding land cover changes by large and small oil palm expansion regimes in the Peruvian Amazon	Glinskis, Emmalina A.; Gutiérrez-Vélez, Víctor H.	Land Use Policy	With rapid increases in global food demand and production, oil palm expansion constitutes a major emerging challenge for forest conservation in Amazonia and other tropical forest regions. This threat is evident in the Peruvian Amazon, where local and national incentives for oil palm cultivation along with growing large-scale investments translate into accelerated oil palm expansion. Environmental…	2019	80	NA	95-106	j; o; u; r; n; a; l; ; a; r; t; i; c; l; e	s; t; u; d; y	PER Peru	Other	FALSE	FALSE	TRUE	TRUE	FALSE	FALSE	FALSE	FALSE	TRUE	FALSE	FALSE	FALSE	FALSE	FALSE	FALSE	TRUE	FALSE	oil palm	ex-situ	observational	BAE	Y; e; s	Small holder; Large holder
4322315	Scopus	doi.org/10.1007/s10661-020-08765-6	Spatial-temporal changes of forests and agricultural lands in Malaysia from 1990 to 2017	Jinfeng Yan, Shanshan Gao, Meirong Xu, & Fenzhen Su	Environmental monitoring and assessment	Forests and agricultural lands are the main resources on the earth’s surface and important indicators of regional ecological environments. In this paper, Landsat images from 1990 and 2017 were used to extract information on forests in Malaysia based on a remote-sensing classification method. The spatial-temporal changes of forests and agricultural lands in Malaysia between 1990 and 2017 were anal…	2020	192	803	1-16	j; o; u; r; n; a; l; ; a; r; t; i; c; l; e	s; t; u; d; y	MYS Malaysia	Lowland evergreen rainforest	FALSE	FALSE	TRUE	FALSE	FALSE	FALSE	FALSE	FALSE	FALSE	FALSE	FALSE	FALSE	FALSE	FALSE	FALSE	TRUE	FALSE	oil palm; rubber; maize; sugar cane; vegetable	in-situ	observational	BACE	Y; e; s	Large holder; Small holder
4322339	Scopus	10.1093/jpe/rtz052	The role of shaded cocoa plantations in the maintenance of epiphytic orchids and their interactions with phorophytes	Jonas Morales-Linares, José G García-Franco, Alejandro Flores-Palacios, Thorsten Krömer, & Tarin Toledo-Aceves	Journal of plant ecology	Aims: Habitat loss and fragmentation are the main threats to biodiversity in tropical forests. Agroecosystems such as shaded cocoa plantations (SCP) provide refuge for tropical forest biota. However, it is poorly known whether the interspecific ecological interactions are also maintained in these transformed habitats. We evaluated the diversity, reproductive status and photosynthetic metabolism (…	2019	13	1	27-35	j; o; u; r; n; a; l; ; a; r; t; i; c; l; e	s; t; u; d; y	MEX Mexico	Other	FALSE	FALSE	TRUE	FALSE	FALSE	FALSE	FALSE	FALSE	FALSE	FALSE	TRUE	FALSE	FALSE	FALSE	FALSE	TRUE	TRUE	cacao	in-situ	observational	BAE	Y; e; s	Other

## Sheet: Map 1 full set data
Full set data of Map 1
study_id	citation_screening_status	fulltext_screening_status	data_extraction_screening_status	data_source_type	data_source_name	fulltext_exclude_reasons	biblio_pid	biblio_title		status in included 2nd screen		biblio_authors	biblio_container	biblio_abstract	biblio_year	biblio_vol	biblio_issue	biblio_page	biblio_doctype	biblio_content	study_country	forest_type	exposure_envfactor	exposure_generesources	exposure_landconversion	exposure_socioeconomic	exposure_disturbances	exposure_managesoil	exposure_managepest	exposure_managewater	exposure_landownership	exposure_cropdiversify	outcome_diversityabove	outcome_diversitysoil	outcome_wilduse	outcome_wildinteract	outcome_chemical	outcome_habitatloss	outcome_wildfunction	farm_produce	design_context	design_kind	design_comparator	comparator_group	farm_ownership	exposure_other	exp_other_mention	outcome_other	out_other_mention
3308212	excluded	not_screened	not_started	gray literature	3ie
3308213	excluded	not_screened	not_started	gray literature	CABI
3308214	excluded	not_screened	not_started	gray literature	CABI
3308215	excluded	not_screened	not_started	gray literature	CABI
3308216	excluded	not_screened	not_started	gray literature	CABI
3308217	excluded	not_screened	not_started	gray literature	CABI
3308218	excluded	not_screened	not_started	gray literature	CABI
3308219	excluded	not_screened	not_started	gray literature	CABI
3308220	excluded	not_screened	not_started	gray literature	CABI
3308221	excluded	not_screened	not_started	gray literature	CABI
3308222	excluded	not_screened	not_started	gray literature	CABI
3308223	excluded	not_screened	not_started	gray literature	CABI
3308224	included	excluded	not_started	gray literature	CABI	Outcome; Population type
3308225	excluded	not_screened	not_started	gray literature	CABI
3308226	excluded	not_screened	not_started	gray literature	CABI
3308227	excluded	not_screened	not_started	gray literature	CABI
3308228	excluded	not_screened	not_started	gray literature	CABI
3308229	excluded	not_screened	not_started	gray literature	CABI
3308230	excluded	not_screened	not_started	gray literature	CABI
3308231	excluded	not_screened	not_started	gray literature	CABI
3308232	excluded	not_screened	not_started	gray literature	CABI
3308233	excluded	not_screened	not_started	gray literature	CABI
3308234	excluded	not_screened	not_started	gray literature	CABI
3308235	excluded	not_screened	not_started	gray literature	CABI
3308236	excluded	not_screened	not_started	gray literature	CABI
3308237	excluded	not_screened	not_started	gray literature	CABI
3308238	excluded	not_screened	not_started	gray literature	CABI
3308239	excluded	not_screened	not_started	gray literature	CABI
3308240	excluded	not_screened	not_started	gray literature	CABI
3308241	included	included	started	gray literature	CABI
3308242	excluded	not_screened	not_started	gray literature	CABI
3308243	excluded	not_screened	not_started	gray literature	CABI
3308244	excluded	not_screened	not_started	gray literature	CABI
3308245	excluded	not_screened	not_started	gray literature	CABI
3308246	excluded	not_screened	not_started	gray literature	CABI
3308247	excluded	not_screened	not_started	gray literature	CABI
3308248	excluded	not_screened	not_started	gray literature	CABI
3308249	excluded	not_screened	not_started	gray literature	CABI
3308250	included	excluded	not_started	gray literature	CABI	Exposure type; Farm Produce; Outcome; Study design
3308251	excluded	not_screened	not_started	gray literature	CABI
3308252	excluded	not_screened	not_started	gray literature	CABI
3308253	excluded	not_screened	not_started	gray literature	CABI
3308254	excluded	not_screened	not_started	gray literature	CABI
3308255	excluded	not_screened	not_started	gray literature	CABI
3308256	excluded	not_screened	not_started	gray literature	CABI
3308257	excluded	not_screened	not_started	gray literature	CABI
3308258	included	excluded	not_started	gray literature	CABI	Exposure type; Farm Produce; Outcome; Population type
3308259	excluded	not_screened	not_started	gray literature	CABI
3308260	included	excluded	not_started	gray literature	CABI	Outcome; Population type
3308261	excluded	not_screened	not_started	gray literature	CABI
3308262	excluded	not_screened	not_started	gray literature	CABI
3308263	excluded	not_screened	not_started	gray literature	CABI
3308264	excluded	not_screened	not_started	gray literature	CABI
3308265	excluded	not_screened	not_started	gray literature	CABI
3308266	excluded	not_screened	not_started	gray literature	CABI
3308267	excluded	not_screened	not_started	gray literature	CABI
3308268	excluded	not_screened	not_started	gray literature	CABI
3308269	excluded	not_screened	not_started	gray literature	CABI
3308270	excluded	not_screened	not_started	gray literature	CABI
3308271	excluded	not_screened	not_started	gray literature	CABI
3308272	excluded	not_screened	not_started	gray literature	CABI
3308273	excluded	not_screened	not_started	gray literature	CABI
3308274	excluded	not_screened	not_started	gray literature	CABI
3308275	excluded	not_screened	not_started	gray literature	CABI
3308276	excluded	not_screened	not_started	gray literature	CABI
3308277	excluded	not_screened	not_started	gray literature	CABI
3308278	excluded	not_screened	not_started	gray literature	CABI
3308279	excluded	not_screened	not_started	gray literature	CABI
3308280	included	excluded	not_started	gray literature	CABI	Population type; Study design
3308281	excluded	not_screened	not_started	gray literature	CABI
3308282	excluded	not_screened	not_started	gray literature	CABI
3308283	excluded	not_screened	not_started	gray literature	CABI
3308284	excluded	not_screened	not_started	gray literature	CABI
3308285	excluded	not_screened	not_started	gray literature	CABI
3308286	excluded	not_screened	not_started	gray literature	CABI
3308287	included	excluded	not_started	gray literature	CABI	Exposure type; Outcome; Population type; Study design
3308288	excluded	not_screened	not_started	gray literature	CABI
3308289	excluded	not_screened	not_started	gray literature	CABI
3308290	excluded	not_screened	not_started	gray literature	CABI
3308291	excluded	not_screened	not_started	gray literature	CABI
3308292	excluded	not_screened	not_started	gray literature	CABI
3308293	excluded	not_screened	not_started	gray literature	CABI
3308294	excluded	not_screened	not_started	gray literature	CABI
3308295	excluded	not_screened	not_started	gray literature	CABI
3308296	excluded	not_screened	not_started	gray literature	CABI
3308297	excluded	not_screened	not_started	gray literature	CABI
3308298	excluded	not_screened	not_started	gray literature	CABI
3308299	excluded	not_screened	not_started	gray literature	CABI
3308300	excluded	not_screened	not_started	gray literature	CABI
3308301	excluded	not_screened	not_started	gray literature	CABI
3308302	excluded	not_screened	not_started	gray literature	CABI
3308303	excluded	not_screened	not_started	gray literature	CABI
3308304	excluded	not_screened	not_started	gray literature	CABI
3308305	excluded	not_screened	not_started	gray literature	CABI
3308306	excluded	not_screened	not_started	gray literature	CABI
3308307	excluded	not_screened	not_started	gray literature	CABI
3308308	excluded	not_screened	not_started	gray literature	CABI
3308309	excluded	not_screened	not_started	gray literature	CABI
3308310	excluded	not_screened	not_started	gray literature	CABI
3308311	excluded	not_screened	not_started	gray literature	CABI
3308312	excluded	not_screened	not_started	gray literature	CABI
3308313	included	excluded	not_started	gray literature	CABI	Other; Population type
3308314	excluded	not_screened	not_started	gray literature	CABI
3308315	excluded	not_screened	not_started	gray literature	CABI
3308316	excluded	not_screened	not_started	gray literature	CABI
3308317	excluded	not_screened	not_started	gray literature	CABI
3308318	excluded	not_screened	not_started	gray literature	CABI
3308319	excluded	not_screened	not_started	gray literature	CABI
3308320	excluded	not_screened	not_started	gray literature	CABI
3308321	excluded	not_screened	not_started	gray literature	CABI
3308322	excluded	not_screened	not_started	gray literature	CABI
3308323	excluded	not_screened	not_started	gray literature	CABI
3308324	excluded	not_screened	not_started	gray literature	CABI
3308325	excluded	not_screened	not_started	gray literature	CABI
3308326	excluded	not_screened	not_started	gray literature	CABI
3308327	excluded	not_screened	not_started	gray literature	CABI
3308328	excluded	not_screened	not_started	gray literature	CABI
3308329	excluded	not_screened	not_started	gray literature	CABI
3308330	excluded	not_screened	not_started	gray literature	CABI
3308331	excluded	not_screened	not_started	gray literature	CABI
3308332	excluded	not_screened	not_started	gray literature	CABI
3308333	excluded	not_screened	not_started	gray literature	CABI
3308334	excluded	not_screened	not_started	gray literature	CABI
3308335	excluded	not_screened	not_started	gray literature	CABI
3308336	included	excluded	not_started	gray literature	CABI	Exposure type; Farm Produce; Population type
3308337	excluded	not_screened	not_started	gray literature	CABI
3308338	excluded	not_screened	not_started	gray literature	CABI
3308339	excluded	not_screened	not_started	gray literature	CABI
3308340	included	excluded	not_started	gray literature	CABI	Exposure type; Outcome; Population type; Study design
3308341	excluded	not_screened	not_started	gray literature	CABI
3308342	excluded	not_screened	not_started	gray literature	CABI
3308343	excluded	not_screened	not_started	gray literature	CABI
3308344	excluded	not_screened	not_started	gray literature	CABI
3308345	excluded	not_screened	not_started	gray literature	CABI
3308346	excluded	not_screened	not_started	gray literature	CABI
3308347	excluded	not_screened	not_started	gray literature	CABI
3308348	excluded	not_screened	not_started	gray literature	CABI
3308349	excluded	not_screened	not_started	gray literature	CABI
3308350	excluded	not_screened	not_started	gray literature	CABI
3308351	excluded	not_screened	not_started	gray literature	CABI
3308352	excluded	not_screened	not_started	gray literature	CABI
3308353	excluded	not_screened	not_started	gray literature	CABI
3308354	excluded	not_screened	not_started	gray literature	CABI
3308355	excluded	not_screened	not_started	gray literature	CABI
3308356	excluded	not_screened	not_started	gray literature	CABI
3308357	included	excluded	not_started	gray literature	CABI	Outcome; Population type
3308358	excluded	not_screened	not_started	gray literature	CABI
3308359	excluded	not_screened	not_started	gray literature	CABI
3308360	excluded	not_screened	not_started	gray literature	CABI
3308361	excluded	not_screened	not_started	gray literature	CABI
3308362	excluded	not_screened	not_started	gray literature	CABI
3308363	included	excluded	not_started	gray literature	CABI	Exposure type; Farm Produce; Outcome; Population type
3308364	excluded	not_screened	not_started	gray literature	CABI
3308365	excluded	not_screened	not_started	gray literature	CABI
3308366	excluded	not_screened	not_started	gray literature	CABI
3308367	excluded	not_screened	not_started	gray literature	CABI
3308368	excluded	not_screened	not_started	gray literature	CABI
3308369	excluded	not_screened	not_started	gray literature	CABI
3308370	excluded	not_screened	not_started	gray literature	CABI
3308371	excluded	not_screened	not_started	gray literature	CABI
3308372	excluded	not_screened	not_started	gray literature	CABI
3308373	excluded	not_screened	not_started	gray literature	CABI
3308374	excluded	not_screened	not_started	gray literature	CABI
3308375	excluded	not_screened	not_started	gray literature	CABI
3308376	excluded	not_screened	not_started	gray literature	CABI
3308377	excluded	not_screened	not_started	gray literature	CABI
3308378	excluded	not_screened	not_started	gray literature	CABI
3308379	excluded	not_screened	not_started	gray literature	CABI
3308380	excluded	not_screened	not_started	gray literature	CABI
3308381	excluded	not_screened	not_started	gray literature	CABI
3308382	excluded	not_screened	not_started	gray literature	CABI
3308383	excluded	not_screened	not_started	gray literature	CABI
3308384	excluded	not_screened	not_started	gray literature	CABI
3308385	excluded	not_screened	not_started	gray literature	CABI
3308386	excluded	not_screened	not_started	gray literature	CABI
3308387	excluded	not_screened	not_started	gray literature	CABI
3308388	excluded	not_screened	not_started	gray literature	CABI
3308389	excluded	not_screened	not_started	gray literature	CABI
3308390	excluded	not_screened	not_started	gray literature	CABI
3308391	included	excluded	not_started	gray literature	CABI	Population type
3308392	included	excluded	not_started	gray literature	CABI	Outcome; Population type
3308393	excluded	not_screened	not_started	gray literature	CABI
3308394	excluded	not_screened	not_started	gray literature	CABI
3308395	excluded	not_screened	not_started	gray literature	CABI
3308396	excluded	not_screened	not_started	gray literature	CABI
3308397	excluded	not_screened	not_started	gray literature	CABI
3308398	included	excluded	not_started	gray literature	CABI	Outcome; Population type
3308399	included	excluded	not_started	gray literature	CABI	Outcome; Population type
3308400	excluded	not_screened	not_started	gray literature	CABI
3308401	excluded	not_screened	not_started	gray literature	CABI
3308402	excluded	not_screened	not_started	gray literature	CABI
3308403	excluded	not_screened	not_started	gray literature	CABI
3308404	excluded	not_screened	not_started	gray literature	CABI
3308405	excluded	not_screened	not_started	gray literature	CABI
3308406	excluded	not_screened	not_started	gray literature	CABI
3308407	excluded	not_screened	not_started	gray literature	CABI
3308408	excluded	not_screened	not_started	gray literature	CABI
3308409	excluded	not_screened	not_started	gray literature	CABI
3308410	included	excluded	not_started	gray literature	CABI	Outcome; Population type
3308411	excluded	not_screened	not_started	gray literature	CABI
3308412	excluded	not_screened	not_started	gray literature	CABI
3308413	excluded	not_screened	not_started	gray literature	CABI
3308414	excluded	not_screened	not_started	gray literature	CABI
3308415	excluded	not_screened	not_started	gray literature	CABI
3308416	excluded	not_screened	not_started	gray literature	CABI
3308417	excluded	not_screened	not_started	gray literature	CABI
3308418	excluded	not_screened	not_started	gray literature	CABI
3308419	included	excluded	not_started	gray literature	CABI	Exposure type; Outcome; Population type
3308420	excluded	not_screened	not_started	gray literature	CABI
3308421	excluded	not_screened	not_started	gray literature	CABI
3308422	excluded	not_screened	not_started	gray literature	CABI
3308423	excluded	not_screened	not_started	gray literature	CABI
3308424	excluded	not_screened	not_started	gray literature	CABI
3308425	excluded	not_screened	not_started	gray literature	CABI
3308426	excluded	not_screened	not_started	gray literature	CABI
3308427	excluded	not_screened	not_started	gray literature	CABI
3308428	excluded	not_screened	not_started	gray literature	CABI
3308429	included	excluded	not_started	gray literature	CABI	Exposure type; Outcome; Population type
3308430	excluded	not_screened	not_started	gray literature	CABI
3308431	excluded	not_screened	not_started	gray literature	CABI
3308432	excluded	not_screened	not_started	gray literature	CABI
3308433	excluded	not_screened	not_started	gray literature	CABI
3308434	excluded	not_screened	not_started	gray literature	CABI
3308435	excluded	not_screened	not_started	gray literature	CABI
3308436	excluded	not_screened	not_started	gray literature	CABI
3308437	excluded	not_screened	not_started	gray literature	CABI
3308438	excluded	not_screened	not_started	gray literature	CABI
3308439	excluded	not_screened	not_started	gray literature	CABI
3308440	excluded	not_screened	not_started	gray literature	CABI
3308441	excluded	not_screened	not_started	gray literature	CABI
3308442	excluded	not_screened	not_started	gray literature	CABI
3308443	excluded	not_screened	not_started	gray literature	CABI
3308444	included	excluded	not_started	gray literature	CABI	Outcome; Population type
3308445	excluded	not_screened	not_started	gray literature	CABI
3308446	excluded	not_screened	not_started	gray literature	CABI
3308447	excluded	not_screened	not_started	gray literature	CABI
3308448	excluded	not_screened	not_started	gray literature	CABI
3308449	excluded	not_screened	not_started	gray literature	CABI
3308450	excluded	not_screened	not_started	gray literature	CABI
3308451	excluded	not_screened	not_started	gray literature	CABI
3308452	excluded	not_screened	not_started	gray literature	CABI
3308453	excluded	not_screened	not_started	gray literature	CABI
3308454	excluded	not_screened	not_started	gray literature	CABI
3308455	excluded	not_screened	not_started	gray literature	CABI
3308456	excluded	not_screened	not_started	gray literature	CABI
3308457	excluded	not_screened	not_started	gray literature	CABI
3308458	excluded	not_screened	not_started	gray literature	CABI
3308459	excluded	not_screened	not_started	gray literature	CABI
3308460	included	excluded	not_started	gray literature	CABI	Outcome; Population type
3308461	excluded	not_screened	not_started	gray literature	CABI
3308462	excluded	not_screened	not_started	gray literature	CABI
3308463	excluded	not_screened	not_started	gray literature	CABI
3308464	excluded	not_screened	not_started	gray literature	CABI
3308465	excluded	not_screened	not_started	gray literature	CABI
3308466	excluded	not_screened	not_started	gray literature	CABI
3308467	excluded	not_screened	not_started	gray literature	CABI
3308468	excluded	not_screened	not_started	gray literature	CABI
3308469	excluded	not_screened	not_started	gray literature	CABI
3308470	excluded	not_screened	not_started	gray literature	CABI
3308471	excluded	not_screened	not_started	gray literature	CABI
3308472	excluded	not_screened	not_started	gray literature	CABI
3308473	excluded	not_screened	not_started	gray literature	CABI
3308474	excluded	not_screened	not_started	gray literature	CABI
3308475	excluded	not_screened	not_started	gray literature	CABI
3308476	excluded	not_screened	not_started	gray literature	CABI
3308477	excluded	not_screened	not_started	gray literature	CABI
3308478	excluded	not_screened	not_started	gray literature	CABI
3308479	excluded	not_screened	not_started	gray literature	CABI
3308480	excluded	not_screened	not_started	gray literature	CABI
3308481	excluded	not_screened	not_started	gray literature	CABI
3308482	excluded	not_screened	not_started	gray literature	CABI
3308483	excluded	not_screened	not_started	gray literature	CABI
3308484	excluded	not_screened	not_started	gray literature	CABI
3308485	excluded	not_screened	not_started	gray literature	CABI
3308486	excluded	not_screened	not_started	gray literature	CABI
3308487	excluded	not_screened	not_started	gray literature	CABI
3308488	excluded	not_screened	not_started	gray literature	CABI
3308489	excluded	not_screened	not_started	gray literature	CABI
3308490	excluded	not_screened	not_started	gray literature	CABI
3308491	included	excluded	not_started	gray literature	CABI	Farm Produce; Population type; Study design
3308492	excluded	not_screened	not_started	gray literature	CABI
3308493	excluded	not_screened	not_started	gray literature	CABI
3308494	included	excluded	not_started	gray literature	CABI	Outcome; Population type
3308495	excluded	not_screened	not_started	gray literature	CABI
3308496	excluded	not_screened	not_started	gray literature	CABI
3308497	excluded	not_screened	not_started	gray literature	CABI
3308498	excluded	not_screened	not_started	gray literature	CABI
3308499	excluded	not_screened	not_started	gray literature	CABI
3308500	excluded	not_screened	not_started	gray literature	CABI
3308501	excluded	not_screened	not_started	gray literature	CABI
3308502	excluded	not_screened	not_started	gray literature	CABI
3308503	excluded	not_screened	not_started	gray literature	CABI
3308504	excluded	not_screened	not_started	gray literature	CABI
3308505	excluded	not_screened	not_started	gray literature	CABI
3308506	excluded	not_screened	not_started	gray literature	CABI
3308507	excluded	not_screened	not_started	gray literature	CABI
3308508	excluded	not_screened	not_started	gray literature	CABI
3308509	excluded	not_screened	not_started	gray literature	CABI
3308510	excluded	not_screened	not_started	gray literature	CABI
3308511	excluded	not_screened	not_started	gray literature	CABI
3308512	excluded	not_screened	not_started	gray literature	CABI
3308513	excluded	not_screened	not_started	gray literature	CABI
3308514	excluded	not_screened	not_started	gray literature	CABI
3308515	excluded	not_screened	not_started	gray literature	CABI
3308516	included	excluded	not_started	gray literature	CABI	Population type
3308517	excluded	not_screened	not_started	gray literature	CABI
3308518	excluded	not_screened	not_started	gray literature	CABI
3308519	excluded	not_screened	not_started	gray literature	CABI
3308520	excluded	not_screened	not_started	gray literature	CABI
3308521	excluded	not_screened	not_started	gray literature	CABI
3308522	excluded	not_screened	not_started	gray literature	CABI
3308523	excluded	not_screened	not_started	gray literature	CABI
3308524	excluded	not_screened	not_started	gray literature	CABI
3308525	excluded	not_screened	not_started	gray literature	CABI
3308526	excluded	not_screened	not_started	gray literature	CABI
3308527	excluded	not_screened	not_started	gray literature	CABI
3308528	excluded	not_screened	not_started	gray literature	CABI
3308529	excluded	not_screened	not_started	gray literature	CABI
3308530	excluded	not_screened	not_started	gray literature	CABI
3308531	excluded	not_screened	not_started	gray literature	CABI
3308532	excluded	not_screened	not_started	gray literature	CABI
3308533	excluded	not_screened	not_started	gray literature	CABI
3308534	excluded	not_screened	not_started	gray literature	CABI
3308535	included	excluded	not_started	gray literature	CABI	Exposure type; Outcome; Population type
3308536	included	excluded	not_started	gray literature	CABI	Exposure type
3308537	excluded	not_screened	not_started	gray literature	CABI
3308538	excluded	not_screened	not_started	gray literature	CABI
3308539	included	excluded	not_started	gray literature	CABI	Outcome; Population type
3308540	excluded	not_screened	not_started	gray literature	CABI
3308541	excluded	not_screened	not_started	gray literature	CABI
3308542	excluded	not_screened	not_started	gray literature	CABI
3308543	excluded	not_screened	not_started	gray literature	CABI
3308544	excluded	not_screened	not_started	gray literature	CABI
3308545	excluded	not_screened	not_started	gray literature	CABI
3308546	excluded	not_screened	not_started	gray literature	CABI
3308547	excluded	not_screened	not_started	gray literature	CABI
3308548	excluded	not_screened	not_started	gray literature	CABI
3308549	excluded	not_screened	not_started	gray literature	CABI
3308550	excluded	not_screened	not_started	gray literature	CABI
3308551	excluded	not_screened	not_started	gray literature	CABI
3308552	excluded	not_screened	not_started	gray literature	CABI
3308553	excluded	not_screened	not_started	gray literature	CABI
3308554	excluded	not_screened	not_started	gray literature	CABI
3308555	excluded	not_screened	not_started	gray literature	CABI
3308556	excluded	not_screened	not_started	gray literature	CABI
3308557	excluded	not_screened	not_started	gray literature	CABI
3308558	excluded	not_screened	not_started	gray literature	CABI
3308559	excluded	not_screened	not_started	gray literature	CABI
3308560	excluded	not_screened	not_started	gray literature	CABI
3308561	excluded	not_screened	not_started	gray literature	CABI
3308562	excluded	not_screened	not_started	gray literature	CABI
3308563	excluded	not_screened	not_started	gray literature	CABI
3308564	excluded	not_screened	not_started	gray literature	CABI
3308565	included	excluded	not_started	gray literature	CABI	Exposure type; Farm Produce; Outcome; Population type
3308566	excluded	not_screened	not_started	gray literature	CABI
3308567	excluded	not_screened	not_started	gray literature	CABI
3308568	excluded	not_screened	not_started	gray literature	CABI
3308569	excluded	not_screened	not_started	gray literature	CABI
3308570	excluded	not_screened	not_started	gray literature	CABI
3308571	excluded	not_screened	not_started	gray literature	CABI
3308572	excluded	not_screened	not_started	gray literature	CABI
3308573	excluded	not_screened	not_started	gray literature	CABI
3308574	excluded	not_screened	not_started	gray literature	CABI
3308575	excluded	not_screened	not_started	gray literature	CABI
3308576	included	excluded	not_started	gray literature	CABI	Exposure type; Outcome; Population type
3308577	excluded	not_screened	not_started	gray literature	CABI
3308578	excluded	not_screened	not_started	gray literature	CABI
3308579	excluded	not_screened	not_started	gray literature	CABI
3308580	excluded	not_screened	not_started	gray literature	CABI
3308581	included	excluded	not_started	gray literature	CABI	Outcome; Population type
3308582	excluded	not_screened	not_started	gray literature	CABI
3308583	excluded	not_screened	not_started	gray literature	CABI
3308584	excluded	not_screened	not_started	gray literature	CABI
3308585	excluded	not_screened	not_started	gray literature	CABI
3308586	excluded	not_screened	not_started	gray literature	CABI
3308587	excluded	not_screened	not_started	gray literature	CABI
3308588	excluded	not_screened	not_started	gray literature	CABI
3308589	excluded	not_screened	not_started	gray literature	CABI
3308590	excluded	not_screened	not_started	gray literature	CABI
3308591	excluded	not_screened	not_started	gray literature	CABI
3308592	excluded	not_screened	not_started	gray literature	CABI
3308593	excluded	not_screened	not_started	gray literature	CABI
3308594	excluded	not_screened	not_started	gray literature	CABI
3308595	included	excluded	not_started	gray literature	CABI	Outcome; Population type
3308596	excluded	not_screened	not_started	gray literature	CABI
3308597	excluded	not_screened	not_started	gray literature	CABI
3308598	excluded	not_screened	not_started	gray literature	CABI
3308599	excluded	not_screened	not_started	gray literature	CABI
3308600	excluded	not_screened	not_started	gray literature	CABI
3308601	included	excluded	not_started	gray literature	CABI	Outcome; Population type
3308602	excluded	not_screened	not_started	gray literature	CABI
3308603	excluded	not_screened	not_started	gray literature	CABI
3308604	excluded	not_screened	not_started	gray literature	CABI
3308605	excluded	not_screened	not_started	gray literature	CABI
3308606	excluded	not_screened	not_started	gray literature	CABI
3308607	excluded	not_screened	not_started	gray literature	CABI
3308608	excluded	not_screened	not_started	gray literature	CABI
3308609	excluded	not_screened	not_started	gray literature	CABI
3308610	excluded	not_screened	not_started	gray literature	CABI
3308611	excluded	not_screened	not_started	gray literature	CABI
3308612	excluded	not_screened	not_started	gray literature	CABI
3308613	excluded	not_screened	not_started	gray literature	CABI
3308614	excluded	not_screened	not_started	gray literature	CABI
3308615	excluded	not_screened	not_started	gray literature	CABI
3308616	excluded	not_screened	not_started	gray literature	CABI
3308617	excluded	not_screened	not_started	gray literature	CABI
3308618	excluded	not_screened	not_started	gray literature	CABI
3308619	excluded	not_screened	not_started	gray literature	CABI
3308620	excluded	not_screened	not_started	gray literature	CABI
3308621	excluded	not_screened	not_started	gray literature	CABI
3308622	excluded	not_screened	not_started	gray literature	CABI
3308623	excluded	not_screened	not_started	gray literature	CABI
3308624	excluded	not_screened	not_started	gray literature	CABI
3308625	excluded	not_screened	not_started	gray literature	CABI
3308626	excluded	not_screened	not_started	gray literature	CABI
3308627	excluded	not_screened	not_started	gray literature	CABI
3308628	excluded	not_screened	not_started	gray literature	CABI
3308629	excluded	not_screened	not_started	gray literature	CABI
3308630	excluded	not_screened	not_started	gray literature	CABI
3308631	excluded	not_screened	not_started	gray literature	CABI
3308632	excluded	not_screened	not_started	gray literature	CABI
3308633	excluded	not_screened	not_started	gray literature	CABI
3308634	excluded	not_screened	not_started	gray literature	CABI
3308635	excluded	not_screened	not_started	gray literature	CABI
3308636	excluded	not_screened	not_started	gray literature	CABI
3308637	included	excluded	not_started	gray literature	CABI	Exposure type; Outcome; Population type
3308638	excluded	not_screened	not_started	gray literature	CABI
3308639	excluded	not_screened	not_started	gray literature	CABI
3308640	excluded	not_screened	not_started	gray literature	CABI
3308641	excluded	not_screened	not_started	gray literature	CABI
3308642	excluded	not_screened	not_started	gray literature	CABI
3308643	excluded	not_screened	not_started	gray literature	CABI
3308644	excluded	not_screened	not_started	gray literature	CABI
3308645	excluded	not_screened	not_started	gray literature	CABI
3308646	excluded	not_screened	not_started	gray literature	CABI
3308647	excluded	not_screened	not_started	gray literature	CABI
3308648	included	excluded	not_started	gray literature	CABI	Outcome; Population type
3308649	excluded	not_screened	not_started	gray literature	CABI
3308650	excluded	not_screened	not_started	gray literature	CABI
3308651	excluded	not_screened	not_started	gray literature	CABI
3308652	excluded	not_screened	not_started	gray literature	CABI
3308653	excluded	not_screened	not_started	gray literature	CABI
3308654	excluded	not_screened	not_started	gray literature	CABI
3316875	included	included	finished	database	Web of Science		10.1111/j.1744-7429.2000.tb00459.x	A Comparison of the Phyllostomid Bat Assemblages in Undisturbed Neotropical Forest and in Forest Fragments of a Slashâ€andâ€Burn Farming Mosaic in PetÃ©n, Guatemala1	1			Mark D. Schulze, Nathaniel E. Seavy, and David F. Whitacre	Biotropica	Using mist nets, we compared phyllostomid bat ensembles of continuous mature forest in Tikal National Park, Guatemala, and of forest fragments in the nearby farming landscape. Of 20 species captured, 13 were shared between treatments, 4 were unique to continuous forest, and 3 were unique to forest fragments. Dominance-diversity curves were similar for the two treatments except that Sturnira liliu…	2000	32	1	174-184	j; o; u; r; n; a; l; ; a; r; t; i; c; l; e	s; t; u; d; y	GTM Guatemala	Semi evergreen rainforest	FALSE	FALSE	TRUE	FALSE	FALSE	FALSE	FALSE	FALSE	FALSE	FALSE	TRUE	FALSE	FALSE	FALSE	FALSE	FALSE	FALSE	maize	in-situ	observational	BAE	Y; e; s	Small Holder	FALSE	-	FALSE	-
3308656	excluded	not_screened	not_started	gray literature	CABI
3308657	excluded	not_screened	not_started	gray literature	CABI
3308658	excluded	not_screened	not_started	gray literature	CABI
3308659	included	excluded	not_started	gray literature	CABI	Outcome; Population type
3308660	excluded	not_screened	not_started	gray literature	CABI
3308661	excluded	not_screened	not_started	gray literature	CABI
3308662	excluded	not_screened	not_started	gray literature	CABI
3308663	excluded	not_screened	not_started	gray literature	CABI
3308664	excluded	not_screened	not_started	gray literature	CABI
3308665	excluded	not_screened	not_started	gray literature	CABI
3308666	excluded	not_screened	not_started	gray literature	CABI
3308667	excluded	not_screened	not_started	gray literature	CABI
3308668	excluded	not_screened	not_started	gray literature	CABI
3308669	excluded	not_screened	not_started	gray literature	CABI
3308670	included	excluded	not_started	gray literature	CABI	Outcome; Population type
3308671	excluded	not_screened	not_started	gray literature	CABI
3308672	excluded	not_screened	not_started	gray literature	CABI
3308673	excluded	not_screened	not_started	gray literature	CABI
3308674	excluded	not_screened	not_started	gray literature	CABI
3308675	excluded	not_screened	not_started	gray literature	CABI
3308676	excluded	not_screened	not_started	gray literature	CABI
3308677	excluded	not_screened	not_started	gray literature	CABI
3308678	excluded	not_screened	not_started	gray literature	CABI
3308679	excluded	not_screened	not_started	gray literature	CABI
3308680	excluded	not_screened	not_started	gray literature	CABI
3308681	included	excluded	not_started	gray literature	CABI	Outcome; Population type
3308682	excluded	not_screened	not_started	gray literature	CABI
3308683	excluded	not_screened	not_started	gray literature	CABI
3308684	excluded	not_screened	not_started	gray literature	CABI
3308685	excluded	not_screened	not_started	gray literature	CABI
3308686	included	excluded	not_started	gray literature	CABI	Farm Produce; Outcome; Population type
3308687	excluded	not_screened	not_started	gray literature	CABI
3308688	excluded	not_screened	not_started	gray literature	CABI
3308689	excluded	not_screened	not_started	gray literature	CABI
3308690	excluded	not_screened	not_started	gray literature	CABI
3308691	excluded	not_screened	not_started	gray literature	CABI
3308692	excluded	not_screened	not_started	gray literature	CABI
3308693	excluded	not_screened	not_started	gray literature	CABI
3308694	excluded	not_screened	not_started	gray literature	CABI
3308695	excluded	not_screened	not_started	gray literature	CABI
3308696	excluded	not_screened	not_started	gray literature	CABI
3308697	excluded	not_screened	not_started	gray literature	CABI
3308698	excluded	not_screened	not_started	gray literature	CABI
3308699	excluded	not_screened	not_started	gray literature	CABI
3308700	excluded	not_screened	not_started	gray literature	CABI
3308701	included	excluded	not_started	gray literature	CABI	Outcome; Population type; Study design
3308702	excluded	not_screened	not_started	gray literature	CABI
3308703	excluded	not_screened	not_started	gray literature	CABI
3308704	excluded	not_screened	not_started	gray literature	CABI
3308705	included	excluded	not_started	gray literature	CABI	Exposure type; Outcome; Population type
3308706	excluded	not_screened	not_started	gray literature	CABI
3308707	excluded	not_screened	not_started	gray literature	CABI
3308708	excluded	not_screened	not_started	gray literature	CABI
3308709	excluded	not_screened	not_started	gray literature	CABI
3308710	excluded	not_screened	not_started	gray literature	CABI
3308711	excluded	not_screened	not_started	gray literature	CABI
3308712	excluded	not_screened	not_started	gray literature	CABI
3308713	excluded	not_screened	not_started	gray literature	CABI
3308714	excluded	not_screened	not_started	gray literature	CABI
3308715	excluded	not_screened	not_started	gray literature	CABI
3308716	excluded	not_screened	not_started	gray literature	CABI
3308717	excluded	not_screened	not_started	gray literature	CABI
3308718	excluded	not_screened	not_started	gray literature	CABI
3308719	excluded	not_screened	not_started	gray literature	CABI
3308720	excluded	not_screened	not_started	gray literature	CABI
3308721	excluded	not_screened	not_started	gray literature	CABI
3308722	excluded	not_screened	not_started	gray literature	CABI
3308723	excluded	not_screened	not_started	gray literature	CABI
3308724	excluded	not_screened	not_started	gray literature	CABI
3308725	excluded	not_screened	not_started	gray literature	CABI
3308726	excluded	not_screened	not_started	gray literature	CABI
3308727	excluded	not_screened	not_started	gray literature	CABI
3314799	included	included	finished	database	Scopus		129.110.242.50	Post-agriculture versus post-hurricane succession in southeastern Nicaraguan rain forest	1			D.H. Boucher, J.H. Vandermeer, I. Granzow de la Cerda, M.A. Mallona, I. Perfecto5 and N. Zamora	Plant ecology	We compared five-year old forests developing after agriculture to those recovering from Hurricane Joan (1988) and to the pre-hurricane forest, at two sites in tropical rain forest in southeastern Nicaragua. We used non-para metric cluster analysis to group transects by their species compositions, and compared their species richness, estimated total species richness, dominance, density and basal a…	2001	-	156	131-137	j; o; u; r; n; a; l; ; a; r; t; i; c; l; e	s; t; u; d; y	NIC Nicaragua	Lowland evergreen rainforest	FALSE	FALSE	TRUE	FALSE	TRUE	FALSE	FALSE	FALSE	FALSE	FALSE	TRUE	FALSE	FALSE	FALSE	FALSE	FALSE	TRUE	maize	in-situ	observational	BAE	Y; e; s	Other	FALSE	-	FALSE	-
3308729	excluded	not_screened	not_started	gray literature	CABI
3308730	excluded	not_screened	not_started	gray literature	CABI
3308731	excluded	not_screened	not_started	gray literature	CABI
3308732	excluded	not_screened	not_started	gray literature	CABI
3308733	excluded	not_screened	not_started	gray literature	CABI
3308734	excluded	not_screened	not_started	gray literature	CABI
3308735	excluded	not_screened	not_started	gray literature	CABI
3308736	excluded	not_screened	not_started	gray literature	CABI
3308737	included	excluded	not_started	gray literature	CABI	Exposure type; Outcome; Population type
3308738	excluded	not_screened	not_started	gray literature	CABI
3308739	excluded	not_screened	not_started	gray literature	CABI
3308740	excluded	not_screened	not_started	gray literature	CABI
3308741	excluded	not_screened	not_started	gray literature	CABI
3308742	excluded	not_screened	not_started	gray literature	CABI
3308743	excluded	not_screened	not_started	gray literature	CABI
3308744	excluded	not_screened	not_started	gray literature	CABI
3308745	excluded	not_screened	not_started	gray literature	CABI
3308746	excluded	not_screened	not_started	gray literature	CABI
3308747	excluded	not_screened	not_started	gray literature	CABI
3308748	excluded	not_screened	not_started	gray literature	CABI
3308749	excluded	not_screened	not_started	gray literature	CABI
3308750	excluded	not_screened	not_started	gray literature	CABI
3308751	excluded	not_screened	not_started	gray literature	CABI
3308752	excluded	not_screened	not_started	gray literature	CABI
3308753	excluded	not_screened	not_started	gray literature	CABI
3308754	excluded	not_screened	not_started	gray literature	CABI
3308755	excluded	not_screened	not_started	gray literature	CABI
3308756	excluded	not_screened	not_started	gray literature	CABI
3308757	excluded	not_screened	not_started	gray literature	CABI
3308758	excluded	not_screened	not_started	gray literature	CABI
3308759	excluded	not_screened	not_started	gray literature	CABI
3308760	excluded	not_screened	not_started	gray literature	CABI
3308761	excluded	not_screened	not_started	gray literature	CABI
3308762	excluded	not_screened	not_started	gray literature	CABI
3308763	excluded	not_screened	not_started	gray literature	CABI
3308764	excluded	not_screened	not_started	gray literature	CABI
3308765	excluded	not_screened	not_started	gray literature	CABI
3308766	excluded	not_screened	not_started	gray literature	CABI
3308767	excluded	not_screened	not_started	gray literature	CABI
3308768	included	excluded	not_started	gray literature	CABI	Exposure type; Population type
3308769	excluded	not_screened	not_started	gray literature	CABI
3308770	excluded	not_screened	not_started	gray literature	CABI
3308771	excluded	not_screened	not_started	gray literature	CABI
3308772	excluded	not_screened	not_started	gray literature	CABI
3308773	excluded	not_screened	not_started	gray literature	CABI
3308774	excluded	not_screened	not_started	gray literature	CABI
3308775	included	excluded	not_started	gray literature	CABI	Outcome; Population type
3308776	excluded	not_screened	not_started	gray literature	CABI
3308777	excluded	not_screened	not_started	gray literature	CABI
3308778	excluded	not_screened	not_started	gray literature	CABI
3308779	excluded	not_screened	not_started	gray literature	CABI
3308780	excluded	not_screened	not_started	gray literature	CABI
3308781	excluded	not_screened	not_started	gray literature	CABI
3308782	excluded	not_screened	not_started	gray literature	CABI
3308783	excluded	not_screened	not_started	gray literature	CABI
3308784	excluded	not_screened	not_started	gray literature	CABI
3308785	excluded	not_screened	not_started	gray literature	CABI
[truncated: 9,432 more rows]
[truncated: 1 more columns]

## Sheet: Map 2-full set data
Full set data of Map 2
[truncated: 21 more rows]
