# Supplementary material for: A systematic map of evidence on the relationship between agricultural production and biodiversity in tropical rainforest areas
Source: Environ Evid. 2024 Jun 2;13:17. doi: 10.1186/s13750-024-00339-0 (PMC11378777; doi:10.1186/s13750-024-00339-0)
Supplement: Supplementary file 4 — Additional file 4: List of articles included in Map 1 and Map 2. [file 13750_2024_339_MOESM4_ESM.xlsx]

## Sheet: ReadMe
Additional File 4: List of included and extracted articles
Tab	Description
"Map 1 included articles "	A list of included articles in the data extraction stage of systematic map 1
"Map 2 included articles"	A list of included articles in the data extraction stage of systematic map 2
Map 1 included articles				Map 2 included articles
Columns	Name	Description of value		Columns	Name	Description of value
unique_ID	Persistent identifier assigned to the publication: DOI, Handle or URI for example Unique ID for each article	Numeric or alphanumeric string of characters		unique_ID	Persistent identifier assigned to the publication: DOI, Handle or URI for example Unique ID for each article	Numeric or alphanumeric string of characters
biblio_title	Title of the publication	Text		biblio_title	Title of the publication	Text
biblio_authors	Authors of the publication	Text		biblio_authors	Authors of the publication	Text
biblio_year	Year when the publication was published	YYYY		biblio_year	Year when the publication was published	YYYY

## Sheet: Map 1 included articles
Map 1: Articles included and extracted
unique_ID	biblio_title	biblio_authors	biblio_year
3316875	A Comparison of the Phyllostomid Bat Assemblages in Undisturbed Neotropical Forest and in Forest Fragments of a Slashâ€andâ€Burn Farming Mosaic in PetÃ©n, Guatemala1	Mark D. Schulze, Nathaniel E. Seavy, and David F. Whitacre	2000
3314799	Post-agriculture versus post-hurricane succession in southeastern Nicaraguan rain forest	D.H. Boucher, J.H. Vandermeer, I. Granzow de la Cerda, M.A. Mallona, I. Perfecto5 and N. Zamora	2001
3316927	Land-use and erosion of a Costa Rican Ultisol affect soil chemistry, mycorrhizal fungi and early regeneration	F. Lynn Carpentera, Sergio Palacios Mayorgab, Eduardo Gonzalez Quinterob, Michelle Schroedera	2001
3316935	Landscape Heterogeneity and Diurnal Raptor Diversity in Honduras: The Role of Indigenous Shifting Cultivation	David L. Anderson	2001
3316961	Land use history, environment, and tree composition in a tropical forest	Jill Thompson, Nicholas Brokaw, Jess K. Zimmerman, Robert B. Waide, Edwin M. Everham iii, D. Jean Lodge, Charlotte M. Taylor, Diana GarcãA-Montieland Marcheterre Fluet	2002
3314884	Size does matter - effects of tropical rainforest fragmentation on the leaf litter ant community in Sabah, Malaysia	Carsten A. Bruhl, Thomas Eltz and K. Eduard Linsenmair	2003
3314893	Termite assemblage collapse along a land-use intensification gradient in lowland central Sumatra, Indonesia	D. T. Jones, F. X. Susilo, D. E. Bignell, S. Hardiwinotoâ§, A. N. Gillison and P. Eggleton	2003
3314900	Tropical countryside bird assemblages: Richness, composition, and foraging differ by landscape context	Gary W. Luck, & Gretchen C. Daily.	2003
3316994	Countryside Biogeography of Tropical Butterflies	M. CLAIRE HORNER-DEVINE,* GRETCHEN C. DAILY, PAUL R. EHRLICH, AND CAROL L. BOGGS	2003
3317006	Effects of Habitat Disturbance on the Termite Fauna in a Highland Humid Forest in the Caatinga Domain, Brazil	Adelmar G. Bandeira, Alexandre Vasconcellos, Moabe P. Silva & Reginaldo Constantino	2003
3317119	Changes of dung beetle communities from rainforests towards agroforestry systems and annual cultures in Sulawesi (Indonesia)	SHAHABUDDIN, CHRISTIAN H. SCHULZE, TEJA TSCHARNTKE	2003
3314909	Diversity of geometrid moths (Lepidoptera: Geometridae) along an Afrotropical elevational rainforest transect	Jan C. Axmacher, Gabriele Holtmann, Luis Scheuermann Gunnar Brehm, Klaus MÃ¼llerâ€Hohenstein, & Konrad Fiedler	2004
3314911	Biodiversity indicator groups of tropical land-use systems: Comparing plants, birds, and insects	Christian H. Schulze, Matthias Waltert, Paul J. A. Kessler, Ramadhanil Pitopang, Dorthe Veddeler, Michael MÃ¼hlenberg, S. Robbert Gradstein, Christoph Leuschner, Ingolf Steffan-Dewenter, & Teja Tscharntke	2004
3314918	Terrestrial pteridophytes as indicators of a forest-like environment in rubber production systems in the lowlands of Jambi, Sumatra	H. Beukemaa, & M. van Noordwijk	2004
3317025	The effects of human disturbance on a stingless bee community in a tropical rainforest	Hiromitsu Samejima, Marfaizal Marzuki , Teruyoshi Nagamitsu , Tohru Nakasizuka	2004
3317030	Effects of land use history on hurricane damage and recovery in a neotropical forest	M. Uriarte, L.W. Rivera , J.K. Zimmerman , T.M. Aide , A.G. Power and A.S. Flecker	2004
3317044	Effects of Land Use on Bird Species Richness in Sulawesi, Indonesia	MATTHIAS WALTERT, ANI MARDIASTUTI, AND MICHAEL MUHLENBERG	2004
3308655	Optimizing herbicidal efficacy of glyphosate isopropylamine salt through ammonium sulphate as surfactant in oil palm (Elaeis guineensis) plantation in a rainforest area of Nigeria	lR.D.Aladesanwa, & M.O.Oladimeji	2005
3314025	The effects of the quesungual agroforestry system of western honduras on soil macrofauna	Natasha Pauli 1,2,3,* Edmundo Barrios2 Thomas OberthÃ¼r3 Arthur Conacher1 , Miguel Ayarza4 Luis A Welchez5	2005
3314966	Impact of habitat disturbance on the distribution of endemic species of small mammals and birds in a tropical rain forest in Sri Lanka	Mayuri R. Wijesinghe and M. de L. Brooke	2005
3315007	Effects of some soil management systems on soil physical properties, microbial biomass and nutrient distribution under rainfed maize production in a humid rainforest Alfisol	S.O. Agele, B.S. Ewulo and I.K. Oyewusi	2005
3317085	Abundance of selected insect species in natural and agricultural habitats of a tropical upland (Leyte, Philippines)	Gundula Szinicz *, Konrad Martin, Joachim Sauerborn	2005
3314613	Effects of habitat structure and adjacent habitats on birds in tropical rainforest fragments and shaded plantations in the Western Ghats, India	T.R. Shankar Raman	2006
3315036	From forest to farmland: Butterfly diversity and habitat associations along a gradient of forest conversion in Southwestern Cameroon	K. Serge Bobo, Matthias Waltert, Heleen Fermon, John Njokagbor and Michael Muhlenberg	2006
3316608	Biodiversity in humid tropical banana plantations where there has been long-term use of crop protection products	Ronald Vargas	2006
3317127	From forest to farmland: species richness patterns of trees and understorey plants along a gradient of forest conversion in Southwestern Cameroon	K. SERGE BOBO, MATTHIAS WALTERT, N. MOSES SAINGE, JOHN NJOKAGBOR, HELEEN FERMON, MICHAEL MUÂ¨HLENBERG	2006
3317172	Clearance and fragmentation of tropical montane forests in the Highlands of Chiapas, Mexico (1975â€“2000)	Luis Cayuela, JoseÂ´ MarÄ±Â´a Rey Benayas, Cristian EcheverrÄ±Â´a	2006
3317193	The response of a New Guinean avifauna to conversion of forest to small-scale agriculture	Stuart J. Marsden, Craig T. Symes, Andrew l. Mack	2006
3317194	Dung beetle and terrestrial mammal diversity in forests, indigenous agroforestry systems and plantain monocultures in Talamanca, Costa Rica	CELIA A. HARVEY, JORGE GONZALEZ, EDUARDO SOMARRIBA	2006
3314703	Diversity of plants in cocoa agroforests in the humid forest zone of Southern Cameroon	Denis J. Sonwa, Bernard A. Nkongmeneck, Stephan F. Weise, Maturin T. chatat, Akin A. Adesina, Marc J. J. Janssens	2007
3315087	Plant and bird diversity in rubber agroforests in the lowlands of Sumatra, Indonesia	Hendrien Beukema, Finn Danielsen, GreÂ´goire Vincent, Suryo Hardiwinoto, and Jelte van Andel	2007
3315113	Tradeoffs between income, biodiversity, and ecosystem functioning during tropical rainforest conversion and agroforestry intensification	Ingolf Steffan-Dewenter, Michael Kessler, Jan Barkmann, Merijn M. Bos, Damayanti Buchori, Stefan Erasmi, Heiko Faust, Gerhard Gerold, Klaus Glenk, S. Robbert Gradstein, Edi Guhardja, Marieke Harteveld, Dietrich Hertel, Patrick Hohn, Martin Kappas, Stefan Kohler, Christoph Leuschner, Miet Maertens, Rainer Marggraf, Sonja Migge-Kleian, Johanis Mogea, Ramadhaniel Pitopang, Matthias Schaefer, Stefan …	2007
3317224	Demand for rubber is causing the loss of high diversity rain forest in SW China	Hongmei Li, T. Mitchell Aide, Youxin Ma, Wenjun Liu, Min Cao	2007
3317225	Contribution of cocoa plantations to the conservation of native ants (Insecta: Hymenoptera: Formicidae) with a special emphasis on the Atlantic Forest fauna of southern Bahia, Brazil	Jacques H. C. Delabie, BenoÄ±Ë†t Jahyny, Ivan Cardoso do Nascimento, CleÂ´a S. F. Mariano, SeÂ´bastien Lacau, Sofia Campiolo, Stacy M. Philpott, Maurice Leponce	2007
3317227	Linking deforestation scenarios to pollination services and economic returns in coffee agroforestry systems	J. A. PRIESS, M. MIMLER, A.-M. KLEIN, S. SCHWARZE, T. TSCHARNTKE, AND I. STEFFAN-DEWENTER	2007
3317230	Composition of coffee shade tree species and density of indigenous arbuscular mycorrhizal fungi (AMF) spores in Bonga natural coffee forest, southwestern Ethiopia	Diriba Muleta, Fassil Assefa, Sileshi Nemomissa, Ulf Granhall	2007
3317249	Agroforestry systems conserve species-rich but modified assemblages of tropical birds and bats	Celia A. Harvey, Jorge A. GonzaÂ´lez Villalobos	2007
3317284	Earthworms and soil properties in Tabasco, Mexico	Esperanza Huerta, Jannet Rodriguez-Olan, Isabel Evia-Castillo, Efrain Montejo-Meneses, Marcela de la Cruz-Mondragon, Roberto Garcia-Hernandez, Sheila Uribe	2007
3317285	Degradation and loss of forest land and land-use changes in Sarawak, East Malaysia: a study of native land use by the Iban	Masahiro Ichikawa	2007
3315154	Home garden coffee as a repository of epiphyte biodiversity in Ethiopia	Kristoffer Hylander and Sileshi Nemomissa	2008
3317312	Effects of habitat fragmentation and degradation on flocks of african ant-following birds	Marcell K. Peters, Smith Likare, Manfred Kraemer	2008
3317349	Biodiversity in small-scale tropical agroforests: a review of species richness and abundance shifts and the factors influencing them	Ben R. Scales and Stuart J. Marsden	2008
3315215	Six years of habitat modification in a tropical rainforest margin of Indonesia do not affect bird diversity but endemic forest species	Bea Maas, Dadang Dwi Putra, Matthias Waltert, Yann Clough, Teja Tscharntke, & Christian H. Schulz	2009
3315237	Effects of habitat conversion on temporal activity patterns of phyllostomid bats in lowland amazonian rain forest	Steven J. Presley,* Michael R. Willig, Ivan Castro-Arellano, and Scott C. Weaver	2009
3315242	Alpha and Beta Diversity of Plants and Animals along a Tropical Land-Use Gradient	Michael Kessler, Stefan Abrahamczyk, Merijn Bos, Damayanti Buchori, Dadang Dwi Putra, S. Robbert Gradstein, Patrick HÃ¶hn, JÃ¼rgen Kluge, Friederike Orend, Ramadhaniel Pitopang, Shahabuddin Saleh, Christian H. Schulze, Simone G. Sporn, Ingolf Steffan-Dewenter, Sri S. Tjitrosoedirdjo and Teja Tscharntke	2009
3317365	Biodiversity Conservation, Ecosystem Functioning, and Economic Incentives under Cocoa Agroforestry Intensification	D.H.B. Bisseleua, A.D. Missoup, and S. Vidal	2009
3317367	Dung Beetle Assemblages and Seasonality in Primary Forest and Forest Fragments on Agricultural Landscapes in Budongo, Uganda	Philip Nyeko	2009
3317369	Conservation value of cacao agroforestry for amphibians and reptiles in South-East Asia: combining correlative models with follow-up field experiments	Thomas C. Wanger, Akbar Saro, Djoko T. Iskandar, Barry W. Brook, Navjot S. Sodhi, Yann Clough, and Teja Tscharntke	2009
3317376	How human disturbance of tropical rainforest can influence avian fruit removal	Kara L. Lefevre and F. Helen Rodd	2009
3317389	Bat diversity in the vegetation mosaic around a lowland dipterocarp forest of borneo	Daisuke Fukuda, Oswald Braken Tisen, Kuniyasu Momose, Shoko Sakai	2009
3317391	Invasion and retreat: shifting assemblages of dung beetles amidst changing agricultural landscapes in central Peru	Finbarr G. Horgan	2009
3317393	Landscape and farm scale management to enhance biodiversity conservation in the cocoa producing region of southern Bahia, Brazil	Cassano CR, Schroth G, Faria D, Delabie JH, Bede L.	2009
3317398	Termite (Insecta: Isoptera) Species Composition in a Primary Rain Forest and Agroforests in Central Amazonia	Ilse L. Ackerman1, Reginaldo Constantino, Hugh G. Gauch, Jr., Johannes Lehmann, Susan J. Riha, and Erick C. M. Fernandes	2009
3317401	Diversity and activity density of bees visiting crop flowers in Kakamega, Western Kenya	Muo Kasina, Manfred Kraemer, Christopher Martius & Dieter Wittmann	2009
3317515	Changes in ground-foraging ant assemblages along a disturbance gradient in a tropical agricultural landscape	L. Ottonetti, L. Tucci, F. Frizzi, G. Chelazzi & G. Santini	2009
3317516	Oil palm expansion into rain forest greatly reduces ant biodiversity in canopy, epiphytes and leaf-litter	Tom M. Faylea, Edgar C. Turnera, Jake L. Snaddona, Vun Khen Cheyb, Arthur Y.C. Chungb, Paul Eggletonc, William A. Fostera	2009
3317534	Agricultural surroundings support flower-visitor networks in an Afrotropical rain forest	Melanie Hagen, Manfred Kraemer	2009
3309901	Effect of planted fallow systems on Zonocerus variegatus (Orthoptera: Pyrgomorphidae) abundance in the humid forest zone of Southern Cameroon.	S. Kekeunou, S. Hauser, S. Weise, J. Messi & I. Moglan	2010
3310559	Efficiency of an agrosystem designed for family farming in the pre-Amazon region	Alana das Chagas Ferreira Aguiar, Idelfonso Colares de Freitas, Cristina Silva Carvalho, Paulo Henrique Marques Monroe, and Emanoel Gomes de Moura	2010
3314162	Conserving forest tree diversity in Guinée Forestière (Guinea, West Africa): the role of coffee-based agroforest	MickaeÂ¨l Correia â€¢ Moussa DiabateÂ´ â€¢ PeÂ´p	2010
3315264	Insect pollinator communities under changing land-use in tropical landscapes: implications for agricultural management in Indonesia	Bandung Sahari, Akhmad Rizali, and Damayanti Buchori	2010
3315275	Dynamics of soil properties, soil fauna activity, pepper nutrition and fruit yield under plantain based intercropping sy	Samuel Agele	2010
3315322	Impacts of Tropical Forest Disturbance Upon Avifauna on a Small Island with High Endemism: Implications for Conservation	Thomas Edward Martin and George Alan Blackburn	2010
3317465	Temperature and a dominant dolichoderine ant species affect ant diversity in Indonesian cacao plantations	Arno Wielgoss, Teja Tscharntke, Damayanti Buchori, Brigitte Fiala, Yann Clough	2010
3317493	Effects of farm and landscape management on bird and butterfly conservation in western Honduras	Jeffrey C. Milder, Fabrice A. J. Declerck, Andre Sanfiorenzo, Dalia Merlo Saâ´ Nchez, Diego E. Tobar, and Benjamin Zuckerberg	2010
3317495	Relative contribution of agroforestry, rainforest and openland to local and regional bee diversity	Patrick Hoehn, Ingolf Steffan-Dewenter, Teja Tscharntke	2010
3317525	Effects of Agricultural Intensification on the Assemblage of Leaf-Nosed Bats (Phyllostomidae) in a Coffee Landscape in Chiapas, Mexico	Kimberly Williams-GuilleÂ´n and Ivette Perfecto	2010
3317535	Soil nitrogen and microbial biomass carbon dynamics in native forests and derived agricultural land uses in a humid tropical climate of India	Chandra Bhushan Pandey, G. B. Singh, S. K. Singh & R. K. Singh	2010
3317540	Prospects for biodiversity conservation in the Atlantic Forest: Lessons from aging human-modified landscapes	Marcelo Tabarelli, Antonio Venceslau Aguiar, Milton Cezar Ribeiro, Jean Paul Metzger, Carlos A. Peres	2010
3310337	Agri-environmental evaluation of traditional and alternative corn production systems in Chiapas, Mexico	Carlos Ernesto Aguilar-JimÂ´enez, Alfredo TolÂ´on-Becerra, Xavier BolÂ´Ä±var Lastra-Bravo	2011
3315381	Soil Fertility, Mineral Nitrogen, and Microbial Biomass in Upland Soils of the Central Amazon under Different Plant Covers	A. Moreira, N.K. Fageria, A. Garcia Y Garcia	2011
3316619	Impact of Mango Manila Management Systems on Arthropods in Foliage and Weeds	HÃ©ctor Cabrera-Mireles , FÃ©lix D. Murillo-Cuevas , Dora A. Ortega-Zaleta , Juan A. Villanueva-JimÃ©nez and Agripino A. Escobar-DomÃ­nguez	2011
3317549	Land-use systems affect archaeal community structure and functional diversity in western amazon soils	AcÃ¡cio Aparecido Navarrete, Rodrigo GouvÃªa Taketani, Lucas William Mendes, Fabiana de Souza Cannavan, Fatima Maria de Souza Moreira & Siu Mui Tsai	2011
3317550	The conservation value of oil palm plantation estates, smallholdings and logged peat swamp forest for birds	Badrul Azhar, David B. Lindenmayer, Jeff Wood, Joern Fischer, Adrian Manning, Chris McElhinny, Mohamed Zakaria	2011
3317567	Impacts of forest fragmentation on the genetic diversity and population structure of Pachycondyla obscurans in Sabah, Malaysian Borneo	Noel Tawatao, Neil E. Harper, Maryati Mohamed, Chey V. Khen, Jeremy B. Searle, and Jane K. Hill	2011
3317569	Decomposition of tissue baits and termite density along a gradient of human land-use intensification in Western Kenya	Godfrey H. Kagezi, Manfred Kaib, Philip Nyeko, Christopher Bakuneeta, Martin SchaÂ¨dler, and Roland Brandl	2011
3317571	Effects of forest modification on bird community composition and seed removal in a heterogeneous landscape in South Africa	Eike Lena Neuschulz , Alexandra Botzat and Nina Farwig	2011
3317592	150-year legacy of land use on tree species composition in old-secondary forests of Jamaica	Shauna-Lee Chai and E. V. J. Tanner	2011
3317599	Species richness and spore abundance of arbuscular mycorrhizal fungi across distinct land uses in Western Brazilian Amazon	Sidney Luiz StÃ¼rmer & JosÃ© Oswaldo Siqueira	2011
3310607	Nutrient budgeting under coconut-based patchouli farming system on Hapludalf.	Y. Y. Kikon , A. K. Singh & V. B. Singh	2012
3310610	Carbon sequestration in litter and soils of coffee based agroforestry systems in central Western Ghats of Kodagu District of Karnataka.	Manjunatha Munishamappa, Devakumar Austin, & Niveditha Muddumadappa	2012
3310626	Effects of short rotation natural fallow on diversity of plant species and population of soil microbes in Aponmu, Ondo State, Nigeria.	DO Oke	2012
3310754	Avian species diversity in oil palm plantations of Agusan del Sur and Compostela Valley, Philippines	Cagod, B. M., & NuÃ±eza, O. M.	2012
3310827	Impact of rubber plantation on carabid beetle communities and species distribution in a changing tropical landscape (southern Yunnan, China).	Ling-Zeng Meng, Konrad Martin, Andreas Weigel & Jing-Xin Liu	2012
3316628	Effects of Land-Use Change on Under Storey Species Composition and Distribution in Tropical Rainforest	Anthony Ifechukwude ODIWE, Joshua Oluwole OLOWOYO, Olufemi AJIBOYE	2012
3317635	Protective shade, tree diversity and soil properties in coffee agroforestry systems in the Atlantic Rainforest biome	Helton Nonato de Souzaa, Ron G.M. de Goede, Lijbert Brussaard, Irene M. Cardoso, Edivania M.G. Duarte, Raphael B.A. Fernandes, Lucas C. Gomes, Mirjam M. Pulleman	2012
3317638	Changes in ant communities along an age gradient of cocoa cultivation in the Oumé region, central Côte d'Ivoire	Mouhamadou KONE, Souleymane KONATE, Kolo YEO, Philippe Kouassi KOUASSI and K. Eduard LINSENMAIR	2012
3317667	Effects of tillage regime, cropping duration and fallow age on diversity and structure of secondary vegetation in Madagascar	Josoa R. Randriamalala, Dominique HervÃ©, Jean-ChrysostÃ´me Randriamboavonjy, StÃ©phanie M. CarriÃ¨re	2012
3317682	Can Joint Carbon and Biodiversity Management in Tropical Agroforestry Landscapes Be Optimized?	Michael Kessler, Dietrich Hertel, Hermann F. Jungkunst, JuÂ¨ rgen Kluge, Stefan Abrahamczyk, Merijn Bos, Damayanti Buchori, Gerhard Gerold, S. Robbert Gradstein, Stefan KoÂ¨ hler, Christoph Leuschner, Gerald Moser, Ramadhanil Pitopang, Shahabuddin Saleh, Christian H. Schulze, Simone G. Sporn, Ingolf Steffan-Dewenter, Sri S. Tjitrosoedirdjo, Teja Tscharntke	2012
3317691	Change in Land Use Alters the Diversity and Composition of Bradyrhizobium Communities and Led to the Introduction of Rhizobium etli into the Tropical Rain Forest of Los Tuxtlas (Mexico)	Ernesto OrmeÃ±o-Orrillo & Marco A. Rogel-HernÃ¡ndez & Lourdes Lloret & Aline LÃ³pez-LÃ³pez & Julio MartÃ­nez & Isabelle Barois & Esperanza MartÃ­nez-Romero	2012
3317791	Long-term change of ant community structure in cacao agroforestry landscapes in Indonesia	Akhmad Rizali, Yann Clough, Damayanti Buchori, Meldy L.A Hosang, Merijn M. Bos, Teja Tscharntke	2012
3314213	The presence and distribution of small carnivores in oil palm plantation and their role in controlling rat damage: preliminary results from a camera trapping study	Mohd Naim1 , Andreas Dwi Advento1 , Sudharto Ps1 , Andrew P. Jennings2 , Geraldine Veron3 , Aude Verwilghen4 , Jean-Pierre Caliman1	2012
3308728	The effect of grassy field margins and fertilizer on soil water, plant nutrient levels, stem borer attacks and yield of maize in the humid forest zone of Cameroon	Rose Ndemah, Fritz Schulthess, & Christian Nolte	2013
3311167	Tree diversity mediates the distribution of longhorn beetles (Coleoptera: Cerambycidae) in a changing tropical landscape (southern Yunnan, SW China).	Ling-Zeng Meng, Konrad Martin, Andreas Weigel, & Xiao-Dong Yang	2013
3314219	Influence of insecticide treatment on ant diversity in tropical agroforestry system: some aspect of the recolonization process.	ZÃ©phirin Tadu, Champlain DjiÃ©to-Lordon, Regis Babin, Yede, Edith Blandine Messop-Youbi, and Abraham Fomena	2013
3315475	Plant management and biodiversity conservation in NÃ¡huatl homegardens of the TehuacÃ¡n Valley, Mexico	Carolina Larios, Alejandro Casas, Mariana Vallejo, Ana Isabel Moreno-Calles and JosÃ© Blancas	2013
3315497	Trait-dependent declines of species following conversion of rain forest to oil palm plantations	Michael J. M. Senior â€¢ Keith C. Hamer â€¢ Simon Bottrell â€¢ David P. Edwards â€¢ Tom M. Fayle â€¢ Jennifer M. Lucey â€¢ Peter J. Mayhew â€¢ Robert Newton â€¢ Kelvin S.-H. Peh â€¢ Frederick H. Sheldon â€¢ Christopher Stewart â€¢ Alison R. Styring â€¢ Michael D. F. Thom â€¢ Paul Woodcock â€¢ Jane K. Hill	2013
3315511	Acidobacterial community responses to agricultural management of soybean in Amazon forest soils	AcÃ¡cio A. Navarrete, Eiko E. Kuramae, Mattias de Hollander, Agata S. Pijl, Johannes A. van Veen, Siu M. Tsai	2013
3317717	Tree community structure, dynamics, and diversity partitioning in a Bornean tropical forested landscape	Michiko Nakagawa, Kuniyasu Momose, Keiko Kishimoto-Yamada, Tamaki Kamoi, Hiroshi O. Tanaka, Michi Kaga, Satoshi Yamashita, Takao Itioka, Hidetoshi Nagamasu, Shoko Sakai, Tohru Nakashizuka	2013
3317734	Arboreal Ant Assemblages Respond Differently to Food Source and Vegetation Physiognomies: a Study in the Brazilian Atlantic Rain Forest	JJ Resende, PEC Peixoto, EN Silva JHC Delabie & GMM Santos	2013
3317737	Both forest fragmentation and coffee cultivation negatively affect epiphytic orchid diversity in Ethiopian moist evergreen Afromontane forests	Kitessa Hundera, Raf Aerts, Matthias De Beenhouwer, Koen Van Overtveld, Kenny Helsen, Bart Muys, Olivier Honnay	2013
3317758	Species richness and guild composition in rubber plantations compared to secondary forest on Hainan Island, China	Shining Li, Fasheng Zou, Qiang Zhang, Frederick H. Sheldon	2013
3317759	Local and landscape drivers of biodiversity of four groups of ants in coffee landscapes	A. De la Mora, C. J. Murnen, S. M. Philpott	2013
3317762	Does the tropical agricultural matrix bear potential for primate conservation? A baseline study from Western Uganda	VÃ­ctor Blanco, Matthias Waltert	2013
3317765	Phosphorus Dynamics in the Conversion of a Secondary Forest Into a Rubber Tree Plantation in the Amazon Rainforest	AdÃ´nis Moreira, Larissa Alexandra Cardoso Moraes, Rean Augusto Zaninetti, and Bruna Trovo Canizella	2013
3317771	Shade Tree Diversity, Cocoa Pest Damage, Yield Compensating Inputs and Farmersâ€™ Net Returns in West Africa	HerveÂ´ Bertin Daghela Bisseleua, Daniel Fotio, Yede, Alain Didier Missoup, Stefan Vidal3	2013
3317782	Effect of land-use and elevation on microbial biomass and water extractable carbon in soils of Mt. Kilimanjaro ecosystems	Holger Pabst, Anna KÃ¼hnel, Yakov Kuzyakov	2013
3317794	"Impacts of logging and conversion of rainforest to oil palm on the functional diversity of birds in Sundaland"	FELICITY A. EDWARDS, DAVID P. EDWARDS, KEITH C. HAMER & RICHARD G. DAVIES	2013
3311359	Biodiversity of leaf-litter ants in fragmented tropical rainforests of Borneo: the value of publically and privately managed forest fragments	Noel Tawatao, Jennifer M. Lucey, Michael Senior, Suzan Benedick, Chey Vun Khen, Jane K. Hill & Keith C. Hamer	2014
3314262	Are coffee agroforestry systems suitable for circa situm conservation of indigenous trees? A case study from Central Kenya	F. Pinard â€¢ E. Joetzjer â€¢ R. Kindt â€¢ K. Kehlenbeck	2014
3314272	Contribution of cocoa agroforestry systems to family income and domestic consumption: looking toward intensification	Rolando Cerda â€¢ Olivier Deheuvels â€¢ David Calvache â€¢ Lourdes Niehaus â€¢ Yara Saenz â€¢ Justine Kent â€¢ Sergio Vilchez â€¢ Alejandra Villota â€¢ Carlos Martinez â€¢ Eduardo Somarrib	2014
3314277	Farmers in CoË†te dâ€™Ivoire value integrating tree diversity in cocoa for the provision of ecosystem services	E. Smith Dumont â€¢ G. M. Gnahoua â€¢ L. Ohouo â€¢ F. L. Sinclair â€¢ P. Vaast	2014
3314632	Ecological impacts of oil palm agriculture on forest mammals in plantation estates and smallholdings	Badrul Azhar, ,David B. Lindenmayer, Jeff Wood, Joern Fischer, Mohamed Zakaria	2014
3315523	The Impact of Selective-Logging and Forest Clearance for Oil Palm on Fungal Communities in Borneo	Dorsaf Kerfahi, Binu M. Tripathi, Junghoon Lee, David P. Edwards, Jonathan M. Adams	2014
3315538	Consequences of tropical land use for multitrophic biodiversity and ecosystem functioning	Andrew D. Barnes, Malte Jochum, Steffen Mumme, Noor Farikhah Haneda, Achmad Farajallah, Tri Heru Widarto & Ulrich Brose	2014
3317806	Does logging and forest conversion to oil palm agriculture alter functional diversity in a biodiversity hotspot?	F. A. Edwards, D. P. Edwards, T. H. Larsen, W. W. Hsu, S. Benedick, A. Chung, C. Vun Khen, D. S. Wilcove & K. C. Hamer	2014
3317813	Ant Diversity in Different Cocoa Agroforest Habitats in the Centre Region of Cameroon	Z. Tadu, C. DjiÃ©to-Lordon Yede, E.B. Messop Youbi, A. Fomena & R. Babin	2014
3317824	Chronosequential changes in species richness of forest-edgedwelling butterflies during forest restoration after swidden cultivation in a humid tropical rainforest region in Borneo	Itioka T, Takano KT, Kishimoto-Yamada K, Tzuchiya T, Ohshima Y, Katsuyama RI, Yago M, Yata O, Nakagawa M, Nakashizuka T.	2014
3317852	Effects of different agricultural systems on soil quality in Northern LimÃ³n province, Costa Rica	Cornwell E.	2014
3317853	Effects of monoculture and polyculture practices in oil palm smallholdings on tropical farmland birds	Badrul Azhar, Chong Leong Puan, Mohamed Zakaria, Nuraishah Hassan, Mohd Arif	2014
3317856	Selective-logging and oil palm: Multitaxon impacts, biodiversity indicators, and trade-offs for conservation planning	David P. Edwards, Ainhoa Magrach, Paul Woodcock, Yinqiu Ji, Norman T.-L. Lim, Felicity A. Edwards, Trond H. Larsen, Wayne W. Hsu, Suzan Benedick, Chey Vun Khen, Arthur Y. C. Chung, Glen Reynolds, Brendan Fisher, William F. Laurance, David S. Wilcove, Keith C. Hamer, & Douglas W. Yu	2014
3317857	Functional structure of ant and termite assemblages in old growth forest, logged forest and oil palm plantation in Malaysian Borneo	Sarah H. Luke, Tom M. Fayle, Paul Eggleton, Edgar C. Turner, Richard G. Davies	2014
3317864	Effects of management intensity on ant diversity in cocoa plantation (Oume, centre west CoË†te dâ€™Ivoire)	Mouhamadou Kone, Souleymane Konate, Kolo Yeo, Philippe Kouassi Kouassi, K. Eduard Linsenmair	2014
3317982	Managing tropical agroforestry for conservation of flocking migratory birds	Molly E. McDermott â€¢ Amanda D. Rodewald â€¢ Stephen N. Matthews	2014
3317998	Responses of Soil Fungi to Logging and Oil Palm Agriculture in Southeast Asian Tropical Forests	K. L. McGuire & H. Dâ€™Angelo & F. Q. Brearley & S. M. Gedallovich & N. Babar & N. Yang & C. M. Gillikin & R. Gradoville & C. Bateman & B. L. Turner & P. Mansor & J. W. Leff & N. Fierer	2014
3311721	Effects of oil palm plantations on anuran diversity in the eastern Amazon	Fabricio S. Correa, Leandro Juen, Lenise C. Rodrigues, Heriberto F. Silva-Filho, and Maria C. Santos-Costa	2015
3311775	Influence of maize herbicides on weed seed bank diversity in a humid forest agro-ecology of south-eastern Nigeria.	Udensi Ekea Udensi, Ikechukwu Asogwa and Ochekwu Benard	2015
3312044	Influence of soil fertility management practices on the nodule-forming ability of some soybean varieties in a sub-humid environment, Nigeria.	Longinus N. Aniekwe	2015
3314282	Effects of slash-and-burn practices on soil seed banks in secondary forest successions in Madagascar	Josoa R. Randriamalala a , Dominique HervÃ© b , Philippe Letourmy c , StÃ©phanie M. CarriÃ¨re	2015
3314325	Spatial heterogeneity of soil quality around mature oil palms receiving mineral fertilization	M.P. Carron a, * , Q. Auriac a, b , D. Snoeck a , C. Villenave c , E. Blanchart d , F. Ribeyre e , R. Marichal a , M. Darminto f , J.P. Caliman	2015
3314635	Marginal effects on biodiversity, carbon sequestration and nutrient cycling of transitions from tropical forests to cacao farming systems	Elizabeth A. Obeng, Francisco X. Aguilar	2015
3314640	Effects of in situ habitat quality and landscape characteristics in the oil palm agricultural matrix on tropical understory birds, fruit bats and butterflies	Badrul Azhar, Chong Leong Puan, Najjib Aziz, Muhammad Sainuddin, Nurfatin Adila, Sohaimi Samsuddin, Siti Asmah, Muhamad Syafiq, Syafiq A. Razak, Ahmad Hafizuddin, Ainil Hawa, Syari Jamian	2015
3315658	Determinants of bird assemblage composition in riparian vegetation on sugarcane farms in the Queensland Wet Tropics	Anita F. Keir, Richard G. Pearson, Robert A. Congdon	2015
3315744	Evaluation of the similarity in tree community composition in a tropical rainforest using airborne LiDAR data	Keiko Ioki, Satoshi Tsuyuki, Yasumasa Hirata, Mui-How Phua, Wilson Vun Chiong Wong, Zia-Yiing Ling, Shazrul Azwan Johari, Alexius Korom, Daniel James, Hideki Saito, Gen Takao	2015
3316258	Poor Prospects for Avian Biodiversity in Amazonian Oil Palm	Alexander C. Lees, NÃ¡rgila G. Moura, Arlete Silva de Almeida, Ima C. G. Vieira	2015
3317905	Diversity, richness and degree of colonization of arbuscular mycorrhizal fungi in coconut cultivated along with intercrops in high productive zone of Kerala, India	P. P. Rajeshkumar & George V. Thomas & Alka Gupta & Murali Gopal	2015
3317918	Revealing Regional Deforestation Dynamics in North-Eastern Madagascar: Insights from Multi-Temporal Land Cover Change Analysis	Julie G. Zaehringer, Sandra Eckert and Peter Messerli	2015
3317926	Degradation of Root Community Traits as Indicator for Transformation of Tropical Lowland Rain Forests into Oil Palm and Rubber Plantations	Josephine Sahner, Sri Wilarso Budi, Henry Barus, Nur Edy, Marike Meyer, Marife D. Corre, Andrea Polle	2015
3317931	Soil-Borne Microbiome: Linking Diversity to Function	Lucas W. Mendes & Siu M. Tsai & AcÃ¡cio A. Navarrete & Mattias de Hollander & Johannes A. van Veen & Eiko E. Kuramae	2015
3317938	Specific microbial gene abundances and soil parameters contribute to C, N, and greenhouse gas process rates after land use change in Southern Amazonian Soils	Daniel R. Lammel, Brigitte J. Feigl, Carlos C. Cerri and Klaus NÃ¼sslein	2015
3317949	Changes in the dynamics of functional groups in communities of dung beetles in Atlantic forest fragments adjacent to transgenic maize crops	Renata C. Campos, Malva I.M. HernÃ¡ndez	2015
3317954	Functional diversity and stability of litter-invertebrate communities following land-use change in Sumatra, Indonesia	Steffen Mumme, Malte Jochum, Ulrich Brose, Noor Farikhah Haneda, Andrew D. Barnes	2015
3317955	Richness and abundance of Aechmea and Hohenbergia Bromeliaceae) in forest fragments and shade cocoa plantations in two contrasting landscapes in southern Bahia, Brazil	VirgÃ­nia de Fernandes Souza, Jamille de Assis Bomfim, Talita Fontoura and Eliana Cazetta	2015
3317970	Oil palm plantations fail to support mammal diversity	Sam Yue, Jedediah F. Brodie, Elise F. Zipkin, Henry Bernard	2015
3317971	Bird communities in tropical agroforestry ecosystems: an underappreciated conservation resource	Skye M. Greenler â€¢ James J. Ebersole	2015
3317977	The effects of land-use change on the endemic avifauna of Makira, Solomon Islands: endemics avoid monoculture	Tammy E. Davies, Rohan H. Clarke, John G. Ewen, Ioan R. A. Fazey , Nathalie Pettorelli and Will Cresswell	2015
3317985	Importance of Ethiopian shade coffee farms for forest bird conservation	Evan R. Buechley a,â‡‘ , Ã‡agË˜an H. SekerciogË˜lu a,b , Anagaw Atickem c , Gelaye Gebremichael d , James Kuria Ndungu e , Bruktawit Abdu Mahamued f , Tifases Beyene g , Tariku Mekonnen c,h , Luc Lens i	2015
3312521	Shifting agriculture supports more tropical forest birds than oil palm or teak plantations in Mizoram, northeast India	Jaydev Mandal and T. R. Shankar Raman	2016
3314348	Do the impact of organic residues on soil quality extend beyond the deposition area under oil palm?	M.P. Carron a, * , Q. Auriac a, b , D. Snoeck a , C. Villenave c , E. Blanchart d , F. Ribeyre e , R. Marichal a, f , M. Darminto f , J.P. Caliman	2016
3314357	Unsustainable landscapes of deforested Amazonia: An analysis of the relationships among landscapes and the social, economic and environmental profiles of farms at different ages following deforestation	Patrick Lavellea,b, *, Sylvain DolÃ©decc , Xavier Arnauld de Sartred , Thibaud DecaÃ«nse , Valery Gondf , Michel Grimaldia , Johan Oszwaldg , Bernard Huberth , Bertha Ramirezi , Iran Veigaj , SimÃ£o de Souzaj , William Santos de Assisj , Fernando Michelottij , Marlucia Martinsk , Alexander Feijool , Pierre Bommelm, Edna CastaÃ±edai , Patricia Chaconn , Thierry Desjardinsa , Florence Dubsa , Erika…	2016
3315705	Mapping the structure of Borneo's tropical forests across a degradation gradient	M. Pfeifer, L. Kor, R. Nilus, E. Turner, J. Cusack, I. Lysenko, M. Khoo, V.K. Chey, A.C. Chung, R.M. Ewers	2016
3315708	How natural Forest Conversion Affects Insect Biodiversity in the Peruvian Amazon: Can Agroforestry Help?	Jitka Perry, Bohdan Lojka, Lourdes G. Quinones Ruiz, Patrick Van Damme, Jakub HouÅ¡ka, Eloy Fernandez Cusimamani	2016
3315739	Distribution of Invasive Plant Species in Different Land-Use Systems in Sumatera, Indonesia	Indah Wahyuni, Sulistijorini, Setiabudi, Ana Meijide, Miki Nomura, Holger Kreft, Katja Rembold, Sri. S Tjitrosoedirjo, Soekisman Tjitrosoedirjo	2016
3318008	Changes in Structure and Functioning of Protist (Testate Amoebae) Communities Due to Conversion of Lowland Rainforest into Rubber and Oil Palm Plantations	Valentyna Krashevska1 *, Bernhard Klarner1 , Rahayu Widyastuti2 , Mark Maraun1 , Stefan Scheu1	2016
3318047	Responses of tropical fruit bats to monoculture and polyculture farming in oil palm smallholdings	Muhamad Syafiq a , Abd Rahman Nur Atiqah b , Amal Ghazali a , Siti Asmah a , Muhammad S. Yahya a , Najjib Aziz c , Chong Leong Puan a, d , Badrul Azhar	2016
3318051	Agricultural intensification alters bat assemblage composition and abundance in a dynamic Neotropical landscape	Katherine A. Cleary1,2,3, Lisette P. Waits1 , and Bryan Finegan2	2016
3318080	Effects of land-use change on vascular epiphyte diversity in Sumatra (Indonesia)	Tim Böhnert, Arne Wenzel, Christian Altenhövel, Lukas Beeretz, Sri Sudarmiyati Tjitrosoedirdjo, Ana Meijide, Katja Rembold, Holger Kreft	2016
3318087	Effects of forests, roads and mistletoe on bird diversity in monoculture rubber plantations	Rachakonda Sreekar1,2, Guohualing Huang1, MikaYasuda1,3, Rui-ChangQuan1, EbenGoodale4, RichardT. Corlett1 & KyleW.Tomlinson	2016
3318100	Bird Responses to Lowland Rainforest Conversion in Sumatran Smallholder Landscapes, Indonesia	Walesa Edho Prabowo1â˜¯, Kevin Darras2â˜¯*, Yann Clough2 , Manuel Toledo-Hernandez2 , Raphael Arlettaz1 , Yeni A. Mulyani3 , Teja Tscharntke	2016
3318103	Oil palm expansion drives avifaunal decline in the Pucallpa region of Peruvian Amazonia	Alicia Srinivas a,âˆ— , Lian Pin Koh	2016
3318104	The impact of tropical forest logging and oil palm agriculture on the soil microbiome	Binu M. Tripathi , David P. Edwards , Lucas William Mendes, Mincheol Kim, Ke Dong, Hyoki Kim, Jonathan M. Adams	2016
3318117	Rainforest Conversion to Rubber Plantation May Not Result in Lower Soil Diversity of Bacteria, Fungi, and Nematodes	Dorsaf Kerfahi & Binu M. Tripathi & Ke Dong & Rusea Go & Jonathan M. Adams	2016
3318140	Effects of polyculture and monoculture farming in oil palm smallholdings on tropical fruit-feeding butterfly diversity	Siti Asmah Amal Ghazali Muhammad Syafiq Muhammad S. Yahya Tan L. Peng Ahmad R. Norhisham Chong L. Puan Badrul Azhar David B. Lindenmayer	2016
3312575	Influence of rice (Oryza sativa) habit groups and moisture conservation practices on soil physical and microbial properties in rice + lathyrus relay cropping system under rice fallows in Eastern Plateau of India	R N SINGH1, C S PRAHARAJ2, RAHUL KUMAR3, S S SINGH4, N KUMAR5 and UMMED SINGH6	2017
3312584	Conversion of rainforest into agroforestry and monoculture plantation in China: Consequences for soil phosphorus forms and microbial community	Jinchuang Wang a,b, âŽ, Changqi Ren a,c , Hanting Cheng a,b , Yukun Zou a,b , Mansoor Ahmed Bughio d , Qinfen Li	2017
3312852	Species Diversity in a Naturally Managed Rubber Plantation in Hainan Island, South China	Guoyu Lan, Zhixiang Wu, Bangqian Chen, and Guishui Xie	2017
3314424	Rubber plantation ageing controls soil biodiversity after land conversion from cassava	Monrawee Peerawat1,10, Aimeric Blaud2 , Jean Trap3, 11, Tiphaine Chevallier3, 11, Pascal Alonso4 , Frederic Gay5, 11, Philippe Thaler5, 11, 12, Ayme Spor6 , David Sebag7,8, Choosai Chutinan9 , Nopmanee Suvannang1 , Kannika Sajjaphan10, 12 * & Alain Brauman	2017
3314706	Structure and composition of cocoa agroforests in the humid forest zone of Southern Cameroon	Denis J. Sonwa, Bernard A. Nkongmeneck, Stephan F. Weise, Maturin T. chatat, Akin A. Adesina, Marc J. J. Janssens	2017
3315776	Cross-boundary subsidy cascades from oil palm degrade distant tropical forests	Matthew Scott Luskin, Justin S. Brashares, Kalan Ickes, I-Fang Sun, Christine Fletcher, S. Joseph Wright, Matthew D. Potts	2017
3315804	Oil palm monoculture induces drastic erosion of an Amazonian forest mammal fauna	Ana Cristina Mendes-Oliveira, Carlos A. Peres, Paula Cristina R. de A. MaueÂ´s, Geovana Linhares Oliveira, Ivo G. B. Mineiro, Susanne L. Silva de Maria, Renata C. S. Lima	2017
3315821	Consequences of tropical forest conversion to oil palm on soil bacterial community and network structure	Stephen A. Wood, Jack A. Gilbert, Jonathan W. Leff, Noah Fierer, Heather D'Angelo, Carling Bateman, Seren M. Gedallovich, Caitlyn M. Gillikin, Mary R. Gradoville, Patahayah Mansor, Audrey Massmann, Nina Yang, Benjamin L. Turner, Francis Q. Brearley, Krista L. McGuire	2017
3315839	Response of tropical birds to habitat modifications in fragmented forest patches: A case from a tropical lowland rainforest in south-west Sri Lanka	P. Perera, S. Wijesinghe, N. Dayawansa, S. Marasinghe and C. Wickramarachchi	2017
3315971	Impact of Land-use Change on Vertical Soil Bacterial Communities in Sabah	Hoe Seng Tin, Kishneth Palaniveloo, Junia Anilik, Mathavan Vickneswaran, Yukihiro Tashiro, Charles S. Vairappan, Kenji Sakai	2017
3318145	Trophic niches, diversity and community composition of invertebrate top predators (Chilopoda) as affected by conversion of tropical lowland rainforest in Sumatra (Indonesia)	Bernhard Klarner1 *, Helge Winkelmann1Â¤ , Valentyna Krashevska1 , Mark Maraun1 , Rahayu Widyastuti2 , Stefan Scheu1,3	2017
3318161	Plant diversity, forest dependency, and alien plant invasions in tropical agricultural landscapes	Katja Rembolda,âŽ , Hardianto Mangopob , Sri Sudarmiyati Tjitrosoedirdjoc , Holger Krefta	2017
3318175	Mammalian species abundance across a gradient of tropical land-use intensity: A hierarchical multi-species modelling approach	Oliver R. Wearna,b,âŽ , J. Marcus Rowcliffeb , Chris Carboneb , Marion Pfeifera , Henry Bernardc , Robert M. Ewersa	2017
3318178	Seasonal patterns in the diversity of histerid beetles (histeridae) are ecosystem specific? A case in para state, northern brazil	Cajaiba, R. L., Perico, E., Silva, W. B., and Santos, M	2017
3318181	Tropical Rainforest and Human-Modified Landscapes Support Unique Butterfly Communities That Differ in Abundance and Diversity	Hemchandranauth Sambhu,1,2,3 Tobin Northfield,1 Alliea Nankishore,4 Abdullah Ansari,3 and Stephen Turton1	2017
3314436	Opportunities for sustainable intensification of coffee agro-ecosystems along an altitudinal gradient on Mt. Elgon, Uganda	Eric Rahna,b,c,âŽ , Theresa Liebigb,c,f , Jaboury Ghazoula , Piet van Astenc,h , Peter LÃ¤derachb , Philippe Vaastd,e , Alejandra Sarmientoc,g , Claude Garciaa,e , Laurence Jassogne	2018
3314443	Native coffee agroforestry in the Western Ghats of India maintains higher carbon storage and tree diversity compared to exotic agroforestry	JoannÃ¨s Guillemota,b,c,âŽ , Guerric le Mairea,b,d , Manjunatha Munishamappae , Fabien Charbonniera,b,f , Philippe Vaasta	2018
3314450	First typology of cacao (Theobroma cacao L.) systems in Colombian Amazonia, based on tree species richness, canopy structure and light availability	Juan Carlos SuaÂ´rez Salazar1,2, Marie Ange Ngo Bieng3,4*, Luz Marina Melgarejo2 , Julio A. Di Rienzo5 , Fernando Casanoves4	2018
3314675	Impacts of shaded agroforestry management on carbon sequestration, biodiversity and farmers income in cocoa production landscapes	Romaike S, Middendorp, Veerle Vanacker, Eric F, Lambin	2018
3315904	Edge effects of oil palm plantations on tropical anuran communities in Borneo	Sarah A. Scriven, Graeme R. Gillespie, Samsir Laimun, BenoÃ®t Goossens	2018
3315911	Trade offs for butterfly alpha and beta diversity in human modified landscapes and tropical rainforests	Hemchandranauth Sambhu, Alliea Nankishore, Stephen M. Turton, Tobin D. Northfield	2018
3315920	The effect of forest fragments on abundance, diversity and species composition of predatory ants in sugarcane fields	Luan A.O. Santosa, Armin Bischoff, Odair A. Fernandes	2018
3316454	Conservation of Neotropical migratory birds in tropical hardwood and oil palm plantations	Ruth E. Bennett, Wendy Leuenberger, Bianca B. Bosarreyes Leja, Alejandro Sagone CaÂ´ceres, Kirsten Johnson, Jeffery Larkin	2018
3316700	Ecological Impacts of Oil-Palm Plantation on Butterfly and Bird Species Diversity	Rozza Tri Kwatrina , Yanto Santosa , M. Bismark , Nyoto Santoso	2018
3318189	Alley-cropping system can boost arthropod biodiversity and ecosystem functions in oil palm plantations	Mohamad Ashrafa , Raja Zulkifli a , Ruzana Sanusib,c , Kamil A. Tohirana , Razak Terhemb , Ramle Moslima , Ahmad R. Norhishamb , Adham Ashton-Buttd , Badrul Azhar	2018
3318205	Amphibian and reptile communities of upland and riparian sites across Indonesian oil palm, rubber and forest	Alessio Paoletti a, b, 1 , Kevin Darras b, *, 1 , Herdhanu Jayanto c , Ingo Grass b , Mirza Kusrini d , Teja Tscharntke	2018
3318223	Intensification of Ethiopian coffee agroforestry drives impoverishment of the Arabica coffee flower visiting bee and fly communities	L. Geeraert . R. Aerts . K. Jordaens . I. Dox . S. Wellens . M. Couri . G. Berecha . O. Honnay	2018
3313556	Impact of Different Land-Use Systems on Soil Physicochemical Properties and Macrofauna Abundance in the Humid Tropics of Cameroon	Lawrence Tatanah Nanganoa , 1 Justin Nambangia Okolle,2 Valentine Missi,2 Jacques Roberto Tueche,3 Lewis Dopgima Levai , 4 and Jetro Nkengafac Njukeng5	2019
3313729	Diversity of soil macro-arthropods correlates to the richness of plant species in traditional agroforestry systems in the humid tropics of Mexico	Gilberto Villanueva-LÃ³pezb , Luis A. Lara-PÃ©reza , IvÃ¡n Oros-Ortegaa , Pablo J. RamÃ­rez-Barajasa , Fernando Casanova-Lugoa,âŽ , Rodimiro Ramos-Reyesb , Deb R. Aryal	2019
3316000	Linking size spectrum, energy flux and trophic multifunctionality in soil food webs of tropical landâ€use systems	Anton M. Potapov, Bernhard Klarner, Dorothee Sandmann, Rahayu Widyastuti, Stefan Scheu	2019
3316514	Effect of habitat loss and fragmentation on fruit-feeding butterflies in the Brazilian Atlantic Forest	D.H.A. Melo, B.K.C. Filgueiras, C.A. Iserhard, L. Iannuzzi, A.V.L. Freitas, and I.R. Leal	2019
3316736	Effects of Understory Vegetation Management on Plant Communities in Oil Palm Plantations in Sumatra, Indonesia	Sarah H. Luke, Dedi Purnomo, Andreas Dwi Advento, Anak Agung Ketut Aryawan, Mohammad Naim, Rachel N. Pikstein, Sudharto Ps, T. Dzulfikar S. Rambe, Soeprapto, Jean-Pierre Caliman, Jake L. Snaddon, William A. Foster and Edgar C. Turner	2019
3318216	Intensive tropical land use massively shifts soil fungal communities	Nicole Brinkmann1, Dominik Schneider 2, Josephine Sahner1, Johannes Ballauf1, Nur Edy 1,3, Henry Barus3, Bambang Irawan4, SriWilarso Budi5, MatinQaim6, Rolf Daniel 2 & Andrea Polle 1	2019
3318221	Reducing Fertilizer and Avoiding Herbicides in Oil Palm Plantationsâ€”Ecological and Economic Valuations	Kevin F. A. Darras 1 *, Marife D. Corre2 , Greta Formaglio2 , Aiyen Tjoa3 , Anton Potapov 4,5 , Fabian Brambach6 , Kibrom T. Sibhatu7 , Ingo Grass 1,8, Andres Angulo Rubiano1,6 , Damayanti Buchori 9 , Jochen Drescher 4 , Riko Fardiansah10, Dirk HÃ¶lscher 11 , Bambang Irawan12, Thomas Kneib13, Valentyna Krashevska4 , Alena Krause4 , Holger Kreft 6 , Kevin Li 1 , Mark Maraun4 , Andrea Polle14,15, A…	2019
3318227	Changes in Trophic Groups of Protists With Conversion of Rainforest Into Rubber and Oil Palm Plantations	Garvin Schulz1 *, Dominik Schneider2 , Nicole Brinkmann3 , Nur Edy3,4 , Rolf Daniel2 , Andrea Polle3,5 , Stefan Scheu1,5 and Valentyna Krashevska1	2019
3313904	Conversion to agroforestry and monoculture plantation is detrimental to the soil carbon and nitrogen cycles and microbial communities of a rainforest	Jinchuang Wang a,b,c,* , Yukun Zou a,d , Diana Di Gioia d , Brajesh K. Singh e,f , Qinfen Li	2020
3314002	Tropical rainforest conversion into rubber plantations results in changes in soil fungal composition, but underling mechanisms of community assembly remain unchanged	Guoyu Lana,b,âŽ , Zhixiang Wua,b , Chuan Yanga,b , Rui Suna,b , Bangqian Chena,b , Xian Zhang	2020
3314528	Rubber agroforestry in Thailand provides some biodiversity benefits without reducing yields	Eleanor Warren-Thomas1,2 | Luke Nelson3 | Watinee Juthong4,5 | Sara Bumrungsri5 | Oskar BrattstrÃ¶m6 | Laetitia Stroesserâ€Š7,8 | BÃ©nÃ©dicte Chambon7,8 | Ã‰ric Penot9,10 | Uraiwan Tongkaemkaew11 | David P. Edwards3 | Paul M. Dolman	2020
3316097	Changes in the Abundance and Composition of a Microbial Community Associated with Land Use Change in a Mexican Tropical Rain Forest	Dulce Flores-RenterÃ­a, Irene SÃ¡nchez-GallÃ©n, Diego Morales-Rojas, John Larsen, Javier Ãlvarez-SÃ¡nchez	2020
3316104	Ecological drivers of pteridophyte diversity and distribution in Togo (West Africa)	Komla Elikplim Abotsia, Ruksan Boseb, Kossi Adjossoua, Vincent Deblauweb, Germinal Rouhane, Kossi Novinyo Seglaa, Komina Honam Atsria, Kouami Kokou	2020
3316126	Unravelling the effects of tropical land use conversion on the soil microbiome	Dirk Berkelmann, Dominik Schneider, Anja Meryandini and Rolf Daniel	2020
3316150	Functional losses in ground spider communities due to habitat structure degradation under tropical land-use change	Anton M. Potapov, Nadine Duperre, Malte Jochum, Kerstin Dreczko, Bernhard Klarner, Andrew D. Barnes, Valentyna Krashevska, Katja Rembold, Holger Kreft, Ulrich Brose, Rahayu Widyastuti, Danilo Harms, Stefan Scheu	2020
3316155	Conversion to agroforestry and monoculture plantation is detrimental to the soil carbon and nitrogen cycles and microbial communities of a rainforest	Jinchuang Wang , Yukun Zou, Diana Di Gioia d , Brajesh K. Singh, Qinfen Li	2020
3316158	Diversity of butterflies (Lepidoptera) across rainforest transformation systems in Jambi, Sumatra, Indonesia	Rawati Panjaitan, Jochen Drescher, Damayanti Buchori, Djunijanti Peggie, Idham Sakti Harahap, Stefan Scheu, Purnama Hidayat	2020
3316161	Dimensions of Phyllostomid Bat Diversity and Assemblage Composition in a Tropical Forest-Agricultural Landscape	Farah Carrasco-Rueda and Bette A. Loiselle	2020
3316163	Impact of agricultural crop type and hunting on bird communities of two villages in Bandung, West Java, Indonesia	Lukmanul Hakim, Oekan S. Abdoellah, Parikesit, Susanti Withaningsih	2020
3316164	Effects of agricultural systems on the anuran diversity in the Colombian Amazon	Juan C. DÃ­az-Ricaurte, Nayra Camila Arriaga Villegasd , Juan David LÃ³pez Coronadod , Gina Ximena Macias GarzÃ³nd and Bruno F. Fiorillo	2020
3316167	Long-term response of tropical Andisol properties to conversion from rainforest to agriculture	Markus Anda , R.A. Dahlgren	2020
3316771	Impacts of Four Decades of Forest Loss on Vertebrate Functional Habitat on Borneo	Natalia Ocampo-PeÃ±uela, John Garcia-Ulloa, Itto Kornecki, Christopher D. Philipson and Jaboury Ghazoul	2020
3318252	Riparian Reserves Promote Insectivorous Bat Activity in Oil Palm Dominated Landscapes	Katherine E. Mullin1â€ , Natalie Yoh1â€ , Simon L. Mitchell 1 , Saloni Basrur 1 , Dave J. I. Seaman1 , Henry Bernard2 and Matthew J. Struebig1	2020
3318263	The ecological implications of rubber-based agroforestry: Insect conservation and invasion control	Roger Ho Lee | Chase Liu-Wei Wangâ€ƒ| Benoit GuÃ©nard	2020
3318264	Comparison of dung beetle communities (Coleoptera: Scarabaeidae: Scarabaeinae) in oil palm plantations and native forest in the eastern Amazon, Brazil	L. M. Harada 1 î¡€, I. S. AraÃºjo 2* î¡€, W. L. Overal 2 î¡€, F. A. B. Silva 1	2020
3317754	Estimating bat abundance and diversity in a modified tropical environment in central Ghana	Badu, E K; Danquah, E; Nkrumah, E E; Opoku, B A; Oppong, S K; Tschapka, M	2017
4322065	A case study on the effects of disturbance and conversion of tropical lowland rain forest on the non-volant small mammals in north Borneo: Management implications	Bernard, Henry; Fjeldså, Jon; Mohamed, Maryati	2009
4322247	Diversity and assemblage structure of bark-dwelling spiders in tropical rainforest and plantations under different management intensities in Xishuangbanna, China	Kitching, Roger L.,Li, Shuqiang,Liu, Shengjie,Wu, Pengfeng,Yang, Xiaodong,Zheng, Guo	2017
4322281	Evidence of forest restoration success and the conservation value of community-owned forests in Southwest China using dung beetles as indicators	Bai, Ming,Riordan, Philip,Shi, Kun,Slade, Eleanor M.,Sullivan, Casey D.	2018
4322286	Quantifying and understanding land cover changes by large and small oil palm expansion regimes in the Peruvian Amazon	Glinskis, Emmalina A.; Gutiérrez-Vélez, Víctor H.	2019
4322315	Spatial-temporal changes of forests and agricultural lands in Malaysia from 1990 to 2017	Jinfeng Yan, Shanshan Gao, Meirong Xu, & Fenzhen Su	2020
4322339	The role of shaded cocoa plantations in the maintenance of epiphytic orchids and their interactions with phorophytes	Jonas Morales-Linares, José G García-Franco, Alejandro Flores-Palacios, Thorsten Krömer, & Tarin Toledo-Aceves	2019

## Sheet: Map 2 included articles
Map 2: Articles included and extracted
unique_ID	biblio_title	biblio_authors	biblio_year
3318383	Economic evaluation of pollination services comparing coffee landscapes in Ecuador and Indonesia	Roland Olschewski, Teja Tscharntke, Pablo C. BenÃ­tez, Stefan Schwarze, and Alexandra-Maria Klein	2006
3318414	Biodiversity conservation, ecosystem functioning, and economic incentives under cocoa agroforestry intensification	Herve Bisseleua, Missoup A.D, & Stefan Vidal	2009
3318462	Forest bolsters bird abundance, pest control and coffee yield	Daniel S. Karp, Chase D. Mendenhall Randi Figueroa SandÄ±, Nicolas Chaumont, Paul R. Ehrlich, Elizabeth A. Hadly, and Gretchen C. Daily	2013
3318593	Recognizing the role of plant species composition in the modification of soil nutrients and water in rubber agroforestry systems	Junen Wu a,b , Huanhuan Zeng a,b,c , Fan Zhao a,b , Chunfeng Chen a,b , Wenjie Liua,b, âŽ, Bin Yang a,b , Wanjun Zhang	2020
3318847	Impact of Mycorrhiza Fungi from Grassland Rhizosphere and Liquid Organic Fertilizer to the Growth and Yield of Sweet Corn on Ultisols in South Konawe, Indonesia	Halim, Makmur Jaya Arma, Fransiscus S. Rembon, Resman	2015
3318903	Symbiotic Effectiveness of Elite Rhizobia Strains Nodulating Desi Type Chickpea (Cicer arietinum L.) Varieties	Assefa Funga, Chris O. Ojiewo , Losenge Turoop , Githiri Stephen Mwangi	2016
3319161	Impact of the Conservation of Iroko (Miliciaexcelsa (Welw.) C.C. Berg, Moraceae) on the Fertility of Cocoa-growing Soils in Agroforests of DjÃ¨kro (Center-West, CÃ´te d'Ivoire)	Akedrin Tetchi Nicaise, Akotto Odi Faustin, Kouassi Kouadio Claude	2020
3319170	Light Regime Under Eucalyptus deglupta as Hedgerows and its Effect on Intercropped Zea mays	Esmael L. Abas, Onofre S. Corpuz, Lumina D. Cabilo	2016
3319610	Comparison of Sources and Lines Selected for Drought Resistance in Common Bean	Henry TeraÂ´n and Shree P. Singh	2002
3319873	Role of ascospores and conidia in the initiation and spread of South American leaf blight in a rubber tree plantation	J. Guyot, V. Condina , F. Doare, C. Cilas and I. Sache	2014
3319882	The Contribution of Multiple Use Forest Management to Small Farmersâ€™ Annual Incomes in the Eastern Amazon	Plinio Sist, Philippe Sablayrolles, Sophie Barthelon, Liz Sousa-Ota, Jean-FranÃ§ois Kibler, Ademir Ruschel, Marcelo Santos-Melo and Driss Ezzine-de-Blas	2014
3319931	Diversity and pathogenicity of the Ceratocystidaceae associated with cacao agroforests in Cameroon	M. Mbenoun, M. J. Wingfield, A. D. Begoude Boyogueno, F. Nsouga Amougou, S. Petchayo Tigang , G. M. ten Hoopen, C. V. Mfegue, L. Dibog, S. Nyasse, B. D. Wingfieldd and J. Roux	2016
3318560	Logging of rainforest and conversion to oil palm reduces bioturbator diversity but not levels of bioturbation	Jiri Tumaa,b,⁎ , Susannah Fleissc , Paul Eggletond , Jan Frouze , Petr Klimesa , Owen T. Lewisf , Kalsum M. Yusahg , Tom M. Fayle	2019
3319028	Bread Wheat Varietal Development and Release in Southeastern Highlands of Ethiopia	Mideksa, Tamene	2018
3319060	Wheat Yields Under the Canopies of Faidherbiaalbida (Delile) A. Chev and Acacia tortilis (Forssk.) Hayenin Park Land Agroforestry System in Central Rift Valley, Ethiopia	Negeyo Desta, Komicha	2018
4304284	Amendment of soil with African marigold and sunn hemp for management of Meloidogyne incognita in selected legumes	O.K. Adekunle	2011
4304320	Effects of Landrace Legumes-Velvet Bean, Lima Bean and African Yam Bean-On the Performance of Yam, Cassava Based Crop Mixtures	I.I. Ibeawuchi, M.C. Ofoh, M.I. Nwufo and J.C. Obiefuna	2007
4304385	Population dynamics of Meloidogyne incognita and three other phytonematodes on okra cultivars planted in alleys of Leucaena leucocephala and Gliricidia sepium	O. K. Adekunle	2009
4304447	Can intercropping with the cash crop help improve the soil physico-chemical properties of rubber plantations?	Chunfeng Chena,b , Wenjie Liua,⁎ , Junen Wua,b , Xiaojin Jianga,⁎ , Xiai Zhu	2019
4304465	Can soil phosphorus availability in tropical forest systems be increased by nitrogen-fixing leguminous trees?	Seldon Aleixo , Antonio Carlos Gama-Rodrigues, Emanuela Forestieri Gama-Rodrigues, Eduardo Francia Carneiro Campello, Erika Caitano Silva, Jan Schripsema	2020
