# Supplementary material for: A systematic map of evidence on the relationship between agricultural production and biodiversity in tropical rainforest areas
Source: Environ Evid. 2024 Jun 2;13:17. doi: 10.1186/s13750-024-00339-0 (PMC11378777; doi:10.1186/s13750-024-00339-0)
Supplement: Supplementary file 5 — Additional file 5: List of studies excluded at the full-text screening with reason for exclusion. [file 13750_2024_339_MOESM5_ESM.xlsx]

## Sheet: ReadMe
Additional File 5: List of excluded articles at full-text screening
Tab	Description
"Map 1 included articles "	A list of included articles in the data extraction stage of systematic map 1
"Map 2 included articles"	A list of included articles in the data extraction stage of systematic map 2
Map 1 excluded at full-text				Map 2 excluded at full-text
Columns	Name	Description of value		Columns	Name	Description of value
unique_ID	Persistent identifier assigned to the publication: DOI, Handle or URI for example Unique ID for each article	Numeric or alphanumeric string of characters		unique_ID	Persistent identifier assigned to the publication: DOI, Handle or URI for example Unique ID for each article	Numeric or alphanumeric string of characters
fulltext_screening_status	Status after full-text screening performed	excluded		fulltext_screening_status	Status after full-text screening performed	excluded
data_source_type	Source of database type	database| gray literature		data_source_type	Source of database type	database| gray literature
data_source_name	Source of database	Peer reviewed: Scopus, Web of Science Core Collection, Directory of Open Access Journals (DOAJ), Science Publishing Groups, AGRICOLA National Agricultural Library, and Citation Database, AGRIS Agricultural Science and Technology Information Systems Gray literature: Bioversity International, CIFOR, CCAFS, CGIAR, Ecoagriculture Partners, FAO, CIRAD, IDRC, IFPRI, IITA, 3ie, IIED, SANDEE, TEEB, TROPE…		data_source_name	Source of database	Peer reviewed: Scopus, Web of Science Core Collection, Directory of Open Access Journals (DOAJ), Science Publishing Groups, AGRICOLA National Agricultural Library, and Citation Database, AGRIS Agricultural Science and Technology Information Systems Gray literature: Bioversity International, CIFOR, CCAFS, CGIAR, Ecoagriculture Partners, FAO, CIRAD, IDRC, IFPRI, IITA, 3ie, IIED, SANDEE, TEEB, TROPE…
citation_title	Title of the publication	Text		citation_title	Title of the publication	Text
citation_authors	Authors of the publication	Text		citation_authors	Authors of the publication	Text
citation_journal_name	Container of the publication if applicable, e.g. journal title for articles	Text		citation_journal_name	Container of the publication if applicable, e.g. journal title for articles	Text
citation_journal_volume	Volume of the journal article	Numeric or alphanumeric string of characters		citation_journal_volume	Volume of the journal article	Numeric or alphanumeric string of characters
citation_pub_year	Year when the publication was published	YYYY		citation_pub_year	Year when the publication was published	YYYY
fulltext_exclude_reasons	Reason for exlclusion at full-text screening	Article type | Exposure type | Outcome | Population type | Study design | Double/Duplication |Farm produce | Incomplete | Other		fulltext_exclude_reasons	Reason for exlclusion at full-text screening	Article type | Exposure type | Outcome | Population type | Study design | Double/Duplication |Farm produce | Incomplete | Other

## Sheet: Map 1 excluded at full-text 
Map 1: Articles excluded at the full-text screening
unique_ID	fulltext_screening_status	data_source_name	data_source_type	citation_title	citation_authors	citation_journal_name	citation_journal_volume	citation_pub_year	fulltext_exclude_reasons
3308224	excluded	gray literature	CABI	Yield decline of sweet potato in the humid lowlands of Papua New Guinea	Egenae, J; Hartemink, A E; Maino, M; O'Sullivan, J N; Poloma, S; Powell, K S	Agriculture, Ecosystems &amp; Environment	79	2000	Outcome; Population type
3308250	excluded	gray literature	CABI	Restoration pathways for rain forest in southwest Sri Lanka: A review of concepts and models	Ashton, Mark S.; Gunatilleke, C. V.S.; Gunatilleke, I. A.U.N.; Singhakumara, B. M.P.	Forest Ecology and Management	154	2001	Exposure type; Farm Produce; Outcome; Study design
3308258	excluded	gray literature	CABI	An evaluation of direct seeding for reforestation of degraded lands in central São Paulo state, Brazil	Engel, V L; Parrotta, J A	Forest Ecology and Management	152	2001	Exposure type; Farm Produce; Outcome; Population type
3308260	excluded	gray literature	CABI	Evaluation of selected legume cover crops for biomass production, dry season survival and soil fertility improvement in a moist savanna location in Nigeria	Abayomi, Y A; Babatola, J O; Fadayomi, O; Tian, G	African Crop Science Journal	9	2001	Outcome; Population type
3308280	excluded	gray literature	CABI	Management of Chromolaena odorata in Papua New Guinea: status of a biological control programme	Bofeng, I; Donnelly, G; Orapa, W	Proceedings of the Fifth International Workshop on Biological Control and Management of Chromolaena	NA	2002	Population type; Study design
3308287	excluded	gray literature	CABI	Contribution of home gardens to in situ conservation of plant genetic resources farming systems in Ghana	Abbiw, D K; Anchirinah, V M; Asante, I K; Ayernor, G S; Bennett-Lartey, S O; Boateng, S K; Ekpe, P; Markwei, C M	Home gardens and in situ conservation of plant genetic resources in farming systems. Proceedings of	NA	2002	Exposure type; Outcome; Population type; Study design
3308313	excluded	gray literature	CABI	Faunal composition of predator insects in forest fragment and area of vegetables in Jaboticabal region, state of São Paulo, Brazil	Cividanes, F J; Sakemi, L K; Souza, V de P	Acta Scientiarum - Biological Sciences	25	2003	Population type
3308336	excluded	gray literature	CABI	Feeding preferences of duiker (Cephalophus maxwelli, C. rufilatus, and C. niger) in Ivory Coast and Ghana	Hofmann, T; Roth, H	Mammalian Biology	68	2003	Exposure type; Farm Produce; Population type
3308340	excluded	gray literature	CABI	First report of Colletotrichum gloeosporioides causing withertip on twigs and tear stain on fruit of citrus in Morocco	Afellah, M; Benyahia, H; Jrifi, A; Lamsetef, Y; Smaili, C; Timmer, L W	Plant Pathology	52	2003	Exposure type; Outcome; Population type; Study design
3308357	excluded	gray literature	CABI	Effect of solid matrix priming during moist chilling on dormancy breakage and germination of seeds of four fir species	Feurtado, J A; Kermode, A R; YiLun, Ma	New Forests	25	2003	Outcome; Population type
3308363	excluded	gray literature	CABI	Some autecological studies on Amaranthus viridis L	Durrani, M J; Fatima, Ijaz; Gilani, S S; Hussain, Farrukh	Pakistan Journal of Weed Science Research	9	2003	Exposure type; Farm Produce; Outcome; Population type
3308391	excluded	gray literature	CABI	Weed populations in winter wheat as affected by crop sequence, intensity of tillage and time of herbicide application in a cool and humid climate	Richner, W; Rieger, S B; Stamp, P; Streit, B	Weed Research (Oxford)	43	2003	Population type
3308392	excluded	gray literature	CABI	The cassava root mealybug (Stictococcus vayssierei Richard) [Hom: Stictococcidae]: present status and future priorities in Cameroon	Ngeve, J M	African Journal of Root and Tuber Crops	5	2003	Outcome; Population type
3308398	excluded	gray literature	CABI	Influence of fungicide treatments on wheat yield and quality in Transylvania - Romania	Nagy, E	Romanian Agricultural Research	NA	2004	Outcome; Population type
3308399	excluded	gray literature	CABI	Influence of crop rotation and conservation tillage practices on the severity of soil-borne potato diseases in temperate humid agriculture	Carter, M R; Peters, R D; Sanderson, J B; Sturz, A V	Canadian Journal of Soil Science	84	2004	Outcome; Population type
3308410	excluded	gray literature	CABI	The adoption of intensive monocrop horticulture in southern Cameroon	Gockowski, J; Ndoumb&#233;, M	Agricultural Economics (Netherlands)	30	2004	Outcome; Population type
3308419	excluded	gray literature	CABI	The relationship between branch canker and twig dieback of tea caused by Macrophoma theicola	Chen, J S; Ko, W H; Thseng, F M	Journal of Phytopathology	152	2004	Exposure type; Outcome; Population type
3308429	excluded	gray literature	CABI	Revisiting the performance of natural fallows in Central Africa	McDonald, M A; Ngobo, M P; Weise, S F	Scandinavian Journal of Forest Research	19	2004	Exposure type; Outcome; Population type
3308444	excluded	gray literature	CABI	Nitrous oxide emissions following incorporation of improved-fallow residues in the humid tropics	Baggs, E M; Cadisch, G; Millar, N; Ndufa, J K	Global Biogeochemical Cycles	18	2004	Outcome; Population type
3308460	excluded	gray literature	CABI	Optimum sowing dates for okra (Abelmoschus esculentus) in monoculture and mixture with cassava (Manihot esculenta) during the rainy season in the south-west of Nigeria	Bello, N J; Olasantan, F O	Journal of Agricultural Science	142	2004	Outcome; Population type
3308491	excluded	gray literature	CABI	On the growing of grapevines in the tropics	Possingham, J V	Acta Horticulturae	NA	2004	Farm Produce; Population type; Study design
3308494	excluded	gray literature	CABI	Multi-trophic level interactions in a cassava-maize mixed cropping system in the humid tropics of West Africa	Chabi-Olaye, A; Gounou, S; Schulthess, F	Bulletin of Entomological Research	94	2004	Outcome; Population type
3308516	excluded	gray literature	CABI	Influence of agricultural land use on the size and composition of earthworm communities in northern KwaZulu-Natal, South Africa	Dlamini, T C; Haynes, R J	Applied Soil Ecology	27	2004	Population type
3308535	excluded	gray literature	CABI	Mid-term effects of exposure to fungicide-treated seeds in feral rock pigeons (Columba livia)	Peris, S; Pescador, M	Spanish Journal of Agricultural Research	3	2005	Exposure type; Outcome; Population type
3308536	excluded	gray literature	CABI	A study of two ant (Hymenoptera: Formicidae) sampling methods in tropical rain forest	Haneda, Noor Farikhah; Hussin, Mohamed Zakaria; Sajap, Ahmad Said	Journal of Applied Sciences	5	2005	Exposure type
3308565	excluded	gray literature	CABI	Light measurement methods related to forage yield in a grazed northern conifer silvopasture in the Appalachian region of eastern USA	Belesky, D P; Feldhake, C M; Mathias, E L; Neel, J P S	Agroforestry Systems	65	2005	Exposure type; Farm Produce; Outcome; Population type
3308576	excluded	gray literature	CABI	Holocene climatic and environmental change from pollen records of lakes Zempoala and Quila, central Mexican highlands	Almeida-Lenero, L; Cleef, A M; Geel, B van; Hooghiemstra, H	Review of Palaeobotany and Palynology	136	2005	Exposure type; Outcome; Population type
3308581	excluded	gray literature	CABI	Effects of different application methods of azadirachtin against sweetpotato whitefly Bemisia tabaci Gennadius (Hom., Aleyrodidae) on tomato plants	Borgemeister, C; Kumar, P; Poehling, H M	Journal of Applied Entomology	129	2005	Outcome; Population type
3308595	excluded	gray literature	CABI	Effects of curing, moisture, leaf removal, and artificial inoculation with soft-rotting bacteria on the incidence of bacterial soft rot of onion (Allium cepa) bulbs in storage	Triggs, C M; Wright, P J	Australasian Plant Pathology	34	2005	Outcome; Population type
3308601	excluded	gray literature	CABI	Early growth and nutrient accumulation of Grevillea robusta A. Cunn. in G. robusta/maize intercrop	Oke, D O; Owoeye, G	Journal of Agronomy	4	2005	Outcome; Population type
3308637	excluded	gray literature	CABI	Effects of wetness duration and grain development stages on sorghum grain mold infection	Bandyopadhyay, R; Navi, S S; Reddy, R K; Thakur, R P; Yang, X B	Plant Disease	89	2005	Exposure type; Outcome; Population type
3308648	excluded	gray literature	CABI	Effect of nicosulfuron dosages and timing on the postemergence control of cogongrass (Imperata cylindrica) in corn	Adesiyan, S O; Chikoye, D; Lum, A F	Weed Technology	19	2005	Outcome; Population type
3308659	excluded	gray literature	CABI	Effect of cultural methods on leaf spot (Mycosphaerella fragariae) and gray mold (Botrytis cinerea) damage in strawberries	Daniel, C; Schmid, A; Weibel, F	BioControl	50	2005	Outcome; Population type
3308670	excluded	gray literature	CABI	Managing legume cover crops and their residues to enhance productivity of degraded soils in the humid tropics: a case study in Bukoba District, Tanzania	Baijukya, F P; Giller, K E; Ridder, N de	Nutrient Cycling in Agroecosystems	73	2005	Outcome; Population type
3308681	excluded	gray literature	CABI	Evaluating the performance of Leucaena accessions for agroforestry in sub-humid environment, Southern Tanzania	Majule, A E	Tanzania Journal of Science	32	2006	Outcome; Population type
3308701	excluded	gray literature	CABI	Farmers' perception on the importance of variegated grasshopper (Zonocerus variegatus (L.)) in the agricultural production systems of the humid forest zone of Southern Cameroon	Kekeunou, S; Messi, J; Tamò, M; Weise, S	Journal of Ethnobiology and Ethnomedicine	2	2006	Outcome; Population type; Study design
3308705	excluded	gray literature	CABI	Impact of fertility variation on gene diversity and drift in two clonal seed orchards of teak (Tectona grandis Linn. f.)	Lindgren, D; Nagarajan, B; Nicodemus, A; Varghese, M	New Forests	31	2006	Exposure type; Outcome; Population type
3308737	excluded	gray literature	CABI	Effect of town microclimate on the Queensland fruit fly Bactrocera tryoni	Dominiak, B C; Mavi, H S; Nicol, H I	Australian Journal of Experimental Agriculture	46	2006	Exposure type; Outcome; Population type
3308768	excluded	gray literature	CABI	Relations between forest management and slug assemblages (Gastropoda) of deciduous regrowth forests	Kappes, H	Forest Ecology and Management	237	2006	Exposure type; Population type
3308775	excluded	gray literature	CABI	Modifying forestry and agroforestry to increase water productivity in the semi-arid tropics	Black, C R; Muthuri, C W; Ong, C K	CAB Reviews: Perspectives in Agriculture, Veterinary Science, Nutrition and Natural Resources	1	2006	Outcome; Population type
3308793	excluded	gray literature	CABI	Root system and shoot growth of banana (Musa spp.) in two agro-ecological zones in Nigeria	Blomme, G; Ortiz, R; Swennen, R; Tenkouano, A	Infomusa	15	2006	Outcome; Population type
3308797	excluded	gray literature	CABI	The effect of irrigation method on the quality and shelf-life of strawberry fruit in organic production	Parikka, P	Acta Horticulturae	NA	2006	Outcome; Population type; Study design
3308801	excluded	gray literature	CABI	The effect of land use on soil health indicators in peri-urban agriculture in the humid forest zone of Southern Cameroon	Fotio, D; Monkiedje, A; Spiteller, M; Sukul, P	Journal of Environmental Quality	35	2006	Exposure type; Outcome
3308817	excluded	gray literature	CABI	Presence of exotic and native earthworms in principal agro- and natural systems in Central and Southeastern Tabasco, Mexico	De La Cruz-Mondragon, M.; Evia-Castillo, I.; Fragoso, C.; García-Hernández, R.; Huerta, E.; Montejo-Meneses, E.; Rodríguez-Olan, J.	Caribbean Journal of Science	42	2006	Farm Produce; Outcome; Population type
3308828	excluded	gray literature	CABI	Influence of integrated nutrient management on growth and marketable yield of cabbage (Brassica oleracea var. capitata L.) in highlands of north western Himalayas	Sharma, J J; Sood, Sonia	New Agriculturist	17	2006	Outcome; Population type
3308836	excluded	gray literature	CABI	Groundnut/maize/cassava intercrop yield response to fallow age, cropping frequency and crop plant density on an ultisol in southern Cameroon	Hauser, S; Nkem, J N; Norgrove, L	Biological Agriculture &amp; Horticulture	24	2006	Outcome
3308853	excluded	gray literature	CABI	Homogenization of ant communities in mediterranean California: the effects of urbanization and invasion	Holway, D A; Suarez, A V	Biological Conservation	127	2006	Exposure type; Population type
3308874	excluded	gray literature	CABI	Introduction to breeding in crossbred dual purpose heifers	Goicochea Llaque, J; Gonzalez-Stagnaro, C; González Villalobos, D; Madrid Bury, N; Rodríguez-Urbina, M A	Archivos Latinoamericanos de Producción Animal	14	2006	Exposure type; Outcome
3308875	excluded	gray literature	CABI	Characteristics of the evergreen broad-leaved forest in Shiping Forest Park, Three Gorges Reservoir Area	JiangShan, Lai; Mi, Zhang; ZongQiang, Xie	Biodiversity Science	14	2006	Exposure type; Population type
3308903	excluded	gray literature	CABI	Soil chemical and microbial properties after disturbance by crawler tractors in a Malaysian forest plantation	Ilstedt, U; Malmer, A; Nordgren, A	Forest Ecology and Management	225	2006	Exposure type; Farm Produce; Outcome
3308919	excluded	gray literature	CABI	Soil application of different neem products to control Ceratothripoides claratris (Thysanoptera: Thripidae) on tomatoes grown under protected cultivation in the humid tropics (Thailand)	Poehling, H M; Thoeming, G	International Journal of Pest Management	52	2006	Outcome; Population type
3308921	excluded	gray literature	CABI	Relationships of soil fertility and stem borers damage to yield in maize-based cropping system in Cameroon	Borgemeister, C; Chabi-Olaye, A; Nolte, C; Schulthess, F	Annales de la Société Entomologique de France	42	2006	Outcome
3308929	excluded	gray literature	CABI	Growth of short rotation Cajanus cajan fallow and its impact on a degraded tropical alfisol	Oke, D O	International Journal of Natural and Engineering Sciences	1	2007	Farm Produce; Outcome; Population type
3308932	excluded	gray literature	CABI	Composition of the weed seed bank under intensive irrigated rice cultivation: observations after twelve consecutive rice crops	Janiya, J D; Johnson, D E; Mortimerand, A M	Proceedings of the 21st Asian Pacific Weed Science Society (APWSS) Conference, 2-6 October 2007, Col	NA	2007	Population type
3308934	excluded	gray literature	CABI	Daytime, temporal, and seasonal variations of N2O emissions in an upland cropping system of the humid tropics	Cleemput, O van; Khalil, M I; Rosenani, A B; Schmidhalter, U	Communications in Soil Science and Plant Analysis	38	2007	Outcome; Population type
3308936	excluded	gray literature	CABI	Breadfruit production in Tanzania: current status and potential	Maerere, A P; Mgembe, E R	Acta Horticulturae	NA	2007	Exposure type; Outcome; Population type
3308946	excluded	gray literature	CABI	Optimizing trapping of palm weevils and beetles	Oehlschlager, C	Acta Horticulturae	NA	2007	Exposure type; Outcome; Population type
3308948	excluded	gray literature	CABI	Use of leaf-disk technique for gene expression analysis of the coffee responses to Hemileia vastatrix infection	Fernandez, D; Maluf, M P; Petitot, A S; Ramiro, D A; Toma-Braghini, M	21st International Conference on Coffee Science, Montpellier, France, 11-15 September, 2006	NA	2007	Exposure type; Outcome; Population type
3309045	excluded	gray literature	CABI	Ecotypic variation in the biology of Acanthaspis quinquespinosa Fabricius 1781 (Hemiptera: Reduviidae: Reduviinae) from peninsular India	Sahayaraj, K	Egyptian Journal of Biology	9	2007	Exposure type; Farm Produce; Outcome
3309057	excluded	gray literature	CABI	Plant and bird diversity in rubber agroforests in the lowlands of Sumatra, Indonesia	Beukema, Hendrien; Danielsen, Finn; Hardiwinoto, Suryo; Van Andel, Jelte; Vincent, Grégoire	Agroforestry Systems	70	2007	Double
3309103	excluded	gray literature	CABI	The effect of herbicides on Chenopodium album L. phenology in fodder beet, spring wheat and faba bean crops	Harasim, E; WesoBowski, M	Acta Agrobotanica	60	2007	Outcome; Population type
3309106	excluded	gray literature	CABI	New settler insects in the "energy willow" (Salix viminalis L.) plantations	Kondor, A; Lenti, I	12. Tiszántúli Növényvédelmi Fórum, 17-18 October 2007, Debrecen, Hungary	NA	2007	Farm Produce; Population type
3309133	excluded	gray literature	CABI	Cacao diseases: important threats to chocolate production worldwide	Ploetz, R C	Phytopathology	97	2007	Population type; Study design
3309140	excluded	gray literature	CABI	Mulching effect of tropical plant residues on ecological weed growth in maize (Zea mays L.)	Alli, A L; Smith, M A K	8th African Crop Science Society Conference, El-Minia, Egypt, 27-31 October 2007	NA	2007	Incomplete
3309175	excluded	gray literature	CABI	Potential of Lablab purpureus accessions for crop-livestock production in the West African savanna.	Chiezey, U F; Ewansiha, S U; Iwuafor, E N O; Tarawali, S A	Journal of Agricultural Science	145	2007	Exposure type; Outcome; Population type
3309209	excluded	gray literature	CABI	Effects of flowering tree density on the mating system and gene flow in Shorea leprosula (Dipterocarpaceae) in Peninsular Malaysia	Fukue, Y; Kado, T; Muhammad, Norwati; Ng KitSiong [Ng, K S K.]; SoonLeong, Lee; Tsumura, Y	Journal of Plant Research	120	2007	Exposure type
3309231	excluded	gray literature	CABI	Egg-laying-site preferences of Pterostichus melanarius in mono- and intercrops	Lenteren, J C van; Tréfás, H	Bulletin of Insectology	61	2008	Outcome; Population type
3309240	excluded	gray literature	CABI	Groundnut/cassava/maize intercrop yields over three cycles of planted tree fallow/crop rotations on ultisol in southern Cameroon	Hauser, S	Biological Agriculture &amp; Horticulture	25	2008	Outcome
3309262	excluded	gray literature	CABI	Assessment on soil fertility status and growth performance of planted dipterocarp species in Perak, Peninsular Malaysia	Abdu, A; Ibrahim, Z; Jusop, S; Majid, N M; Sakurai, K; Tanaka, S; Wasli, M E	Journal of Applied Sciences	8	2008	Exposure type; Outcome
3309264	excluded	gray literature	CABI	Culture, harvest and ensiling of some grain legumes	Dewitte, K; Haesaert, G; Latre, J; Wambacq, E	13th International Conference of Forage Conservation, Nitra, Slovakia, 3-5 September 2008	NA	2008	Outcome; Population type
3309265	excluded	gray literature	CABI	Soil population of Helicotylenchus multicinctus under Pueraria phaseoloides, Flemingia macrophylla and natural bush fallows and their effect on plantain yield in the humid forest zone of southern Cameroon	Banful, B; Hauser, S; Kanga, F N; Kumaga, F; Ofori, K	Biological Agriculture &amp; Horticulture	25	2008	Exposure type; Farm Produce; Outcome
3309710	excluded	gray literature	CABI	Soil fertility under homegarden trees and native moist evergreen forest in South Andaman, India	Pandey, C B; Singh, Lalita	Journal of Sustainable Agriculture	33	2009	Exposure type; Outcome; Population type
3309752	excluded	gray literature	CABI	Management of plant parasitic nematodes for rural farmers in intensive mixed vegetable cropping systems in southwestern Nigeria	Akanbi, W B; Akinfasoye, J A; Nwanguma, E I	9th African Crop Science, Conference Proceedings, Cape Town, South Africa, 28 September - 2 October	NA	2009	Population type
3309754	excluded	gray literature	CABI	Environmental and agricultural benefits of a management system designed for sandy loam soils of the humid tropics	Aguiar, A das C F; Amorim, A P; Coelho, K P; Moura, E G de	Revista Brasileira de Ciência do Solo	33	2009	Outcome; Population type
3309772	excluded	gray literature	CABI	Seasonal progress of Phomopsis longicolla infection on soybean plant parts and its relationship to seed quality	Bellaloui, N; Castlebury, L; Mengistu, A; Ray, J; Smith, R	Plant Disease	93	2009	Outcome; Population type
3309789	excluded	gray literature	CABI	Organic management of corm borer Haplosonyx chalybaeus (Hope) - a serious insect pest of colocasia in north eastern India [Conference poster]	Korada, R R; Naskar, S K; Thakur, N S A	Tropical roots and tubers in a changing climate: a convenient opportunity for the world. Fifteenth T	NA	2009	Exposure type; Farm Produce; Population type
3309836	excluded	gray literature	CABI	Traditional land use associated with swidden agriculture changes encounter rates of the top predator, the army ant, in southeast asian tropical rain forests	Itioka, T.; Matsumoto, T.; Momose, K.; Yamane, Sk	Biodiversity and Conservation	18	2009	Exposure type
3309898	excluded	gray literature	CABI	Temperature and a dominant dolichoderine ant species affect ant diversity in Indonesian cacao plantations	Buchori, Damayanti; Clough, Yann; Fiala, Brigitte; Tscharntke, Teja; Wielgoss, Arno	Agriculture, Ecosystems and Environment	135	2010	Double
3309912	excluded	gray literature	CABI	A review of the present threats to tropical moist deciduous Sal (Shorea robusta) forest ecosystem of central Bangladesh	GuoGang, Zhang; Islam, K S; Rahman, M M; Rahman, M M	Tropical Conservation Science	3	2010	Exposure type; Outcome; Population type
3309960	excluded	gray literature	CABI	Hydraulic characteristics of wild Coffea arabica populations in natural forests of Ethiopia	Burkhardt, J; Kufa, Taye	Gene Conserve	NA	2010	Exposure type; Outcome
3310311	excluded	gray literature	CABI	Carbon budget of tropical forests in Southeast Asia and the effects of deforestation: An approach using a process-based model and field measurements	Adachi, M.; Ishida, A.; Ito, A.; Kadir, W. R.; Ladpala, P.; Yamagata, Y.	Biogeosciences	8	2011	Outcome
3310336	excluded	gray literature	CABI	Soil responses to restoration of a tropical pasture in Veracruz, south-eastern Mexico	Campo, J; Martínez-Garza, C; Tobón, W	Journal of Tropical Forest Science	23	2011	Exposure type; Outcome
3310351	excluded	gray literature	CABI	Effects of seed deterioration and inoculation with Mesorhizobium ciceri on yield and plant performance of chickpea	Biabani, A; Boggs, L C; Katozi, M; Saboury, H	Australian Journal of Crop Science	5	2011	Outcome
3310371	excluded	gray literature	CABI	Carbon storage in agroecosystems: a case study of the cocoa based agroforestry in ogbese Forest Reserve, Ekiti State, Nigeria	Oke, D; Olatiilu, A	Journal of Environmental Protection	2	2011	Outcome
3310383	excluded	gray literature	CABI	Migration of herb layer species into the poorest post-agricultural pine woods adjacent to ancient pine forests	Fernes, M; Orczewska, A	Polish Journal of Ecology	59	2011	Population type
3310406	excluded	gray literature	CABI	Effect of intercropping maize and cassava with upland NERICA rice varieties on stemborer attack in southwest Nigeria	Bright, E O; Nwilene, F E; Ofodile, S; Onasanya, A; Oyetunji, O; Semon, M; Tamo, M; Togola, A	Journal of Entomology	8	2011	Outcome; Population type
3310457	excluded	gray literature	CABI	Water and solar radiation productivity of double-crops in a humid temperate area.	Caviglia, O P; Melchiori, R J M; Opstal, N V van	Australian Journal of Crop Science	5	2011	Outcome; Population type
3310463	excluded	gray literature	CABI	Amendment of soil with African marigold and sunn hemp for management of Meloidogyne incognita in selected legumes	Adekunle, O. K.	Crop Protection	30	2011	Outcome; Population type
3310485	excluded	gray literature	CABI	Soil dynamics and carbon stocks 10 years after restoration of degraded land using Atlantic Forest tree species	Engel, V L; Gonçalves, J L de M; Nogueira Júnior, L R; Parrotta, J	Forest Systems	20	2011	Exposure type
3310515	excluded	gray literature	CABI	Econometric analysis of cocoa production and deforestation in Ghana: the role of technological innovations	Agyei-Holmes, A; Kuwornu, J K M; Osei-Asare, Y B	World Journal of Agricultural Sciences	7	2011	Outcome
3310524	excluded	gray literature	CABI	Cultivated edible specialty mushrooms - scope in India and EU countries	Atrey, Priyanka; Dhar, B L; Himanshu; Kumar, Jitendra; Shrivastava, Neeraj; Tyagi, Sonika	Mushroom biology and mushroom products. Proceedings of the 7th International Conference on Mushroom	NA	2011	Exposure type; Farm Produce; Outcome; Population type
3310539	excluded	gray literature	CABI	Development of a SCAR marker for detection of Bipolaris sorokiniana causing spot blotch of wheat	Aggarwal, R; Banerjee, S; Gupta, S; Singh, V B	Canadian Journal of Microbiology	57	2011	Outcome; Population type
3310562	excluded	gray literature	CABI	Soil steaming effects on weed seedling emergence under the influence of soil type, soil moisture, soil structure and heat duration	Kristensen, J K; Melander, B	Annals of Applied Biology	158	2011	Exposure type; Outcome; Population type
3310571	excluded	gray literature	CABI	Economic yield and profitability of maize/melon intercrop as influenced by inorganic fertilizer application in humid forest ultisol	Ekunwe, P A; Law-Ogbomo, K E	Notulae Scientia Biologicae	3	2011	Outcome
3310617	excluded	gray literature	CABI	Effect of organic and inorganic manures and time of application on soil properties and yield of sweetpotato in a tropical ultisol	Chukwu, L I; Ebeniro, C N; Mbanasor, E O; Onunka, N A	Journal of Agriculture and Social Research (JASR)	12	2012	Outcome
3310656	excluded	gray literature	CABI	Effects of region, soil, land use, and terrain type on fuelwood properties of five tree/shrub species in the Sahelian and Sudanian ecozones of Mali	Andrade, C; Garcia, R A; Kalinganire, A; Montes, C S; Muñiz, G I B; Silva, D A; Weber, J C	Annals of Forest Science	69	2012	Outcome
3310689	excluded	gray literature	CABI	Altitude-related factors but not Pinus community exert a dominant role over chemical and microbiological properties of a Mediterranean humid soil	Andrés, M; Bastida, F; Candel Pérez, D; Lucas-Borja, M E; López Serrano, F R	European Journal of Soil Science	63	2012	Exposure type; Population type
3310694	excluded	gray literature	CABI	Reduced-impact logging and biodiversity conservation: A case study from Borneo	Benedick, Suzan; Edwards, David P.; Edwards, Felicity A.; Hsu, Wayne W.; Larsen, Trond H.; Wilcove, David S.; Woodcock, Paul	Ecological Applications	22	2012	Exposure type; Population type
3310707	excluded	gray literature	CABI	Effects of a hot and humid environment on the performance of Holstein heifers	Enishi, O; Higuchi, K; Kurihara, M; Nonaka, I; Takusari, N	JARQ, Japan Agricultural Research Quarterly	46	2012	Exposure type; Outcome
3310709	excluded	gray literature	CABI	Emphasizing the properties of soils occurring in different land use types of tropical rainforest in Sarawak, Malaysia	Abdul-Latib, S; Arifin, A; Hazandy, A H; Majid, N M; Shaliha, J A; Shamshuddin, J	African Journal of Agricultural Research	7	2012	Outcome
3310723	excluded	gray literature	CABI	The importance of solid cattle manure application on soil microorganisms in organic and conventional cultivation	Adamson, A; Akk, E; Edesi, L; Järvan, M; Lauringson, E; Noormets, M	Acta Agriculturæ Scandinavica, Section B - Soil &amp; Plant Science	62	2012	Population type
3310728	excluded	gray literature	CABI	The diversity of woodland vegetation in Central Albania along an altitudinal gradient of 1300 m	Bergmeier, E; Kalajnxhiu, A; Tsiripidis, I	Plant Biosystems	146	2012	Exposure type
3310735	excluded	gray literature	CABI	Growing soybean prior to corn increased soil nitrogen supply and N fertilizer efficiency for corn in cold and humid conditions of Eastern Canada	Dayegamiye, A N'.; Drapeau, A; Grenier, M; Nyiraneza, J; Whalen, J K	Sustainable Agriculture Research	1	2012	Outcome
3310744	excluded	gray literature	CABI	Rainfed areas and animal agriculture in Asia: the wanting agenda for transforming productivity growth and rural poverty	Devendra, C	Asian-Australasian Journal of Animal Sciences	25	2012	Outcome; Study design
3310757	excluded	gray literature	CABI	Management of the invasive hill raspberry (Rubus niveus) on Santiago Island, Galapagos: eradication or indefinite control?	Crawley, M J; Gardener, M R; Panetta, F D; Renteria, J L	Invasive Plant Science and Management	5	2012	Farm Produce; Outcome; Population type
3310764	excluded	gray literature	CABI	Lettuce yield and quality when grown in high tunnel and open-field production systems under three diverse climates.	Cowan, J S; Gundersen, B; Inglis, D A; Martin, J; Miles, C A; Roozen, J; Wallace, R W; Wszelaki, A L	HortTechnology	22	2012	Outcome
3310791	excluded	gray literature	CABI	Effects of Land-Use Change on Under Storey Species Composition and Distribution in a Tropical Rainforest	AJIBOYE, Olufemi; ODIWE, Anthony Ifechukwude; OLOWOYO, Joshua Oluwole	Notulae Scientia Biologicae	4	2012	Double
3310853	excluded	gray literature	CABI	Comparative study of proximate, phytochemical and mineral compositions of edible plant fruits/seeds from Nigerian rainforest	Dike, M C; Nnamdi, E A	International Journal of Biological and Chemical Sciences	6	2012	Exposure type; Outcome
3310854	excluded	gray literature	CABI	Vegetation inventory of the Redemption Camp, Ogun State, Nigeria; evaluation of medicinal plant resources and strategies for conservation	Durugbo, E U; Oyejide, N E; Oyetoran, B O	Journal of Biological Sciences	12	2012	Exposure type; Outcome
3310864	excluded	gray literature	CABI	The impact of exogenous organic matter on SOM contents and microbial soil quality	Beneden, S van; Buchan, D; D'Hose, T; Fievez, V; Gasper, M S; Moeskops, B; Neve, S de; Sleutel, S	Pedobiologia	55	2012	Exposure type; Population type
3310903	excluded	gray literature	CABI	Microbial populations during maize storage in Cameroon	Leong, S L; Niba, A T; Ny, S; Olstorpe, M	African Journal of Biotechnology	11	2012	Exposure type; Outcome
3310909	excluded	gray literature	CABI	Dynamics of soil carbon following destruction of tropical rainforest and the subsequent establishment of Imperata grassland in Indonesian Borneo using stable carbon isotopes	Aksa, D; Kiyono, Y; Morisada, K; Ohta, S; Tanaka, N; Tayasu, I; Yonekura, Y	Global Change Biology	18	2012	Exposure type; Population type
3310933	excluded	gray literature	CABI	Utilization of non-timber forest products in humid tropics: implications for management and livelihood	Saha, Debabrata; Sundriyal, R C	Forest Policy and Economics	14	2012	Outcome
3310962	excluded	gray literature	CABI	Tropical Secondary Forest Management Influences Frugivorous Bat Composition, Abundance and Fruit Consumption in Chiapas, Mexico	Galindo-González, Jorge; Levy-Tacher, Samuel Israel; Vazquez, Luis Bernardo; Vleut, Ivar; de Boer, Willem Frederik	PLoS ONE	8	2013	Farm Produce; Population type
3310983	excluded	gray literature	CABI	Influence of insecticide treatment on ant diversity in tropical agroforestry system: some aspect of the recolonization process	Babin, R; Djiéto-Lordon, C; Fomena, A; Messop-Youbi, E B; Tadu, Z; Yede	International Journal of Biodiversity and Conservation	5	2013	Double
3311003	excluded	gray literature	CABI	Vegetable growers perception of pesticide use practices, cost, and health effects in the tropical region of Cameroon	Abang, A F; Abang, M; Fotso, A K; Hannah, R; Kouame, C M	International Journal of Agronomy and Plant Production	4	2013	Outcome; Population type
3311034	excluded	gray literature	CABI	Identification of a new species of Cercospora causing leaf spot disease in Capsicum assamicum in northeastern India	Gupta, Rajeev; Khan, M H; Meghvansi, M K; Veer, Vijay	Research in Microbiology	164	2013	Outcome
3311035	excluded	gray literature	CABI	Yield and fruit quality evaluation in husk tomato autotetraploids (Physalis ixocarpa) and diploids	Alvarado-Vázquez, M A; Benavides-Mendoza, A; Hernández-Piñero, J L; Pournabav, R F; Ramírez-Godina, F; Reyes-Valdes, M H; Robledo-Torres, V	Australian Journal of Crop Science	7	2013	Exposure type; Outcome; Population type
3311052	excluded	gray literature	CABI	Sensory evaluation and sugars contents of coconut (Cocos nucifera L.) water during nuts ripening	Assa, R R; Konan, A G; Konan, J L; Nemlin, J; Prades, A	African Journal of Food Science	7	2013	Exposure type; Outcome; Population type
3311072	excluded	gray literature	CABI	Challenges associated with the honey bee (Apis mellifera adansonii) colonies establishment in south western Nigeria	Akinwande, K L; Badejo, M A; Ogbogu, S S	African Journal of Food, Agriculture, Nutrition and Development	13	2013	Exposure type
3311119	excluded	gray literature	CABI	Development and maturation of fruits of two indupalma O × G hybrids (Elaeis oleifera × Elaeis guineensis)	Alarcón, W H; Cayón S., G; González G., D A; López M., J E	Agronomía Colombiana	31	2013	Exposure type
3311168	excluded	gray literature	CABI	Impact of organic soil amendments on the physical characteristics and yield components of potato (Solanum tuberosum L.) in the highlands of Cameroon	Bertin, T; Ebenezar, A; Lazare, K; Renata, Y; Zacharie, T	Middle East Journal of Scientific Research	17	2013	Outcome
3311216	excluded	gray literature	CABI	Influence of density planting the culture of watermelon on characteristics of production in the Chapada do Apodi, CE	Celedonio, C A; Coelho, E L; Costa, S C; Lima, G H P de; Saraiva, K R; Viana, T V de A	Revista Brasileira de Agricultura Irrigada	7	2013	Farm produce
3311270	excluded	gray literature	CABI	Potential of soil fumigation with mustard essential oil to substitute biofumigation by cruciferous plant species	Dhingra, O D; Oliveira, R D L; Rodrigues, F A; Schurt, D A	Tropical Plant Pathology	38	2013	Outcome; Population type
3311285	excluded	gray literature	CABI	Eucalyptus and Acacia tree growth over entire rotation in single- and mixed-species plantations across five sites in Brazil and Congo	Bouillet, J P; Deleporte, P; Epron, D; Gava, J L; Gonçalves, J L de M; Hakamada, R; Laclau, J P; Leite, F P; Levillain, J; Mabiala, A; Mareschal, L; Nouvellon, Y; Tardy, F; Voigtlaender, M	Forest Ecology and Management	301	2013	Exposure type; Farm Produce; Outcome; Population type
3311306	excluded	gray literature	CABI	Growth and yield of 'Hamburg' parsley under no-tillage cultivation using white mustard as a cover crop	Borowy, A	Acta Scientiarum Polonorum - Hortorum Cultus	12	2013	Farm Produce; Population type
3311314	excluded	gray literature	CABI	Identification of quantitative trait loci for resistance to Curvularia leaf spot of maize	GuoQing, Tan; Jing, Hou; MingLiang, Xu; Yan, Zhang; YongFu, Tao; YueXian, Xing	Maydica	58	2013	Exposure type; Outcome
3311343	excluded	gray literature	CABI	Seed bank dynamics of Acacia farnesiana (L.) Willd. and its encroachment potential in sub-humid grasslands of eastern Australia	Clarke, P J; Erkovan, H I; Whalley, R D B	Rangeland Journal	35	2013	Exposure type
3311357	excluded	gray literature	CABI	Intensive rubber cultivation degrades soil nematode communities in Xishuangbanna, southwest China	Ai, Xiang S.; Schaefer, Douglas A.; Tian, Yao H.; Xiao, Hai F.; Yang, Xiao D.; Zhou, Hui P.	Soil Biology and Biochemistry	76	2014	Outcome; Population type
3311399	excluded	gray literature	CABI	Evaluation of organic wastes for composting	Jani, Yaakob Mohd; Khan, Farmanullah; Shah, Zahir	Communications in Soil Science and Plant Analysis	45	2014	Exposure type; Outcome; Population type
3311406	excluded	gray literature	CABI	Association of the fusarium wilt race 3 resistance gene, I-3, on chromosome 7 with increased susceptibility to bacterial spot race T4 in tomato	Hutton, S F; Scott, J W; Vallad, G E	Journal of the American Society for Horticultural Science	139	2014	Exposure type; Outcome
3311429	excluded	gray literature	CABI	Combining ability and its relationship with gene action in okra [Abelmoschus esculentus (L.) Moench]	Arya, K; Das, R; Datta, S; Kumar, S; Singh, A K	Journal of Crop and Weed	10	2014	Exposure type; Outcome; Population type
3311470	excluded	gray literature	CABI	Defoliation effects on seed dispersal and seedling recruitment in a tropical rain forest understorey palm	Anten, N P R; Hernández-Barrios, J C; Lent, J van; Martínez-Ramos, M	Journal of Ecology (Oxford)	102	2014	Exposure type; Farm Produce; Outcome
3311471	excluded	gray literature	CABI	On-farm evaluation of the effects of the principles and components of conservation agriculture on maize yield and weed biomass in Malawi	Aune, J B; Ngwira, A R; Thierfelder, C	Experimental Agriculture	50	2014	Outcome
3311480	excluded	gray literature	CABI	Seasonal change of soil precompression stress in coffee plantation under sub-humid tropical condition	Ajayi, A E; Dias Junior, M de S; Figueiredo, V C; Guimarães, P T G; Iori, P; Souza, Z R de	Coffee Science	9	2014	Outcome
3311492	excluded	gray literature	CABI	The water relations and irrigation requirements of mango (Mangifera indica L.): a review	Carr, M K V	Experimental Agriculture	50	2014	Outcome; Population type
3311502	excluded	gray literature	CABI	Effects of the elevated temperature and carbon dioxide on vine growth and fruit quality of 'Campbell Early' grapevines (Vitis labruscana)	EunHa, Chang; InChang, Son; InMyung, Choi; JeomHaw, Han; JungGun, Cho; KyungHwan, Moon; SeungHeui, Kim; SungIl, Oh	Korean Journal of Horticultural Science &amp; Technology	32	2014	Other
3311559	excluded	gray literature	CABI	Variability of in vitro and phenological behaviours of cocoa hybrids based on discriminant analysis	Issali, A E; Kone, C K; Pokou, D N N	African Crop Science Journal	22	2014	Exposure type; Outcome
3311562	excluded	gray literature	CABI	Allelopathic potential of invasive climbing fern Lygodium microphyllum against native plants and antibacterial activity of essential oils	Cai, Y F; Lu, J; Shao, H; Su, Y J; Wang, R L; Zhang, H; Zheng, Z H	Allelopathy Journal	33	2014	Exposure type; Outcome; Population type
3311586	excluded	gray literature	CABI	Selective-logging and oil palm: Multitaxon impacts, biodiversity indicators, and trade-offs for conservation planning	Benedick, Suzan; Chung, Arthur Y.C.; Edwards, David P.; Edwards, Felicity A.; Fisher, Brendan; Hamer, Keith C.; Hsu, Wayne W.; Ji, Yinqiu; Khen, Chey Vun; Larsen, Trond H.; Laurance, William F.; Lim, Norman T.L.; Magrach, Ainhoa; Reynolds, Glen; Wilcove, David S.; Woodcock, Paul; Yu, Douglas W.	Ecological Applications	24	2014	Double
3311630	excluded	gray literature	CABI	Growth reaction patterns of tree height, diameter, and volume of Douglas-fir (Pseudotsuga menziesii [Mirb.] Franco) under acute drought stress in Southern Germany	Kuilen, J W G van de; Pretzsch, H; Rais, A	European Journal of Forest Research	133	2014	Exposure type; Outcome; Population type
3311636	excluded	gray literature	CABI	Diversity of Rhizoctonia solani associated with pulse crops in different agro-ecological regions of India	Deka, U K; Dubey, S C; Tripathi, Aradhika; Upadhyay, B K	World Journal of Microbiology &amp; Biotechnology	30	2014	Exposure type; Outcome; Population type
3311640	excluded	gray literature	CABI	Annual population dynamics of mango fruit flies (Diptera: Tephritidae) in West Africa: socio-economic aspects, host phenology and implications for management	Adandonon, A; Billah, M; Biney, K; Camara, K; Coulibaly, O; Diatta, P; Dieng, E O; Gogovor, G; Hala, N; Keita, Y; Kikissagbé, C; Korie, S; N'Dépo, R; Nobime, O; Noussourou, M; Ouedraogo, S; Rey, J Y; Saizonou, S; Sangaré, M; Sidibé, A; Sinzogan, A; Tamo, M; Tossou, A; Traoré, L; Vayssières, J F	Fruits (Paris)	69	2014	Exposure type
3311659	excluded	gray literature	CABI	Aspects of fruit biology of three wild edible monkey kola species fruits (Cola spp: Malvaceae)	Ogbu, J U; Umeokechukwu, C E	Annual Research &amp; Review in Biology	4	2014	Exposure type; Outcome
3311691	excluded	gray literature	CABI	Effects of season, browse species and polyethylene glycol addition on in vitro degradability of forages in the sub-humid subtropical savannah, South Africa	Ahmed, M A; Basha, N A D; Nsahlai, I V; Peter, S F	Journal of Agricultural Extension and Rural Development	6	2014	Exposure type; Outcome; Population type
3311695	excluded	gray literature	CABI	Floristic characterisation of Lake Chilua and Chiuta plains as outbreak areas of red locust in Mozambique	Chiconela, F T; Tembe, F T A	RUFORUM Fourth Biennial Conference, Maputo, Mozambique, 19-25 July 2014	NA	2014	Article type; Incomplete; Outcome
3311697	excluded	gray literature	CABI	Comparison of growth, yield and related traits of resistant Hevea genotypes under high South American leaf blight pressure	Cardoso, S E A; Freitas, T A; Garcia, D; Gonçalves, P de S; Gouvêa, L R L; Mattos, C R R; Silva, D da C	Industrial Crops and Products	53	2014	Exposure type; Outcome
3311728	excluded	gray literature	CABI	Increasing the Scientific Evidence Base in the "High Conservation Value" (HCV) Approach for Biodiversity Conservation in Managed Tropical Landscapes	Brown, Ellen; Hill, Jane K.; Senior, Michael J.M.; Villalpando, Paulina	Conservation Letters	8	2015	Article type; Exposure type; Outcome
3311765	excluded	gray literature	CABI	Effect of vapor pressure deficit on iron exclusion in rice genotypes	Shrestha, R K	Environment and Ecology	33	2015	Exposure type; Incomplete; Outcome
3311774	excluded	gray literature	CABI	Fuelwood collection and its impacts on a protected tropical mountain forest in Uganda	Giller, K E; Sassen, M; Sheil, D	Forest Ecology and Management	354	2015	Population type
3311780	excluded	gray literature	CABI	Gray mold caused by Botrytis cinerea limits grape production in Chile	Elfar, K; Ferrada, E E; Latorre, B A	Ciencia e Investigación Agraria	42	2015	Article type; Exposure type; Farm Produce; Outcome
3311840	excluded	gray literature	CABI	Making biodiversity-friendly cocoa pay: combining yield, certification, and REDD for shade management	Justicia, R.; Smith, L. E.; Waldron, A.	Ecological Applications	25	2015	Exposure type; Outcome
3311863	excluded	gray literature	CABI	Effect of feed type on performance of Nera black hens in the humid tropical environment	Ani, A O; Oyeagu, C E	British Journal of Applied Science &amp; Technology	10	2015	Exposure type; Outcome; Population type
3311867	excluded	gray literature	CABI	Incidence and management of plant parasitic nematodes under continuous vegetable production in a rainforest agroecology in Nigeria	Adekunle, O. K.; Amujoyegbe, B. J.; Idowu, M. K.; Oyedele, D. J.	Journal of Horticultural Science and Biotechnology	90	2015	Double
3311903	excluded	gray literature	CABI	Response of rain-fed rice to supplemental irrigation with drip and surface irrigation methods in eastern India	Panda, R K; Panigrahi, P; Raichaudhuri, S; Rautaray, S K; Thakur, A K	International Journal of Tropical Agriculture	33	2015	Outcome
3311908	excluded	gray literature	CABI	Anatomical and structural changes in response to application of silicon (Si) in vitro during the acclimatization of banana cv. 'Grand Naine'	Asmar, S A; Castro, E M de; Pasqual, M; Pio, L A S; Silva, R A L; Soares, J D R	Australian Journal of Crop Science	9	2015	Exposure type; Outcome
3311932	excluded	gray literature	CABI	Functional diversity and stability of litter-invertebrate communities following land-use change in Sumatra, Indonesia	Barnes, Andrew D.; Brose, Ulrich; Haneda, Noor Farikhah; Jochum, Malte; Mumme, Steffen	Biological Conservation	191	2015	Double
3312000	excluded	gray literature	CABI	Performance and haematological profiles of crossbred male rabbits fed yam and cassava by products in the humid tropics	Ekpo, J S; Etim, N N; Eyo, G D; Offiong, E E A; Udo, M D	American Journal of Experimental Agriculture	8	2015	Exposure type; Outcome; Population type
3312013	excluded	gray literature	CABI	Effect of different concentrations of coagulant, pressing time and dipping time on quality of buffalo colostrum paneer.	Dabur, R S; Poonia, Amrita	Asian Journal of Dairy and Food Research	34	2015	Exposure type; Population type
3312026	excluded	gray literature	CABI	Permeability of matrices of agricultural crops to Euglossina bees (Hymenoptera, Apidae) in the Atlantic rain forest	Dantas e Silva, M; Monteiro, D; Ramalho, M; Rosa, J F	Apidologie	46	2015	Exposure type
3312040	excluded	gray literature	CABI	Performance of strawberry (Fragaria × ananassa Duch.) in different growing conditions	Kumar, K A; Kurian, Anu; Sankar, Mini; Vijayaraghavan, Reshmy	International Journal of Tropical Agriculture	33	2015	Exposure type; Farm Produce; Outcome
3312045	excluded	gray literature	CABI	Genetic resistance to the effects of grazing endophyte-infected tall fescue	Cassady, J P; Smith, T	Journal of Animal Science	93	2015	Article type; Exposure type; Study design
3312046	excluded	gray literature	CABI	Heterosis and leaf curl virus resistance in rainy season tomato under North Indian conditions	Brar, N S; Dhaliwal, M S; Jindal, S K; Kaushik, Prashant; Rana, M K; Srivastava, Ashutosh; Tyagi, Vikrant	African Journal of Agricultural Research	10	2015	Exposure type; Outcome
3312047	excluded	gray literature	CABI	Potassium fertilizer management for the yellow melon grown in the coastal region of Ceará state, Brazil	Araújo Viana, T V de; Azevedo, B M de; Bomfim, G V do; Nascimento Neto, J R do; Oliveira, K M A S de; Vasconcelos, D V	Revista Brasileira de Ciências Agrárias (Agrária)	10	2015	Other
3312048	excluded	gray literature	CABI	Supplemental effects of zinc oxide on the utilization of cassava plant meal by growing pigs in the humid tropics	Akinfala, E O	Journal of Agricultural Science and Technology A	5	2015	Exposure type; Outcome; Population type
3312060	excluded	gray literature	CABI	Morphological characteristic variation of eleven provenances of Moringa oleifera seedlings grown in the northern Sudanese area of Burkina Faso	Dao, M C E; Kabore, K H	African Journal of Plant Science	9	2015	Outcome
3312065	excluded	gray literature	CABI	Population dynamics of the mango hopper on trunk of Dashehari and its interaction with abiotic factors	Rahman, S M A; Singh, Gajendra; Srivastava, Kuldeep	HortFlora Research Spectrum	4	2015	Exposure type; Outcome
3312093	excluded	gray literature	CABI	Vegetation cover 47 years after wind storm and clearcut in Western Latvia	Jansons, A; Katrevics, J; Liepa, L; Purina, L; Straupe, I	Annual 21st International Scientific Conference: "Research for Rural Development" Volume 2, Jelgava,	NA	2015	Farm Produce; Population type
3312150	excluded	gray literature	CABI	Sensitivity and resistance of soil fertility indicators to land-use changes: New concept and examples from conversion of Indonesian rainforest to plantations	Guillaume, Thomas; Kuzyakov, Yakov; Maranguit, Deejay; Murtilaksono, Kukuh	Ecological Indicators	67	2016	Double
3312160	excluded	gray literature	CABI	Fruit fly (Diptera: Tephritidae) host status and relative infestation of selected mango cultivars in three agro ecological zones in Uganda	Akol, A M; Isabirye, B E; Masembe, C; Muyinza, H; Nankinga, C K; Rwomushana, I	International Journal of Fruit Science	16	2016	Exposure type; Outcome
3312189	excluded	gray literature	CABI	Productivity of Solanum potato varieties and their yield responses to nitrogen fertilizer application rates in Eastern Rwanda	Karemangingo, C	Fifth African Higher Education Week and RUFORUM Biennial Conference 2016, "Linking agricultural univ	NA	2016	Exposure type; Outcome; Population type
3312225	excluded	gray literature	CABI	Effects of secondary succession and afforestation practices on soil properties after cropland abandonment in humid Mediterranean mountain areas	Cammeraat, E; Lasanta, T; Nadal-Romero, E; Pérez-Cardiel, E	Agriculture, Ecosystems &amp; Environment	228	2016	Exposure type; Population type
3312232	excluded	gray literature	CABI	Seasonal variation in forage plant selection, foraging time, duration and preference of Apis mellifera adansonii in the rainforest and semi-savannah ecosystems of Nigeria	Adeonipekun, P A; Akinwande, K L; Anikwe, J C; Okunrounmu, T	Mellifera	16	2016	Exposure type; Outcome; Population type
3312234	excluded	gray literature	CABI	In vitro biofumigation with Brassica juncea and Sinapis alba. Inhibition of germination and growth seedlings of weeds	Chorzempa, S E; Molina, M del C; Perniola, O S; Staltari, S	Revista de la Facultad de Agronomía (La Plata)	115	2016	Outcome; Population type
3312235	excluded	gray literature	CABI	Effect of integrated nutrient management on physico-chemical soil properties under rice crop in hot sub humid ecoregion of middle Gangetic Plains of India	Anjum, Mohsina; Kumar, Maneesh; Rai, A K; Rai, Sumit; Rani, Priyanka	Journal of Pure and Applied Microbiology	10	2016	Population type
3312237	excluded	gray literature	CABI	Deficit irrigation of soybean (Glycine max. (L.) Merr.) based on monitoring of soil moisture, in sub-humid area of eastern Croatia	Josipovi_x0007_, A; Josipovi_x0007_, M; Markovi_x0007_, M; Ravli_x0007_, M; Zebec, V	Romanian Agricultural Research	NA	2016	Outcome; Population type
3312244	excluded	gray literature	CABI	Longevity of Sclerotinia sclerotiorum sclerotia on the soil surface under field conditions	Brustolin, R; Pedron, L; Reis, E M	Summa Phytopathologica	42	2016	Exposure type; Outcome
3312253	excluded	gray literature	CABI	Fungi associated with pathologies on Cuban eucalyptus plantations	Díaz, J A; Martínez de la Parte, E; Pérez Miranda, M	Fitosanidad	20	2016	Outcome
3312258	excluded	gray literature	CABI	Soil microbial community composition in a peach orchard under different irrigation methods and postharvest deficit irrigation	Dangi, S R; Dong, Wang; Gerik, J; Hanson, B D; HuiHui, Zhang	Soil Science	181	2016	Farm Produce; Population type
3312276	excluded	gray literature	CABI	Effect of nitrogen fertilization types on the soil microbial biomass and greenhouse gases emission	Burczyk, P; Gamrat, R; GaBczyDska, M; Michalcewicz, W	Agriculture and Forestry	62	2016	Farm Produce; Outcome; Population type
3312278	excluded	gray literature	CABI	Effects of different silvicultural systems on the genetic diversity of Shorea parvifolia populations in the tropical rainforest of Southeast Asia	Indrioko, S; Matsumoto, A; Na'iem, M; Numata, S; Ohtani, M; Tsumura, Y; Uchiyama, K; Widiyatno	Tree Genetics and Genomes	12	2016	Exposure type; Farm Produce
3312279	excluded	gray literature	CABI	Weed management practices in summer rice and their residual effect on black gram	Banerjee, M; Dash, Subhaprada; Malik, G C; Sethi, D	International Journal of Farm Sciences	6	2016	Outcome; Population type
3312304	excluded	gray literature	CABI	Top-down versus bottom-up ecological control in cacao, Theobroma cacao L	Barry, K; Schnitzer, S A; Young, A M	Tropical Agriculture	93	2016	Outcome
3312311	excluded	gray literature	CABI	Practicality of the suicidal germination approach for controlling Striga hermonthica	Babiker, A G; Samejima, H; Sasaki, M; Sugimoto, Y; Takikawa, H	Pest Management Science	72	2016	Exposure type; Farm Produce; Outcome
3312345	excluded	gray literature	CABI	Effect of on cutting age on morphometric measures, nutritional value and protein fractioning of sauco (Sambucus nigra)	Castañeda, R D; Cárdenas, C A; Rocha, C	Agronomía Costarricense	40	2016	Outcome
3312365	excluded	gray literature	CABI	Deforestation for oil palm alters the fundamental balance of the soil N cycle	Bradley, Chris; Hamilton, R. Liz; Pinay, Gilles; Trimmer, Mark	Soil Biology and Biochemistry	95	2016	Exposure type; Outcome
3312366	excluded	gray literature	CABI	Inhibitory effect of chemical combinations on seed germination and pre-harvest sprouting in hybrid rice	Cheng, Lin; DongDong, Cao; Jin, Hu; QiJuan, Hu; Sheteiwy, M; WeiMin, Hu; YaJing, Guan; YuYing, Fu	Plant Growth Regulation	80	2016	Exposure type; Outcome
3312402	excluded	gray literature	CABI	Land use and cropping effects on carbon in black soils of semi-arid tropical India	Bhattacharyya, T; Chandran, P; Chaudhury, Swati; Nimje, Ankush; Pal, D K; Sahrawat, K L; Telpande, B; Venugopalan, M V; Wani, S P	Current Science	110	2016	Outcome; Population type
3312408	excluded	gray literature	CABI	Shadow effect on black sigatoka (Mycosphaerella fijiensis Morelet) in plantain cultivation cv Harton (Musa AAB Simmonds)	Barraza A., F; Barrera V., J; Campo A., R	Revista U.D.C.A. Actualidad &amp; Divulgación Científica	19	2016	Outcome
3312436	excluded	gray literature	CABI	World pineapple production: an overview	Hossain, Farid	African Journal of Food, Agriculture, Nutrition and Development	16	2016	Outcome
3312491	excluded	gray literature	CABI	Effects of control-release fertilizer in a wild cherry plantation: fifth-year results	Elen, D; Özbayram, A K	Bart1n Orman Fakültesi Dergisi	18	2016	Farm Produce; Outcome; Population type
3312499	excluded	gray literature	CABI	Correlation and path analysis study in diverse onion (Allium cepa L.) genotypes	Dangi, A S; Jain, P K; Prajapati, Sunil; Raghuwanshi, O S; Sengupta, S K; Verma, N R	Asian Journal of Horticulture	11	2016	Outcome
3312500	excluded	gray literature	CABI	Studies of soil microbial diversity and physiochemical properties of tropical humid plantation in Western Chhattisgarh	Agarwal, Rashmi; Dixit, Bhavana; Tiwari, Neelima	Indian Journal of Ecology	43	2016	Population type
3312502	excluded	gray literature	CABI	Morphological variability of pollen grains of flax cultivars (Linum usitatissimum L.) of different geographical origin	Kluza-Wieloch, M; Maciejewska-Rutkowska, I; Silska, G; Wysakowska, I	Ro[liny Oleiste	37	2016	Exposure type
3312510	excluded	gray literature	CABI	Climate friendliness of cocoa agroforests is compatible with productivity increase	Coelho, N A P; Faria, D; Florence, C T; Gomes, A da S; Jeusset, A; Läderach, P; Schroth, G	Mitigation and Adaptation Strategies for Global Change	21	2016	Outcome
3312518	excluded	gray literature	CABI	The influence fertilization on the quality production of rye in the conditions of sandy soils from southern Oltenia	Constantinescu, E; Croitoru, M; Dima, M; Dr_x0003_ghici, I; Dr_x0003_ghici, R; Niculescu, M	Annals of the University of Craiova - Agriculture, Montanology, Cadastre Series	46	2016	Outcome; Population type
3312533	excluded	gray literature	CABI	Cross-boundary subsidy cascades from oil palm degrade distant tropical forests	Brashares, J S; Fletcher, C; IFang, Sun; Ickes, K; Luskin, M S; Potts, M D; Wright, S J	Nature Communications	8	2017	Double
3312547	excluded	gray literature	CABI	Effects of V and T trellis on growth and yield of wine grape variety Lingfeng	DongBo, Li; FengZhu, Huang; GuiFeng, Lu; HongLi, Li; HongXiang, Peng; HuiQian, Liao; JianHua, Zhu; Ling, Lin; Ning, Xu; XianQuan, Qin	Journal of Southern Agriculture	48	2017	Other
3312553	excluded	gray literature	CABI	Abundance, distribution and diversity of weeds in wheat in Haryana	Duhan, Anil; Punia, S S; Sindhu, V K; Singh, Samunder; Yadav, D B	Indian Journal of Weed Science	49	2017	Exposure type; Outcome; Population type
3312562	excluded	gray literature	CABI	Inoculation of greenhouse tomato (Solanum lycopersicum L.) cv. afrodita with plant growth-promoting rhizobacteria	Cano Ríos, P; Espinosa Palomeque, B; González Rodríguez, G; Moreno Reséndez, A; Sáenz Mata, J; Sánchez Galván, H; Álvarez Reyna, V de P	Terra Latinoamericana	35	2017	Outcome
3312566	excluded	gray literature	CABI	Effort to explore the potential use of palmyrah fruit for functional food	Hidayah, Z; Kartiwan, K; Lalel, H J D; Mahayasa, I N W	British Food Journal	119	2017	Exposure type; Outcome
3312574	excluded	gray literature	CABI	Off-season production of durian in the Mekong delta, Viet Nam	Hau, T V; Hieu, T S	Acta Horticulturae	NA	2017	Exposure type; Outcome
3312576	excluded	gray literature	CABI	Effect of nitrogen and potassium fertilization on banana plants cultivated in the humid tropical Amazon	Almeida, L H C; Fratoni, M M J; Moraes, L A C; Moreira, A; Pereira, J C R	Communications in Soil Science and Plant Analysis	48	2017	Outcome
3312590	excluded	gray literature	CABI	Effect of temperature-humidity index (THI) on the performance of rabbits (Oryctolagus cuniculus) in the humid tropics	Aduba, P; Asemota, O D; Bello-Onaghise, G; Orheruata, A M	Archivos de Zootecnia	66	2017	Exposure type; Outcome; Population type
3312605	excluded	gray literature	CABI	Floristic and phytosociology of weeds in upland rice in the humid tropics	Corrêa, M J P; Costa, E A; Mesquita, M L R; Rodrigues, A A C; Silva, M R M	Planta Daninha	35	2017	Exposure type
3312628	excluded	gray literature	CABI	Physical rice grain quality as affected by biophysical factors and pre-harvest practices	Ambang, Z; Johnson, J M; Mapiemfu, D L; Ndindengc, S A; Ngome, F; Saito, K; Tanaka, A; Tang, E N	International Journal of Plant Production	11	2017	Exposure type; Outcome
3312630	excluded	gray literature	CABI	Response of harvesting time on yield and yield contributing characters of garlic (Allium sativum L.)	Lal, Makhan; Rana, M K; Shiwani	Annals of Biology	33	2017	Exposure type; Outcome; Population type
3312632	excluded	gray literature	CABI	Origin, distribution and systematics of culinary cucumber (Cucumis melo subsp. agrestis var. conomon)	Swamy, K R M	Journal of Horticultural Sciences	12	2017	Exposure type; Outcome
3312635	excluded	gray literature	CABI	Effect of different pruning intensities on yield and fruit quality of blueberry (Vaccinium corymbosum L.) cv. Brigitta	Faundez, M; Lopéz, M D; Muñoz-Vega, P; Palma, P; Serri, H	Chilean Journal of Agricultural &amp; Animal Sciences, ex Agro-Ciencia	33	2017	Exposure type; Outcome
3312641	excluded	gray literature	CABI	Protected areas and agricultural expansion: biodiversity conservation versus economic growth in the Southeast of Brazil	Mello, K de; Moraes, M C P de; Toppa, R H	Journal of Environmental Management	188	2017	Outcome
3312642	excluded	gray literature	CABI	A survey of information on producers, production and marketing systems of salak fruit in Chanthaburi province, Thailand	Bootdee, A; Changprasert, S; Wiangsamut, B	Acta Horticulturae	NA	2017	Exposure type; Outcome
3312649	excluded	gray literature	CABI	The efficiency of nitrogen in cattle manures when applied to a double-annual forage cropping system.	Boixadera, J; Bosch-Serra, À D; Domingo-Olivé, F; Perramon, B	Grass and Forage Science	72	2017	Outcome; Population type
3312673	excluded	gray literature	CABI	Effect of tillage, residue and fertilizer on yields within a wheat-maize cropping system	Sabir, Nadia; Shaheen, Aqila	Sarhad Journal of Agriculture	33	2017	Population type
3312674	excluded	gray literature	CABI	Sustainable hill agricultural diversity of Nagaland	Changkija, Sapu	International Journal of Tropical Agriculture	35	2017	Outcome
3312727	excluded	gray literature	CABI	Effect of drying conditions on triticale seed germination and rice weevil infestation	Agha, M K K; Blount, A S; Bucklin, R A; Mankin, R W; WonSuk, Lee	Transactions of the ASABE	60	2017	Exposure type; Outcome; Population type
3312738	excluded	gray literature	CABI	Performance of grass pea (Lathyrus sativus L.) varieties under different seed rates in rice (Oryza sativa) - utera situations	Chakrabarty, R; Kalita, H	Journal of Crop and Weed	13	2017	Exposure type; Outcome
3312745	excluded	gray literature	CABI	Effect of agro-ecological zone, season of birth and sex on pre-weaning performance of Nguni calves in Limpopo Province, South Africa	Ginindza, M M; Mpofu, T J; Mtileni, B J; Nephawe, K A; Siwendu, N A	Tropical Animal Health and Production	49	2017	Exposure type; Outcome; Population type
3312762	excluded	gray literature	CABI	Long-term potassium administration/deprivation cycles on tropical oxisol: effects on soil fertility and soybean performance	Alleoni, L R F; Castro, C; Firmano, R F; Oliveira Júnior, A de; Vale, F	Electronic International Fertilizer Correspondent (e-ifc)	NA	2017	Outcome
3312768	excluded	gray literature	CABI	Thrips control on mangosteen fruits	Chuebandit, M; Chusri, O; Chutinanthakun, T; Korppiboon, A; Prasert, W	Acta Horticulturae	NA	2017	Outcome
3312788	excluded	gray literature	CABI	Next-generation tropical forests: reforestation type affects recruitment of species and functional diversity in a human-dominated landscape	Avela, Mayet S; Firn, Jennifer; Herbohn, John; Moreno, Maria Opelia Maranguit; Wills, Jarrah	JOURNAL OF APPLIED ECOLOGY	54	2017	Population type
3312798	excluded	gray literature	CABI	Disentangling the positive and negative effects of trees on maize performance in smallholdings of northern Rwanda	Baudron, F; Giller, K E; Mukuralinda, A; Ndoli, A; Schut, A G T	Field Crops Research	213	2017	Outcome; Population type
3312805	excluded	gray literature	CABI	Resistance of some indigenous tree species to termite attack in Nigeria	Adiji, A O; Aladejana, J T; Owoyemi, J M	Journal of Agricultural and Urban Entomology	33	2017	Exposure type; Outcome
3312815	excluded	gray literature	CABI	Carbon emissions from agricultural expansion and intensification in the Chaco	Baumann, M; Gasparri, I; Gavier Pizarro, G; Griffiths, P; Hostert, P; Kuemmerle, T; Piquer-Rodríguez, M	Global Change Biology	23	2017	Outcome; Population type
3312818	excluded	gray literature	CABI	Effect of olive fruit fly (Bactrocera oleae [Rossi]) infestation on the biophenol content and composition of olive oil	Beater, E; Butinar, B; Bu_x000D_ar-Miklav_x000D_i_x000D_, M; Podgornik, M; Valen_x000D_i_x000D_, V; Vianjevec, A M	Zbornik predavanj in referatov, 13. Slovenskega posvetovanja o varstvu rastlin z mednarodno udele~bo	NA	2017	Exposure type; Outcome; Population type
3312838	excluded	gray literature	CABI	Soil nitrogen oxide fluxes from lowland forests converted to smallholder rubber and oil palm plantations in Sumatra, Indonesia	Corre, M D; Hassler, E; Kurniawan, S; Veldkamp, E	Biogeosciences	14	2017	Outcome
3312858	excluded	gray literature	CABI	Spatial variability of the yield and physical properties of orange (Citros sinensis [L.] Osbeck cv. Monte Parnaso) fruits	Gasparin, E; Maggi, M F; Mercante, E; Nicolau, R F; Silva, B B da; Souza, E G de	Australian Journal of Crop Science	11	2017	Exposure type; Outcome; Population type
3312869	excluded	gray literature	CABI	Chemical carbon fractioning in different land uses in the Magdalena Department, Colombia	Macías Vázquez, F; Vásquez Polo, J R	Terra Latinoamericana	35	2017	Outcome
3312888	excluded	gray literature	CABI	Parasitic nematode Meloidogyne incognita interactions with different Capsicum annum cultivars reveal the chemical constituents modulating root herbivory	Coyne, D; Hassanali, A; Kihika, R; Murungi, L K; Ng'ang'a, M; Teal, P E A; Torto, B	Scientific Reports	7	2017	Exposure type; Outcome
3312908	excluded	gray literature	CABI	Effect of seed coating, storage periods and storage containers on soybean (Glycine max (L.) Merrill) seed quality under ambient conditions	Goswami, A P; Mohan, Chander; Ravi, Sanjeev; Vishunavat, Karuna	Journal of Applied and Natural Science	9	2017	Exposure type; Outcome
3312912	excluded	gray literature	CABI	The mango disease trilogy	Ploetz, R	Acta Horticulturae	NA	2017	Exposure type; Outcome
3312968	excluded	gray literature	CABI	Socio-demographic and economic characteristics, crop-livestock production systems and issues for rearing improvement: a review	Adjolohoun, S; Ahoton, L; Gbenou, B; Houinato, M; Houndjo, D B M; Saidou, A; Sinsin, B A; Toleba, S S	International Journal of Biological and Chemical Sciences	12	2018	Exposure type; Outcome
3312991	excluded	gray literature	CABI	Evapotranspiration and crop coefficient of okra under subsurface drip with and without plastic mulch	Patil, Ashish; Tiwari, K N	Current Science	115	2018	Outcome
3313027	excluded	gray literature	CABI	Carbon costs and benefits of Indonesian rainforest conversion to plantations	Guillaume, Thomas; Hertel, Dietrich; Knohl, Alexander; Kotowska, Martyna M; Krashevska, Valentyna; Kuzyakov, Yakov; Murtilaksono, Kukuh; Scheu, Stefan	Nature Communications	9	2018	Outcome
3313028	excluded	gray literature	CABI	Two new Ceratobasidium species causing white thread blight on tropical plants in Brazil	Alves, E; Beserra Júnior, J E A; Ceresini, P C; Conceição, G H; Costa, H; Furtado, E L; Halfeld-Vieira, B A; Matos, K S; Melo, M P de; Moreira, S I; Nechet, K L; Silva, F F; Ventura, J A	Tropical Plant Pathology	43	2018	Exposure type; Farm Produce; Outcome
3313034	excluded	gray literature	CABI	Factors affecting sustainable animal trypanosomosis control in parts of Kaduna State, Nigeria	Lawani, F A G; Njoku, C I; Osue, H O	Journal of Agricultural Extension	22	2018	Exposure type; Outcome; Population type
3313044	excluded	gray literature	CABI	Status of fall armyworm (Spodoptera frugiperda), biology and control measures on maize crop in Ethiopia: a review	Assefa, F	International Journal of Entomological Research	6	2018	Outcome; Population type
3313052	excluded	gray literature	CABI	Genetic diversity of dominant plant species in tropical land-use systems in Sumatra, Indonesia	Breidenbach, N; Finkeldey, R; Hamzah; Rahayu, S; Siregar, I Z; Siregar, U J	Tropical Conservation Science	11	2018	Double
3313055	excluded	gray literature	CABI	Productivity response of garden egg (Solanum melongena L.) to plant population and fertilizer	Law-Ogbomo, K E; Osaigbovo, A U	Acta Horticulturae	NA	2018	Outcome
3313060	excluded	gray literature	CABI	Field evaluation of sugarcane varieties against yellow mite Oligonychus sacchari McGregor (Prostigmata: Tetranychidae)	Goebel, F R; Nikpay, A	Sugar Tech	20	2018	Outcome; Population type
3313074	excluded	gray literature	CABI	How habitat heterogeneity affects pollinator's communities in cocoa-based agroforestry systems?	Beilhe, L B; Deheuvels, O; Waal, L de	International Symposium on Cocoa Research (ISCR), Lima, Peru, 13-17 November 2017	NA	2018	Exposure type
3313077	excluded	gray literature	CABI	Impact of slope exposure on chemical and microbiological properties of Norway spruce deadwood and underlying soil during early stages of decomposition in the Italian Alps	Arfaioli, P; Ascher-Jenull, J; Bardelli, T; Egli, M; Fornasier, F; Fravolini, G; Gómez-Brandón, M; Insam, H; Medeiros, L R A; Pietramellara, G; Stocker, E B	Catena	167	2018	Exposure type; Farm Produce; Outcome; Population type
3313083	excluded	gray literature	CABI	Predictive models for dry biomass and carbon stock estimation in Litchi chinensis under hot and dry sub-humid climate	Bhatt, B P; Das, Bikash; Naik, S K; Sarkar, P K; Singh, A K	Archives of Agronomy and Soil Science	64	2018	Exposure type; Outcome; Population type
3313098	excluded	gray literature	CABI	Influence of soil moisture on absorption, translocation, and metabolism of florpyrauxifen-benzyl	Miller, M R; Norsworthy, J K	Weed Science	66	2018	Exposure type; Outcome; Population type
3313103	excluded	gray literature	CABI	Impacts of deforestation-induced warming on the metabolism, growth and trophic interactions of an afrotropical stream fish	Chapman, L J; Fugère, V; Mehner, T	Functional Ecology	32	2018	Exposure type; Outcome; Population type
3313104	excluded	gray literature	CABI	Comparative study on structural composition and community association of Nambor Wildlife Sanctuary and its South-Westward extended Bornewria forest, Assam, India	Barua, K N; Gogoi, Girish; Hazarika, Protul	Tropical Plant Research	5	2018	Exposure type; Population type
3313111	excluded	gray literature	CABI	Physiological and agronomic responses of four rice varieties to drought in the rainforest	Adegbehingbe, F T; Azeez, J O; Fofana, M; Oyekanmi, A A; Popogbe, M O; Sakariyawo, O S	Notulae Scientia Biologicae	10	2018	Outcome
3313112	excluded	gray literature	CABI	Differential growth response to fertilization of ten elite shrub willow (Salix spp.) bioenergy cultivars	Fabio, E S; Smart, L B	Trees: Structure and Function	32	2018	Farm Produce; Outcome; Population type
3313138	excluded	gray literature	CABI	Anthropogenic disturbance of tropical forests threatens pollination services to açaí palm in the Amazon river delta	Campbell, Alistair John; Carvalheiro, Luísa Gigante; Coelho, Beatriz Woiski Texeira; Freitas, Madson Antonio Benjamin; Giannini, Tereza Cristina; Jaffé, Rodolfo; Maués, Marcia Motta; Menezes, Cristiano	Journal of Applied Ecology	55	2018	Farm Produce
3313146	excluded	gray literature	CABI	Genetic effects of resistance to spot blotch in selected wheat genotypes	Melis, R; Sibiya, J; Tembo, B; Tongoona, P	Journal of Plant Breeding and Genetics	6	2018	Outcome
3313161	excluded	gray literature	CABI	Monitoring pest and diseases under different production systems in a long-term trial in Bolivia	Armengot, L; Milz, J; Riedel, J; Schneider, M	International Symposium on Cocoa Research (ISCR), Lima, Peru, 13-17 November 2017	NA	2018	Outcome
3313189	excluded	gray literature	CABI	Biomass production, carbon sequestration and nutrient characteristics of 22-year-old support trees in black pepper (Piper nigrum L.) production systems in Kerala, India	Aneesh, S; Jamaludheen, V; Kumar, B M; Kunhamu, T K; Niyas, P; Raj, A K	Agroforestry Systems	92	2018	Exposure type; Outcome
3313192	excluded	gray literature	CABI	Microbiological and qualitative aspects of minimally processed pomegranate seeds	Brighina, S; Continella, A; Malfa, S la; Pannitteri, C; Restuccia, C	Acta Horticulturae	NA	2018	Exposure type; Outcome; Population type
3313207	excluded	gray literature	CABI	Status and utilisation of Moringa oleifera Lam: a review	Assogbadjo, A E; Chadare, F J; Gandji, K; Idohou, R; Kakaï, R L G; Salako, V K	African Crop Science Journal	26	2018	Farm Produce; Outcome
3313252	excluded	gray literature	CABI	Identification of stylo lines with potential to compose mixed pastures with higher productivity	Assis, G M L de; Beber, P M; Miqueloni, D P; Simeão, R M	Grass and Forage Science	73	2018	Exposure type; Outcome
3313262	excluded	gray literature	CABI	Early adoption of Bt cotton and the wellbeing of cotton farmers in Pakistan	Meilke, K; Nazli, Hina; Orden, D; Sarker, R	International Journal of Food and Agricultural Economics	6	2018	Outcome; Population type
3313288	excluded	gray literature	CABI	Plant extracts enhancers of defense response in ponkan mandarin seedlings against Alternaria alternate f. spp. citri infection	Aires, A A de C; Anjos Neto, A P dos; Araújo, J R G; Cortez, M I M M; Medeiros, R L S de; Melo, P A F R de; Mondego, J M; Nascimento, L C do; Pinto, K M S; Silva, H F da	African Journal of Agricultural Research	13	2018	Exposure type; Outcome; Population type
3313304	excluded	gray literature	CABI	Effect of varieties and mulch types on foliar insect pests of okra [Abelmoschus esculentus L. (Moench)] in a humid tropical environment	Ibe, A E; Ogu, E C; Ojiako, F O; Okonkwo, C C	Agrosearch	18	2018	Outcome
3313315	excluded	gray literature	CABI	Reciprocal effects of soil moisture dynamics and land-use systems with cacao in Alto Beni, Bolivia	Adamtey, N; Armengot, L; Gerold, G; Niether, W; Schneider, M	International Symposium on Cocoa Research (ISCR), Lima, Peru, 13-17 November 2017	NA	2018	Outcome
3313318	excluded	gray literature	CABI	Development of effective non-chemical methods for controlling black-grass (Alopecurus myosuroides Huds.)	Henne, U; Landschreiber, M; Schleich-Saidfar, C	Julius-Kühn-Archiv	NA	2018	Farm Produce; Outcome
3313322	excluded	gray literature	CABI	Strengthening soil health under rice (Oryza sativa) fallows in Eastern Plateau of India with dwarf rice and moisture conservation practices	Kumar, N; Kumar, Rahul; Praharaj, C S; Singh, R N; Singh, S S; Singh, Ummed	Indian Journal of Agricultural Sciences	88	2018	Population type
3313342	excluded	gray literature	CABI	Growth performance, haematology and serum biochemistry of West African Dwarf sheep fed cassava peel - oil palm leaf meal based diets in a hot humid tropics	Jiwuba, L C; Jiwuba, P D C; Onyekwere, M U	Agricultura	14	2018	Exposure type; Outcome; Population type
3313343	excluded	gray literature	CABI	Tropical rainforest conversion and land use intensification reduce understorey plant phylogenetic diversity	Kreft, H; Kusuma, Y W C; Rembold, K; Tjitrosoedirdjo, S S	Journal of Applied Ecology	55	2018	Outcome
3313345	excluded	gray literature	CABI	Plant quality of Gmelina arborea Roxb. produced with different substrate mixtures at the nursery	Fuentes Pérez, M A; Palomeque Figueroa, E; Pimienta de la Torre, D de J; Reyes Reyes, J; Rodríguez Morales, J A	Revista Mexicana de Ciencias Forestales	9	2018	Farm Produce; Outcome
3313364	excluded	gray literature	CABI	Yield-limiting macronutrients for rice in sub-Saharan Africa	Abera, B B; Ablede, K (et al); Akakpo, C; Baggie, I; Bakare, S O; Bam, R K; Bassoro, I; Dieng, I; Dogbe, W; Gbaguidi, F; Gbakatchetche, H; Jaiteh, F; Johnson, J M; Kajiru, G J; Kalisa, A; Kamissoko, N; Lamare, D; Mossi, I M; Rabeson, R; Saito, K; Segda, Z; Senthilkumar, Kalimuthu; Sékou, K; Tanaka, A; Tarfa, B D; Vandamme, E	Geoderma	338	2019	Outcome; Population type
3313368	excluded	gray literature	CABI	Spider community shift in response to farming practices in a sub-humid agroecosystem of Southern Africa	Gandiwa, E; Mashavakure, N; Mashingaidze, A B; Muposhi, V K; Musundire, R; Nhamo, N; Thierfelder, C	Agriculture, Ecosystems &amp; Environment	272	2019	Population type
3313371	excluded	gray literature	CABI	Conversion of rainforest to oil palm and rubber plantations alters energy channels in soil food webs	Pollierer, M M; Potapov, A; Scheu, S; Susanti, W I; Widyastuti, R	Ecology and Evolution	9	2019	Outcome
3313382	excluded	gray literature	CABI	Evaluation of heterosis and combining ability for growth and reproductive traits in rabbit crosses kept under hot and humid environment in Ghana	Hagan, J K; Opoku-Mensah, L	Livestock Research for Rural Development	31	2019	Exposure type; Outcome; Population type
3313389	excluded	gray literature	CABI	Response of ginger and turmeric to organic versus traditional production practices at different elevations under humid subtropics of north-eastern India	Deka, B C; Deshmukh, N A; Jha, A K; Ngachan, S V; Patel, R K; Singha, A K; Verma, V K	Industrial Crops and Products	136	2019	Farm Produce; Outcome; Population type
3313413	excluded	gray literature	CABI	Ecological structure and carbon storage in traditional silvopastoral systems in Nicaragua	Cárdenas, A; Hontoria, C; Ibrahim, M; Moliner, A	Agroforestry Systems	93	2019	Exposure type; Population type
3313427	excluded	gray literature	CABI	Implications of chiseling, cover crops and grazing on the structure of a oxisol under no-tillage system and yield of grains of crambe	Borgmann, C; Secco, D; Silveira, L da; Tokura, L K; Tozzo, V T; Villa, B de; Zanão Júnior, L A	Acta Iguazu	8	2019	Other; Outcome
3313436	excluded	gray literature	CABI	Do open-pollinated maize varieties perform better than hybrids in agroforestry systems?	Baudron, F; Giller, K E; Heerwaarden, J van; Ndoli, A; Schut, A G T; Sida, Tesfaye Shiferaw	Experimental Agriculture	55	2019	Outcome; Population type
3313443	excluded	gray literature	CABI	Effect of subsoiling on tillers, root density and nitrogen use efficiency of winter wheat in loessal soil	GuoHua, Lv; HanBo, Wang; JiQing, Song; Wei, Han; WenBo, Bai	Plant, Soil and Environment	65	2019	Farm Produce; Outcome; Population type
3313451	excluded	gray literature	CABI	Can intercropping with the cash crop help improve the soil physico-chemical properties of rubber plantations?	ChunFeng, Chen; JunEn, Wu; WenJie, Liu; Xiai, Zhu; XiaoJin, Jiang	Geoderma	335	2019	Outcome
3313464	excluded	gray literature	CABI	Land sharing in south Patagonia: conservation of above-ground beetle diversity in forests and non-forest ecosystems	Cellini, J M; Lencinas, M V; Martínez Pastur, G; Peri, P L; Sola, F J	Science of the Total Environment	690	2019	Exposure type; Population type
3313466	excluded	gray literature	CABI	Different factors involved in the low fruit set of mango (Mangifera indica)	Herrero, M; Hormaza, J I; Pérez, V	Acta Horticulturae	NA	2019	Exposure type; Outcome; Population type
3313495	excluded	gray literature	CABI	Ground beetles in a changing world: communities in a modified wetland landscape	Cicchino, A C; Fracassi, N G; Magnano, A L; Nanni, A S; Quintana, R D	Neotropical Entomology	48	2019	Exposure type; Population type
3313547	excluded	gray literature	CABI	Assessment of the interaction between the spatial organization of citrus trees populations in cocoa agroforests and Phytophthora foot rot disease of citrus severity	Ambang, Z; Bieng, M A N; Cilas, C; Manga, B; Manga, M L T; Mvondo, E A; Ndo, E G D; Nomo, L B	Agroforestry Systems	93	2019	Exposure type; Outcome
3313638	excluded	gray literature	CABI	Effects of five Lacandon Maya agroforestry trees on soil nematode trophic group composition	Chankin, A; Diemont, S A W; Douterlungne, D; Falkowski, T B	Agroforestry Systems	93	2019	Exposure type; Farm Produce
3313691	excluded	gray literature	CABI	Assessment of weeds of cassava and farmers' management practices in Nigeria	Alfred, J; Atser, G; Ayankanmi, T; Chikoye, D; Dixon, A; Ekeleme, F; Hauser, S; Korieocha, D S; Lagoke, S T O; Okwusi, M C; Olojede, A O; Olorunmaiye, P M; Sokoya, G	Tropicultura	37	2019	Outcome; Population type
3313730	excluded	gray literature	CABI	Logging of rainforest and conversion to oil palm reduces bioturbator diversity but not levels of bioturbation	Eggleton, Paul; Fayle, Tom M; Fleiss, Susannah; Frouz, Jan; Klimes, Petr; Lewis, Owen T; Tuma, Jiri; Yusah, Kalsum M	Applied Soil Ecology	144	2019	Double
3314045	excluded	gray literature	CGIAR	Opportunities for sustainable intensification of coffee agro-ecosystems along an altitudinal gradient on Mt. Elgon, Uganda	Garcia, Claude; Ghazoul, Jaboury; Jassogne, Laurence; Liebig, Theresa; Läderach, Peter; Rahn, Eric; Sarmiento, Alejandra; Vaast, Philippe; van Asten, Piet	Agriculture, Ecosystems and Environment	263	2018	Exposure type; Outcome
3314085	excluded	gray literature	Electronic Theses	Ecology and conservation of bat species in the Western Ghats of India	Wordley, Claire F.R.	NA	NA	2014	Article type; Exposure type
3314086	excluded	gray literature	Electronic Theses	Assessing biodiversity and ecosystem functioning in fragmented tropical landscapes	Montgomery, Michael James	Doctoral Thesis at the Univerity of York; Great Britain	NA	2014	Article type; Exposure type
3314089	excluded	gray literature	Electronic Theses	A multi-functional approach to assessing species interactions in human-modified tropical landscapes	Edwards, Felicity Ann	NA	NA	2016	Article type; Exposure type; Outcome
3314091	excluded	gray literature	Electronic Theses	Understanding anuran responses to rainforest fragmentation and oil palm agriculture in the Lower Kinabatangan Wildlife Sanctuary, Sabah, Malaysia	Aguilar-león, Juan Manuel	NA	NA	2020	Article type
3314158	excluded	gray literature	French (cirad)	Evaluating the nodulation status of leguminous species from the Amazonian forest of Brazil	Castilho, Alexandre F; De Faria, Sergio Miana; De Lima, Haroldo C; Diédhiou, Abadala Gamby; Galiana, Antoine; Henriques, Joao C; Ribeiro, Robson D	Journal of Experimental Botany	61	2010	Exposure type; Outcome
3314159	excluded	gray literature	French (cirad)	Are local people conservationists? Analysis of transition dynamics from agroforests to monoculture plantations in Indonesia	Feintrenie, Laurène; Levang, Patrice; Schwarze, Stefan	Ecology and Society	15	2010	Outcome
3314166	excluded	gray literature	French (cirad)	Biodiversity conservation in agricultural landscapes: Challenges and opportunities of coffee agroforests in the Western Ghats, India	Bhagwat, Shonil A; Garcia, Claude A; Ghazoul, Jaboury; Kushalappa, Cheppudira G; Nanaya, Konerira M; Nasi, Robert; Nath, Cheryl D; Raghuramulu, Yenugula; Vaast, Philippe	Conservation Biology	24	2010	Exposure type; Outcome; Study design
3314173	excluded	gray literature	French (cirad)	Understanding and integrating local perceptions of trees and forests into incentives for sustainable landscape management	Boissière, Manuel; Boucard, Amandine; Bullock, Renée Marie; Dewi, Sonya; Ekadinata, Andrée; Feintrenie, Laurène; Levang, Patrice; Pfund, Jean-Laurent; Rantala, Salla; Sheil, Douglas; Sunderland, Terence Clarence Heethom; Urech, Zora Lea; Watts, John Daniel	Environmental Management	48	2011	Exposure type; Outcome
3314174	excluded	gray literature	French (cirad)	Spatio-temporal variability of fruit feeding insects used as ecological indicators in West Africa	Akoudjin, Massouroudin; Bouyer, Jeremy; Cesar, Jean; Kombassere, Appolinaire	Bois Et Forets Des Tropiques	NA	2011	Exposure type; Population type
3314178	excluded	gray literature	French (cirad)	Agricultural intensification - Saving space for wildlife?	Baudron, Frédéric	NA	Thesis Ph.	2011	Article type
3314191	excluded	gray literature	French (cirad)	Afforestation of savannah with cocoa agroforestry systems: a small-farmer innovation in central Cameroon	Jagoret, Patrick; Malézieux, Eric; Michel-Dounias, Isabelle; Ngnogue, Hervé Todem; Snoeck, Didier	AgroForestry Systems	86	2012	Population type
3314197	excluded	gray literature	French (cirad)	Vegetation structure and productivity in cocoa-based agroforestry systems in Talamanca, Costa Rica	Avelino, Jacques; Deheuvels, Olivier; Malézieux, Eric; Somarriba Chavez, Eduardo	Agriculture, Ecosystems and Environment	149	2012	Outcome
3314198	excluded	gray literature	French (cirad)	Physicochemical properties of soils in the Brazilian Amazon following fire-free land preparation and slash-and-burn practices	Comte, Irina; Davidson, Robert; Lucotte, Marc; Pantoja da Silva, Breno; Reis de Carvalho, Claudio; Rousseau, Guillaume Xavier; de Assis Oliveira, Francisco	Agriculture, Ecosystems and Environment	156	2012	Outcome
3314200	excluded	gray literature	French (cirad)	Symbiotic dinitrogen fixation by trees: An underestimated resource in agroforestry systems?	Fernández, María P.; Harmand, Jean Michel; Leblanc, Humberto A.; Nygren, Pekka	Nutrient Cycling in Agroecosystems	94	2012	Exposure type; Outcome; Population type
3314208	excluded	gray literature	French (cirad)	Indicating soil quality in cacao-based agroforestry systems and old-growth forests: The potential of soil macrofauna assemblage	Deheuvels, Olivier; Rodriguez Arias, Ignacio; Rousseau, Guillaume Xavier; Somarriba Chavez, Eduardo	Ecological Indicators	23	2012	Exposure type
3314212	excluded	gray literature	French (cirad)	Transfer of the Asian model of oil palm development: from Indonesia to Cameroon	Feintrenie, Laurène R I - archive	Annual World Bank Conference on Land and Poverty	NA	2012	Exposure type; Outcome
3314222	excluded	gray literature	French (cirad)	Managing Mediterranean nurse plants-mediated effects on soil microbial functions to improve rock phosphate solubilization processes and early growth of Cupressus atlantica G	Baudoin, Ezékiel; Boumezzough, Ali; Duponnois, Robin; Galiana, Antoine; Hafidi, Mohamed; Ouahmane, Lahcen; Prin, Yves; Sanguin, Hervé; Thioulouse, Jean	Ecological Engineering	57	2013	Farm Produce; Population type
3314229	excluded	gray literature	French (cirad)	Large trees drive forest aboveground biomass variation in moist lowland forests across the tropics	Amaral, Iêda Leão; Araujo-Murakami, Alejandro; Barroso, Jorcely; Bastian, Meredith; Blanc, Lilian; Bongers, Frans; Boundja, Patrick; Clark, Connie J; Collins, Murray; Dauby, Gilles; Doucet, Jean-Louis; Eler, Eduardo; Ferreira, Leandro; Forshed, Olle; Fredriksson, Gabriella; Gillet, Jean-François; Harris, David; Laumonier, Yves; Leal, Miguel; Malhi, Yadvinder; Mansor, Asyraf; Martin, Emanuel; McGu…	Global Ecology and Biogeography	22	2013	Exposure type; Farm Produce; Outcome
3314248	excluded	gray literature	French (cirad)	Ant mosaics in cocoa agroforestry systems of Southern Cameroon: Influence of shade on the occurrence and spatial distribution of dominant ants	Aléné, Désirée Chantal; Babin, Régis; Djiéto-Lordon, Champlain; Fomena, Abraham; Messop-Youbi, Edith Blandine; Tadu, Zéphirin; Yédé	AgroForestry Systems	88	2014	Population type
3314254	excluded	gray literature	French (cirad)	Effects of trees on infiltrability and preferential flow in two contrasting agroecosystems in Central America	Benegas, Laura; Ilstedt, Ulrik; Jones, J; Malmer, Anders; Roupsard, Olivier	Agriculture, Ecosystems and Environment	183	2014	Outcome
3314265	excluded	gray literature	French (cirad)	Systematic review of effects on biodiversity from oil palm production	Garcia, Claude; Garcia-Ulloa, John; Ghazoul, Jaboury; Groom, Martha; Guariguata, Manuel R.; Laumonier, Yves; Nasi, Robert; Petrokofsky, Gillian; Savilaakso, Sini; Snaddon, Jake; Zrust, Michal	Environmental Evidence	3	2014	Population type
3314271	excluded	gray literature	French (cirad)	Agro-industrial plantations in Central Africa, risks and opportunities	Feintrenie, Laurène	Biodiversity and Conservation	23	2014	Exposure type; Outcome
3314299	excluded	gray literature	French (cirad)	Rodent pest management and predator communities in oil palm plantations in Indonesia: a comparison of two contrasting systems	Verwilghen, Aude R I - archive	NA	Thèse de d	2015	Article type; Study design
3314309	excluded	gray literature	French (cirad)	Coupled social and ecological outcomes of agricultural intensification in Costa Rica and the future of biodiversity conservation in tropical agricultural regions	Bosque-Pérez, Nilsa A; Chain-Guadarrama, Adina; Cleary, Kate; DeClerck, Fabrice; Fagan, Matthew; Finegan, Bryan; Hormel, Leontina; Sanfiorenzo, Andre; Santiago-García, Ricardo; Shaver, Irene; Sibelet, Nicole; Vierling, Lee A; Waits, Lisette P	Global Environmental Change	32	2015	Population type
3314316	excluded	gray literature	French (cirad)	Planting rosewood for the sustainable essential oil production: Influence of surrounding forest and seed provenance on tree growth and essential oil yield	Amusant, Nadine; Beauchêne, Jacques; Bezard, Vincent; Bruneau, Olivier; Descroix, Laurent; Digeon, Alexis	Bois et Forêts des Tropiques	NA	2015	Farm Produce; Outcome
3314322	excluded	gray literature	French (cirad)	The impact of sustainable certifications on coffee farming practices: a case study from Tarrazú region, Costa Rica	Kraus, Eva R I - archive	NA	Master The	2015	Article type; Exposure type
3314327	excluded	gray literature	French (cirad)	Biodiversity offsets: opportunities and challenges for managing cumulative impacts of large-scale land-based investments on Africa's forest landscapes and their biodiversity	De Wachter, Pauwel; Dessard, Hélène; Feintrenie, Laurène; Garcia, Claude A R I - archive; Gersberg, Melina; Ndong Ndoutoume, Eugene; Nzene Halleson, Durrel; Nzita Nganga di Mavambu, Maxime; Quétier, Fabien	Annual World Bank Conference on Land and Poverty	NA	2015	Exposure type; Farm Produce; Outcome; Study design
3314330	excluded	gray literature	French (cirad)	Secondary succession in tropical dry forests. Drivers and mechanisms of forest Regeneration	Derroire, Géraldine R I - archive	NA	Thesis Ph.	2016	Article type; Population type
3314333	excluded	gray literature	French (cirad)	Key unknowns in nitrogen budget for oil palm plantations. A review	Bessou, Cécile; Caliman, Jean-Pierre; Dubos, Bernard; Gabrielle, Benoît R I - archive L B - F04; K10; F61; Marichal, Raphaël; Netelenbos Nelson, Paul; Ollivier, Jean; Pardon, Lénaïc	Agronomy for Sustainable Development	36	2016	Outcome
3314364	excluded	gray literature	French (cirad)	Logging roads in tropical forests: Synthesis of literature written in French and English highlights environmental impact reduction through improved engineering	Gond, Valéry; Gourlet-Fleury, Sylvie; Healey, John R.; Kleinschroth, Fritz; Sist, Plinio	Bois et Forets des Tropiques	NA	2016	Exposure type; Farm Produce; Population type
3314372	excluded	gray literature	French (cirad)	Contribution of associated trees to long-term species conservation, carbon storage and sustainability: A functional analysis of tree communities in cacao plantations of Central Cameroon	Avana-Tientcheu, Marie-Louise; Durot, Claire; Mvondo Sakouma, Kenneth; Saj, Stéphane; Tayo Gamo, Kevin	International Journal of Agricultural Sustainability	15	2017	Population type
3314381	excluded	gray literature	French (cirad)	Abundance of pests and diseases in Arabica coffee production systems in Uganda - ecological mechanisms and spatial analysis in the face of climate change	Liebig, Theresa Ines R I - archive	NA	Doktorarbe	2017	Article type; Outcome
3314392	excluded	gray literature	French (cirad)	Tropical plant communities modifiy soil aggregate stability along a successional vegetation gradient on a Ferralsol	Carriconde, Fabian; Demenois, Julien; Rey, Freddy; Stokes, Alexia	Ecological Engineering	109	2017	Exposure type; Farm Produce
3314402	excluded	gray literature	French (cirad)	Traditional cacao agroforestry in Central Africa can provide both respectable yields and levels of ecosystem services TA - Traditional farming system; Cocoa yields; Basal area	Jagoret, Patrick; Saj, Stéphane	International Symposium on Cocoa Research (ISCR 2017)	NA	2017	Outcome
3314403	excluded	gray literature	French (cirad)	Expansion of oil palm and other cash crops causes an increase of the land surface temperature in the Jambi province in Indonesia	June, Tania; Knohl, Alexander; Le Maire, Guerric; Meijide, Ana; Roupsard, Olivier; Sabajo, Clifton R	Biogeosciences	14	2017	Outcome
3314407	excluded	gray literature	French (cirad)	A preliminary checklist of the ant (Hymenoptera, Formicidae) fauna of Senegal	Blatrix, Rumsaïs; Diame, Lamine; Diarra, Karamoko; Grechi, Isabelle; Rey, Jean-Yves; Taylor, Brian; Vayssières, Jean-François	Journal of Insect Biodiversity	5	2017	Farm Produce
3314411	excluded	gray literature	French (cirad)	Structural characteristics determine productivity in complex cocoa agroforestry systems	Jagoret, Patrick; Lachenaud, Philippe; Malézieux, Eric R I - archive L B - F08; K10; Michel, Isabelle; Ngnogue, Hervé Todem; Snoeck, Didier	Agronomy for Sustainable Development	37	2017	Outcome
3314418	excluded	gray literature	French (cirad)	Community variation in wood density along a bioclimatic gradient on a hyper-diverse tropical island	Barrabé, Laure; Birnbaum, Philippe; Boutreux, Thomas; Chave, Jérôme; Elodie, Blanchard; Ibanez, Thomas; Trueba, Santiago; Vandrot, Hervé	Journal of Vegetation Science	28	2017	Exposure type; Farm Produce
3314420	excluded	gray literature	French (cirad)	Identifying ant-mirid spatial interactions to improve biological control in cacao-based agroforestry system	Babin, Régis; Bagny-Beilhe, Leïla; Piou, Cyril; Tadu, Zéphirin	Environmental Entomology	47	2018	Population type
3314421	excluded	gray literature	French (cirad)	Characterization of cocoa production, income diversification and shade tree management along a climate gradient in Ghana	Abdulai, Issaka; Asare, Richard; Graefe, Sophie; Jassogne, Laurence; Läderach, Peter; Vaast, Philippe; Van Asten, Piet J A	PloS One	13	2018	Outcome
3314479	excluded	gray literature	French (cirad)	Genetic diversity and differentiation among the species of African Mahogany (Khaya spp.) based on a large SNP array	Bouka-Dipelet, Ulrich Gaël; Degen, Bernd R I - archive L B - K01; F70; F30; P01; Doumenge, Charles; Ekué, Marius Rodrigue Mensah; Guelly, Kutzo-Atsu; Guichoux, Erwan; Loo, Judy; Loumeto, Jean Joël; McKey, Doyle B; Nacoulma, Blandine Marie Ivette; Opuni-Frimpong, Emmanuel; Pakull, Birte; Ramamonjisoa, Lolona; Thomas, Darren; Yorou, Soulemane N	Conservation Genetics	20	2019	Exposure type; Farm Produce
3314486	excluded	gray literature	French (cirad)	Highlighting convergent evolution in morphological traits in response to climatic gradient in African tropical tree species: the case of genus Guibourtia Benn	Agbazahou, Honoré; Daïnou, Kasso; Doucet, Jean-Louis; Doumenge, Charles; Fayolle, Adeline; Hambuckers, Alain; Hardy, Olivier J; Stoffelen, Piet; Tosso, Félicien	Ecology and Evolution	9	2019	Exposure type; Farm Produce; Outcome
3314494	excluded	gray literature	French (cirad)	Long-term influence of early human occupations on current forests of the Guiana Shield	Brunaux, Olivier; Bruno, Miléna; Burst, Maxime; Dambrine, Etienne; Davy, Damien; Desprez, Mathilde; Engel, Julien; Ferry, Bruno; Freycon, Vincent; Grenand, Pierre; Herault, Bruno R I - archive L B - K01; P01; E50; E51; Jérémie, Sylvie; Mestre, Mickaek; Molino, Jean-François; Odonne, Guillaume; Petronelli, Pascal; Sabatier, Daniel; Van den Bel, Martijn	Ecology	100	2019	Exposure type; Farm Produce
3314504	excluded	gray literature	French (cirad)	Challenges and ways forward in pesticide emission and toxicity characterization modeling for tropical conditions	Basset-Mens, Claudine; Fantke, Peter; Gentil, Céline; Mottes, Charles	International Journal of Life Cycle Assessment	25	2020	Farm Produce; Outcome
3314507	excluded	gray literature	French (cirad)	Phenotypic diversity assessment within a major ex situ collection of wild endemic coffees in Madagascar	Crouzillat, Dominique; Guyot, Romain; Hamon, Perla; Letort, Véronique; Raharimalala, Nathalie; Rakotomalala, Jean-Jacques; Rimlinger, Aurore; Sabatier, Sylvie-Annabel	Annals of Botany	126	2020	Exposure type; Outcome
3314515	excluded	gray literature	French (cirad)	Influence of forest management activities on soil organic carbon stocks: A knowledge synthesis	Abaker, Wafa E A; Augusto, Laurent; Cécillon, Lauric; Ferreira, Gabriel W D; James, Jason; Jandl, Robert; Katzensteiner, Klaus; Laclau, Jean-Paul; Laganière, Jérôme; Mayer, Mathias; Nouvellon, Yann; Paré, David; Prescott, Cindy; Stanturf, John A; Vanguelova, Elena I; Vesterdal, Lars	Forest Ecology and Management	466	2020	Article type; Farm Produce; Outcome; Study design
3314516	excluded	gray literature	French (cirad)	The global abundance of tree palms	Affum-Baffoe, Kofi; Aiba, Shin-Ichiro; Almeida de Oliveira, Edmar; Alves, Luciana F; Alvez?Valles, Carlos Mariano; Alvim Carvalho, Fabrício; Alzate Guarin, Fernando; Andrade, Ana; Aragao, Luiz E O C; Araujo Murakami, Alejandro; Arroyo, Luzmila; Ashton, Peter; Aymard Corredor, Gerardo A; Baker, Timothy R; Baker, William J; Bang Klitgård, Bente; Barbosa de Camargo, Plínio; Barlow, Jos; Bastin, Jean…	Global Ecology and Biogeography	29	2020	Exposure type
3314517	excluded	gray literature	French (cirad)	DynACof: A process-based model to study growth, yield and ecosystem services of coffee agroforestry systems	Alfaro, Eric J; Blitz-Frayret, Céline; Charbonnier, Fabien; Christina, Mathias; Georgiou, Selena; Hidalgo, Hugo G; Imbach, Pablo; Le Maire, Guerric; Lehner, Peter; Loustau, Denis; Roupsard, Olivier R I - archive L B - U10; F62; Vezy, Rémi	Environmental Modelling and Software	124	2020	Exposure type; Farm Produce; Outcome
3314527	excluded	gray literature	French (cirad)	Reductions in water, soil and nutrient losses and pesticide pollution in agroforestry practices: A review of evidence and processes	Bruijnzeel, L Adrian; Cardinael, Rémi; Chen, Chunfeng; Chen, Jin; Jiang, Xiao Jin; Liu, Wenjie; Mao, Zhun; Meng, Fan-Rui; Nair, Vimala D; Nanko, Kazuki; Seitz, Steffen; Sidle, Roy C; Yang, Xiaodong; Zhu, Xiai; Zou, Xin	Plant and Soil	453	2020	Population type
3314531	excluded	gray literature	French (cirad)	Diversity of pollen sources used by managed honey bees in variegated landscapes	Altwegg, Res; Colville, Jonathan F; Donaldson, John S R I - archive L B - F40; Duckworth, Gregory D; Melin, Annelie; Midgley, Jeremy J; Rouget, Mathieu; Slabbert, Ruhan	Journal of Apicultural Research	59	2020	Exposure type; Farm Produce; Outcome; Population type
3314535	excluded	gray literature	ICRAF	Farmer management of cocoa agroforests in cameroon: Impacts of decision scenarios on structure and biodiversity of indigenous tree species	Besingi, M.; Degrande, A.; Mbile, P.; Menimo, T.; Nfoumou, C.; Ngaunkam, P.; Sado, T.; Tsobeng, A.	Biodiversity	10	2009	Outcome
3314537	excluded	gray literature	ICRAF	Soil quality monitoring and evaluation under conventional plow-based and conservation agriculture production systems in southern Philippines	Ella, Victor B.; Manny, Reyes; Mercado, Agustin, Jr.	International Conference of Agricultural Engineering - CIGR-AgEng 2012: agriculture and engineering	NA	2012	Incomplete
3314539	excluded	gray literature	ICRAF	Tree diversity along the forest transition curve: drivers, consequences and entry points for multifunctional agriculture	Harja, D; Jamnadass, R H; Kindt, R; Luedeling, E; M, Van Noordwijk; Ordonez, J C; Tata, M H L		NA	2014	Farm Produce; Outcome; Study design
3314541	excluded	gray literature	ICRAF	Farm-scale greenhouse gas balances, hotspots and uncertainties in smallholder crop-livestock systems in Central Kenya	Albrecht, Alain; Oelofse, Myles; Ortiz-Gonzalo, Daniel; Rosenstock, Todd S.; Vaast, Philippe; de Neergaard, Andreas	Agriculture, Ecosystems and Environment	248	2017	Exposure type; Outcome; Population type
3314546	excluded	gray literature	ICRAF	Contrasting water use patterns of two important agroforestry tree species in the Mt Elgon region of Uganda	Buyinza, J.; Denton, M. D.; Downey, A.; Muthuri, C. W.; Njoroge, J.; Nuberg, I. K.	Australian Forestry	82	2019	Exposure type; Farm Produce; Outcome
3314549	excluded	gray literature	ICRAF	Coffee, farmers, and trees-shifting rights accelerates changing landscapes	Bagchi, Robert; Bose, Arshiya; Delay, Maëlle; Dray, Anne; Garcia, Claude A.; Ghazoul, Jaboury; Kalla, Jenu; Konerira, Nanaya; Kushalappa, Cheppudira G.; Le Page, Christophe; Nay, Michelle; Raghuram, Yenugula; Stoudmann, Natasha; Vaast, Philippe; Vendé, Jérémy; Waeber, Patrick O.	Forests	11	2020	Farm Produce; Outcome
3314554	excluded	gray literature	ICRAF	Effect of cropping system, shade cover and altitudinal gradient on coffee yield components at Mt. Elgon, Uganda	Graefe, Sophie; Hoffmann, Munir P.; Jassogne, Laurence; Rötter, Reimund P.; Sarmiento-Soler, Alejandra; Vaast, Philippe; van Asten, Piet	Agriculture, Ecosystems and Environment	295	2020	Outcome
3314577	excluded	gray literature	IDRC	Impact of selective logging on inbreeding and gene dispersal in an Amazonian tree population of Carapa guianensis Aubl	Ciampi, A. Y.; Cloutier, D.; Kanashiro, M.; Schoen, D. J.	Molecular Ecology	16	2007	Exposure type; Farm Produce
3314578	excluded	gray literature	IDRC	Landscape dynamics and management of wild plant resources in shifting cultivation systems: A case study from a forest ejido in the maya zone of Quintana Roo, Mexico	Dalle, Sarah Paule	Dissertation Abstracts International: Section B: The Sciences and Engineering	68	2007	Article type; Farm Produce
3314595	excluded	gray literature	IDRC	Conservation of Natural Resources within Mature Tropical Forests: How an Indigenous Community Uses and Manages Wild Plants in the Comarca Ngobe-Bugle, Panama	Michon, Adele	NA	NA	2012	Article type; Exposure type; Farm Produce; Outcome
3314604	excluded	gray literature	IDRC	Land-Water Management and Sustainability: An Indigenous Perspective in Laitu Khyang Community, Chittagong Hill Tracts (CHT), Bangladesh	Datta, Ranjan	PhD Proposal	NA	2015	Article type
3314616	excluded	gray literature	IFPRI	Processes of inclusion and adverse incorporation: Oil palm and agrarian change in Sumatra, Indonesia	McCarthy, John F.	Journal of Peasant Studies	37	2010	Outcome; Population type; Study design
3314628	excluded	gray literature	IFPRI	Transplanting native tree seedlings to enrich tropical live fences: An ecological and socio-economic analysis	Fuentealba, Beatriz D.; Martínez-Ramos, Miguel	Agroforestry Systems	88	2014	Exposure type; Farm Produce; Outcome; Population type
3314634	excluded	gray literature	IFPRI	The impact of selective logging and clearcutting on forest structure, tree diversity and above-ground biomass of African tropical forests	Castaldi, Simona; Cazzolla Gatti, Roberto; Coomes, David A.; Di Paola, Arianna; Lindsell, Jeremy A.; Maesano, Mauro; Marchetti, Marco; Paparella, Francesco; Valentini, Riccardo	Ecological Research	30	2014	Exposure type; Farm Produce; Population type
3314644	excluded	gray literature	IFPRI	Variation in leaf and soil ´15N in diverse tree species in a lowland dipterocarp rainforest, Malaysia	Ichie, Tomoaki; Inoue, Yuta; Kenzo, Tanaka; Koba, Keisuke; Tanaka-Oda, Ayumi; Yano, Midori	Trees - Structure and Function	30	2016	Exposure type; Outcome
3314658	excluded	gray literature	IFPRI	Runoff Development and Soil Erosion in a Wet Tropical Montane Setting under Coffee Cultivation	Ramos-Scharrón, Carlos E.; Thomaz, Edivaldo L.	Land Degradation and Development	28	2017	Article type; Exposure type; Outcome
3314661	excluded	gray literature	IFPRI	Finding alternatives to swidden agriculture: does agroforestry improve livelihood options and reduce pressure on existing forest?	Healey, John Robert; Jacobsen, Jette Bredahl; Rahman, Syed Ajijur; Roshetko, James M.; Sunderland, Terry	Agroforestry Systems	91	2017	Outcome
3314667	excluded	gray literature	IFPRI	Assessing the impacts of war on perceived conservation capacity and threats to biodiversity	Conteh, Abu; Gavin, Michael C.; McCarter, Joe	Biodiversity and Conservation	26	2017	Exposure type; Farm Produce; Population type
3314679	excluded	gray literature	IFPRI	Arthropod decline in grasslands and forests is associated with landscape-level drivers	Ambarl1, Didem; Ammer, Christian; Bauhus, Jürgen; Blüthgen, Nico; Fischer, Markus; Gossner, Martin M.; Habel, Jan C.; Linsenmair, Karl Eduard; Müller, Jörg; Nauss, Thomas; Penone, Caterina; Prati, Daniel; Schall, Peter; Schulze, Ernst Detlef; Seibold, Sebastian; Simons, Nadja K.; Vogt, Juliane; Weisser, Wolfgang W.; Wöllauer, Stephan	Nature	574	2019	Farm Produce; Population type
3314691	excluded	gray literature	IFPRI	Discouraging Rainforest Transformation: An Ex-ante Policy Impact Analysis	Mußhoff, Oliver; Sarwosri, Arieska Wening; Wegmann, Johannes	Journal of Agricultural Economics	71	2020	Exposure type; Farm Produce; Outcome
3314696	excluded	gray literature	IITA	Fungal infection and mycotoxin contamination of maize in the Humid Forest and the Western Highlands of Cameroon	Cardwell, K. F.; Marasas, W. F.O.; Ngoko, Z.; Rheeder, J. P.; Shephard, G. S.; Wingfield, M. J.	Phytoparasitica	29	2001	Exposure type; Outcome
3314697	excluded	gray literature	IITA	Natural enemies of lepidpterous borers on maize and elephant grass in the forest zone of Cameroon The fall armyworm Spodoptera frugiperda (J E Smith) (Lepidoptera: Noctuidae), a new threat to maize production in tropical Africa View project West African Fruit Fly Initiative (WAFFI) View project Natu	Borgemeister, C; Borgemeister, Christian; Goergen, G; Goergen, Georg; Ndemah, R; Poehling, M; Rose, Ndemah; Schulthess, F; Schulthess, Fritz	Bulletin of Entomological Research	91	2001	Exposure type; Outcome
3314699	excluded	gray literature	IITA	Soybean, cowpea, groundnut, and pigeonpea response to soils, rainfall, and cropping season in the forest margins of Cameroon	Atemkeng, M. F.; Wendt, J. W.	Plant and Soil	263	2004	Outcome
3314705	excluded	gray literature	IITA	Short- and long-term maize yield response to mucuna pruriens and pueraria phaseoloides relay fallow and biomass burning versus mulching in the forest zone of Southern Cameroon	Bengono, B.; Bitomo, O. E.; Hauser, S.	Biological Agriculture and Horticulture	26	2008	Exposure type; Outcome
3314712	excluded	gray literature	TROPENBOS	Floristic composition and diversity of mixed primary and secondary forests in northwest Guyana	Van Andel, Tinde	Biodiversity and Conservation	10	2001	Exposure type; Farm Produce
3314717	excluded	gray literature	TROPENBOS	Long-term effect of timber harvesting in the Bartica Triangle, Central Guyana	Ter Steege, Hans; Welch, Ivan; Zagt, Roderick	Forest Ecology and Management	170	2002	Exposure type; Farm Produce; Population type
3314731	excluded	gray literature	TROPENBOS	Strong effects of a plantation with Pinus patula on Andean subpáramo vegetation: A case study from Colombia	Cleef, Antoine M.; Duivenvoorden, Joost F.; Van Mourik, Tom; Van Wesenbeeck, Bregje K.	Biological Conservation	114	2003	Farm Produce
3314735	excluded	gray literature	TROPENBOS	The effect of seed mass and gap size on seed fate of tropical rain forest tree species in Guyana	Van Ulft, L. H.	Plant Biology	6	2004	Exposure type; Outcome
3314742	excluded	gray literature	TROPENBOS	A collaborative research process studying fruit availability and seed dispersal within an indigenous community in the Middle Caqueta River Region, Colombian Amazon	Parrado-Rosselli, Angela	Ecology and Society	12	2007	Exposure type; Outcome; Population type
3314746	excluded	gray literature	TROPENBOS	Whole-canopy nitrogen-use efficiency of pioneer species in early secondary forest succession in Vietnam	Anten, Niels P.R.; van Kuijk, Marijke	Ecological Research	24	2009	Exposure type; Outcome
3314750	excluded	gray literature	TROPENBOS	Historical Co2 Emissions From Land Use and Land Use Change From the Oil Palm Industry in Indonesia, Malaysia and Papua New Guinea	Agus, Fahmuddin; Gunarso, Petrus; Harris, Nancy; Killeen, Timothy J; Noordwijk, Meine Van; Sahardjo, Bambang Heru	Reports from the Technical Panels of RSPOs 2nd Greenhouse Gas Working Group	NA	2013	Outcome
3314751	excluded	gray literature	TROPENBOS	Oil Palm and Land Use Change in Indonesia , Malaysia and Papua New Guinea	Agus, Fahmuddin; Gunarso, Petrus; Hartoyo, Manjela Eko; Killeen, Timothy J	Reports from the Technical Panels of RSPOs 2nd Greenhouse Gas Working Group	29	2013	Outcome
3314752	excluded	gray literature	TROPENBOS	Governing forest landscape restoration: Cases from Indonesia	Gunarso, Petrus; Koesoetjahjo, Irene; Wiersum, Freerk; van Oosten, Cora	Forests	5	2014	Exposure type; Farm Produce; Outcome
3314776	excluded	gray literature	WRI	Estimating the Role of Seven Commodities in Agriculture-Linked Deforestation: Oil Palm, Soy, Cattle, Wood Fiber, Cocoa, Coffee, and Rubber	Goldman, Elizabeth Dow; Harris, Nancy; Schneider, Martina; Weisse, Mikaela	NA	NA	2020	Outcome; Population type
3314777	excluded	database	Scopus	The prevalence of onchocerciasis and other parasitic infestations on an oil palm plantation in Ghana	Krah, Cyril K.	Tropical Doctor	30	2000	Exposure type; Outcome
3314802	excluded	database	Scopus	Actinopolymorpha singaporensis gen. nov., sp. nov., a novel actinomycete from the tropical rainforest of Singapore	Ruan, J. S.; Wang, Y.; Wang, Y. M.; Xu, X. L.; Zhang, Z. S.	International Journal of Systematic and Evolutionary Microbiology	51	2001	Exposure type; Farm Produce; Outcome; Population type
3314805	excluded	database	Scopus	Polymorphic adaptive insecticidal resistance in Rhynocoris marginatus (Fabr.) (Het., Reduviidae) a non-target biocontrol agent	Ambrose, Dunston P.; George, Edward P.J.	Journal of Applied Entomology	125	2001	Exposure type; Farm Produce; Outcome
3314809	excluded	database	Scopus	Bean cultivation in a subsistence farming system in the northeast of São Paulo State - Brazil	Tsai, S M; de Oliveira, W S	Scientia Agricola	58	2001	Outcome
3314819	excluded	database	Scopus	Freshwater fish habitats in amazonia: State of knowledge, management, and protection	Junk, W J; Soares, M G M	Aquatic Ecosystem Health and Management	4	2001	Exposure type; Farm Produce; Outcome; Population type
3314828	excluded	database	Scopus	Changes in the surface charge characteristics of degraded soils in the wet tropics through the addition of beneficiated bentonite	Gillman, G P; Nath, S; Noble, A D; Srivastava, R J	Australian Journal of Soil Research	39	2001	Exposure type; Population type
3314831	excluded	database	Scopus	Nitrate accumulation under cropping in the Ferrosols of Far North Queensland wet tropics	Armour, J. D.; Rasiah, V.	Australian Journal of Soil Research	39	2001	Exposure type
3314837	excluded	database	Scopus	Harvesting of Geonoma macrostachys Mart. leaves for thatch: an exploration of sustainability	Macia, M J; Svenning, J C	Forest Ecology and Management	167	2002	Exposure type; Farm Produce; Outcome
3314858	excluded	database	Scopus	The relative influence of diffuse- and point-source disturbances on a small upland stream in East Java, Indonesia: A preliminary investigation	Gooderham, John P.R.; Grace, Michael R.; Lelono, Asmoro; Rosyidi, M. Imron; Sdraulig, Sandra; Walsh, Christopher J.	Hydrobiologia	487	2002	Population type
3314868	excluded	database	Scopus	A rapid method in ecosystem mapping and monitoring as a tool for managing costa rican ecosystem health	Acevedo, H; Castro, M; Cordero, P; González, L; Kappelle, M; Monge, H; Méndez, E	Managing for Healthy Ecosystems	NA	2002	Article type; Outcome; Study design
3314872	excluded	database	Scopus	Looking into the gap: Land use and the tropical forests of Southern Thailand	Kealhofer, L	Asian Perspectives	42	2003	Outcome; Study design
3314888	excluded	database	Scopus	Identification of carbohydrate degrading bacteria in sub-tropical regions	Govind, N S; Rosado, W	Revista de Biologia Tropical	51	2003	Exposure type; Outcome; Population type
3314894	excluded	database	Scopus	Shifting swamp rice cultivation with broadcast seeding in insular Southeast Asia: A survey of its distribution and the natural and social factors influencing its use	Ichikawa, M	Southeast Asian Studies	41	2003	Outcome
3314917	excluded	database	Scopus	Long-term impacts of logging on forest diversity in Madagascar	Brown, Kerry A.; Gurevitch, Jessica	Proceedings of the National Academy of Sciences of the United States of America	101	2004	Exposure type; Farm Produce
3314923	excluded	database	Scopus	Temporal variation of soil compaction and deterioration of soil quality in pasture areas of Colombian Amazonia	Martínez, L J; Zinck, J A	Soil and Tillage Research	75	2004	Exposure type; Farm Produce; Population type
3314929	excluded	database	Scopus	Determining impacts of habitat modification on diversity of tropical forest fauna: The importance of spatial scale	Hamer, Keith C.; Hill, Jane K.	Journal of Applied Ecology	41	2004	Farm Produce
3314949	excluded	database	Scopus	New options for land rehabilitation and landscape ecology in Southeast Asia by "rainforestation farming"	Göltenboth, F; Hutter, C.-P.	Journal for Nature Conservation	12	2004	Exposure type
3314950	excluded	database	Scopus	Land-use systems and resilience of tropical rain forests in the Tehuantepec Isthmus, Mexico	Galicia-Sarmiento, L; García-Romero, A; Oropeza-Orozco, O	Environmental Management	34	2004	Exposure type; Farm Produce; Outcome
3314954	excluded	database	Scopus	The effects of non-timber forest product cultivation on the plant community structure and composition of a humid tropical forest in southern Mexico	Ticktin, Tamara; Trauernicht, Clay	Forest Ecology and Management	219	2005	Exposure type; Farm Produce
3314962	excluded	database	Scopus	Diversity of arboreal spiders in primary and disturbed tropical forests	Deeleman-Reinhold, Christa; Floren, Andreas	Journal of Arachnology	33	2005	Exposure type; Farm Produce
3314965	excluded	database	Scopus	Biomass accumulation after 10-200 years of shifting cultivation in Bornean rain forest	Lawrence, Deborah	Ecology	86	2005	Exposure type
3314970	excluded	database	Scopus	Rates and controls of nitrous oxide and nitric oxide emissions following conversion of forest to pasture in Rondônia	Cerri, C C; Feigl, B J; Garcia-Montiel, D C; Melillo, J M; Neill, C; Piccolo, M C; Steudler, P A	Nutrient Cycling in Agroecosystems	71	2005	Exposure type; Farm Produce; Outcome; Population type
3314993	excluded	database	Scopus	The trees the forest left behind	Guevara, Sergio; Laborde, Javier; Sánchez-RÍos, Graciela	Interciencia	30	2005	Population type
3315010	excluded	database	Scopus	Modelling the conversion of Colombian lowland ecosystems since 1940: Drivers, patterns and rates	Etter, A; McAlpine, C; Possingham, H; Pullar, D	Journal of Environmental Management	79	2006	Exposure type; Outcome
3315015	excluded	database	Scopus	Traditional ecological knowledge and biodiversity management in the andes of southern ecuador	Gerique, A; Pohle, P	Geographica Helvetica	61	2006	Farm Produce; Outcome
3315018	excluded	database	Scopus	Rapid inventory of wild medicinal plant populations in Sri Lanka	Karunaratne, Nimal S; Mahindapala, Ranjith; Russell-Smith, Jeremy	Biological Conservation	132	2006	Exposure type; Farm Produce; Population type
3315025	excluded	database	Scopus	Rural livelihoods: Conservation, management and use of plant biodiversity in west and central Africa	Anegbeh, P.; Asaah, E.; Degrande, A.; Facheux, C. C.; Foundjem-Tita, D.; Mbile, P.; Mbosso, C.; Mpeck, M. L.; Tchoundjeu, Z.	Biodiversity	7	2006	Article type; Outcome; Study design
3315030	excluded	database	Scopus	Post-cultivation secondary succession in a Venezuelan lower montane rain forest	Howorth, Richard T.; Pendry, Colin A.	Biodiversity and Conservation	15	2006	Exposure type
3315033	excluded	database	Scopus	Habitat use and conservation of bats in rainforest and adjacent human-modified habitats in eastern Madagascar	Andriafidison, Daudet; Jenkins, Richard K.B.; Kofoky, Amyot F.; Racey, Paul A.; Ramilijaona, Olga; Randrianandrianina, Félicien; Ratrimomanarivo, Fanja	Acta Chiropterologica	8	2006	Farm Produce
3315043	excluded	database	Scopus	Population dynamics of a group of lion-tailed macaques (Macaca silenus) inhabiting a rainforest fragment in the Western Ghats, India	Krishna, B A; Singh, M; Singh, M	Folia Primatologica	77	2006	Farm Produce; Outcome
3315045	excluded	database	Scopus	Environment, disturbance history and rain forest composition across the islands of Tonga, Western Polynesia	Burrows, Larry E.; Drake, Donald R.; Franklin, Janet; Sykes, William R.; Wiser, Susan K.	Journal of Vegetation Science	17	2006	Exposure type; Farm Produce; Outcome; Population type
3315057	excluded	database	Scopus	Land-use history affects the distribution of the saprophytic orchid Wullschlaegelia calcarata in Puerto Rico's tabonuco forest	Ackerman, James D.; Bergman, Erin; Thompson, Jill; Zimmerman, Jess K.	Biotropica	38	2006	Exposure type
3315060	excluded	database	Scopus	Influence of potassium fertilizer on yield of plantain intercropped with cassava on an Oxic paleustalf in southwestern Nigeria	Akinyemi, J. O.; Akinyemi, S. O.S.; Fapojuwo, O. E.; Oladoja, M. A.; Olaleye, A. O.; Onsanaya, A. S.; Tijani-Eniola, H.	Communications in Soil Science and Plant Analysis	37	2006	Outcome
3315069	excluded	database	Scopus	Evaluation and heritability studies of local Lima bean (Phaseolus lunatus L.) cultivars from south-west Nigeria	Akande, S R; Balogun, M O	Revista Cientifica UDO Agricola	7	2007	Exposure type; Outcome
3315080	excluded	database	Scopus	Demand for rubber is causing the loss of high diversity rain forest in SW China	Aide, T. Mitchell; Cao, Min; Li, Hongmei; Liu, Wenjun; Ma, Youxin	Biodiversity and Conservation	16	2007	Farm Produce; Outcome; Population type
3315088	excluded	database	Scopus	Effects of landrace legumes-velvet bean, lima bean and African yam bean-on the performance of yam, cassava based crop mixtures	Ibeawuchi, I I; Nwufo, M I; Obiefuna, J C; Ofoh, M C	Journal of Plant Sciences	2	2007	Exposure type
3315122	excluded	database	Scopus	The combined effects of soil moisture and irradiance on growth, biomass allocation, morphology and photosynthesis in Amomum villosum	Feng, Y.-L.; Li, X	Agroforestry Systems	71	2007	Population type
3315132	excluded	database	Scopus	Mycorrhizae: Sustainable agriculture and forestry	Akhtar, M S; Futai, K; Siddiqui, Z A	Mycorrhizae: Sustainable Agriculture and Forestry	NA	2008	Article type; Exposure type; Outcome; Population type
3315139	excluded	database	Scopus	Tree species diversity and soil status of primary and degraded tropical rainforest ecosystems in South-Western Nigeria	Mosandl, R; Onyekwelu, J C; Stimm, B	Journal of Tropical Forest Science	20	2008	Exposure type; Population type; Study design
3315144	excluded	database	Scopus	Responses of growth, yield and N use efficiency of selected tomato cultivars to variations in hydrothermal regimes of the cropping seasons in a tropical rainforest zone of Nigeria	Adeniji, I. A.; Agele, S. O.; Alabi, E. O.; Olabomi, A.	Journal of Plant Interactions	3	2008	Exposure type; Outcome
3315150	excluded	database	Scopus	Impact of land use and land cover changes on ecosystem services in Menglun, Xishuangbanna, Southwest China	Cao, M; Hu, H; Liu, W	Environmental Monitoring and Assessment	146	2008	Outcome
3315155	excluded	database	Scopus	Sample sizes for estimating key ecosystem characteristics in a tropical terra firme rainforest	Almeida, Samuel; Aragão, Luiz Eduardo O.C.; Athaydes, Joao; Braga, Alan; Gonçalves, Paulo; Malhi, Yadvinder; Meir, Patrick; Metcalfe, Daniel; Williams, Mathew; da Costa, Antonio	Forest Ecology and Management	255	2008	Outcome; Study design
3315179	excluded	database	Scopus	Assessment of impact on landscape development to ecological service values and goods in Malaysia lowland tropical rainforest using integrated remote sensing and GIS techniques	Ahmad, S; Hashim, M; Ibrahim, A L; Marghany, M; Okuda, T	NA	37	2008	Outcome; Study design
3315211	excluded	database	Scopus	Comparison of the hazards posed to amphibians by the glyphosate spray control program versus the chemical and physical activities of coca production in Colombia	Brain, Richard A.; Solomon, Keith R.	Journal of Toxicology and Environmental Health - Part A: Current Issues	72	2009	Farm produce
3315223	excluded	database	Scopus	Restoring Rainforest Fragments: Survival of Mixed-Native Species Seedlings under Contrasting Site Conditions in the Western Ghats, India	Kapoor, Vena; Mudappa, Divya; Raman, T R Shankar	Restoration Ecology	17	2009	Outcome; Study design
3315252	excluded	database	Scopus	Toward integrated analysis of human impacts on forest biodiversity: Lessons from Latin America	Armesto, Juan J.; Benayas, José Maria Rey; Cayuela, Luis; Del Castillo, Rafael F.; Echeverría, Cristian; Geneletti, Davide; Golicher, Duncan; Gonzalez-Espinosa, Mario; Huth, Andreas; López-Barrera, Fabiola; Malizia, Lucio; Manson, Robert; Newton, Adrian C.; Premoli, Andrea; Ramírez-Marcial, Neptali; Rüger, Nadja; Smith-Ramírez, Cecilia; Williams-Linera, Guadalupe	Ecology and Society	14	2009	Exposure type; Study design
3315265	excluded	database	Scopus	The potential of land-use systems for maintaining tropical forest butterfly diversity	Fiedler, K; Schneeweihs, S; Schulze, C H	Environmental Science and Engineering (Subseries: Environmental Science)	NA	2010	Exposure type; Farm Produce; Outcome
3315274	excluded	database	Scopus	Community-based preferences for economic incentives to promote biodiversity conservation in a tropical rainforest	Ezebilo, E. E.	International Journal of Environmental Research	4	2010	Exposure type; Outcome; Study design
3315276	excluded	database	Scopus	Agriculture in Brazil: Impacts, costs, and opportunities for a sustainable future	Martinelli, Luiz A.; Moutinho, Paulo; Naylor, Rosamond; Vitousek, Peter M.	Current Opinion in Environmental Sustainability	2	2010	Article type; Exposure type; Outcome; Study design
3315282	excluded	database	Scopus	Relative contribution of agroforestry, rainforest and openland to local and regional bee diversity	Hoehn, Patrick; Steffan-Dewenter, Ingolf; Tscharntke, Teja	Biodiversity and Conservation	19	2010	Double
3315287	excluded	database	Scopus	Tropical tree community shifts: Implications for wildlife conservation	Chapman, Colin A.; Chapman, Lauren J.; Hartter, Joel; Jacob, Aerin L.; Lawes, Michael J.; Omeja, Patrick; Reyna-Hurtado, Rafael; Rothman, Jessica M.	Biological Conservation	143	2010	Exposure type
3315295	excluded	database	Scopus	Biodiversity in a forest-agriculture mosaic - The changing face of West African rainforests	Asase, Alex; Collen, Ben; Gockowksi, Jim; Mason, John; Norris, Ken; Phalan, Ben; Wade, Amy	Biological Conservation	NA	2010	Article type; Study design
3315327	excluded	database	Scopus	Land-use systems affect archaeal community structure and functional diversity in western amazon soils	Mendes, Lucas William; Navarrete, Acácio Aparecido; Taketani, Rodrigo Gouvêa; Tsai, Siu Mui; de Souza Cannavan, Fabiana; de Souza Moreira, Fatima Maria	Revista Brasileira de Ciencia do Solo	35	2011	Double
3315333	excluded	database	Scopus	An Insect Nidovirus Emerging from a Primary Tropical Rainforest	Briese, Thomas; Drosten, Christian; Ellerbrok, Heinz; Junglen, Sandra; Kurth, Andreas; Leendertz, Fabian H; Lipkin, W Ian; Pauli, Georg; Quan, Phenix-Lan; Ziebuhr, John; Zirkel, Florian	MBIO	2	2011	Exposure type; Outcome; Study design
3315341	excluded	database	Scopus	Effects of forest fragmentation on canopy spider communities in SE-Asian rain forests	Deeleman-Reinhold, C; Floren, A; Linsenmair, K E; Müller, T	Ecotropica	17	2011	Exposure type; Outcome; Population type
3315343	excluded	database	Scopus	Pesticides meet megadiversity in the expansion of biofuel crops	Grillitsch, Britta; Schiesari, Luis	Frontiers in Ecology and the Environment	9	2011	Article type; Exposure type; Outcome; Population type
3315358	excluded	database	Scopus	The role of farm structure on bird assemblages around a Kenyan tropical rainforest	Farwig, Nina; Gichuki, Nathan; Kiboi, Samuel; Otieno, Nickson Erick	African Journal of Ecology	49	2011	Double
3315376	excluded	database	Scopus	Semi-forest coffee cultivation and the conservation of Ethiopian Afromontane rainforest fragments	Aerts, Raf; Baeten, Marieke; Berecha, Gezahegn; Gijbels, Pieter; Hermy, Martin; Honnay, Olivier; Hundera, Kitessa; Muys, Bart; Van Mechelen, Maarten	Forest Ecology and Management	261	2011	Exposure type; Outcome
3315384	excluded	database	Scopus	Low light availability affects leaf gas exchange, growth and survival of Euterpe edulis seedlings transplanted into the understory of an anthropic tropical rainforest	França, S.; Gomes, F. P.; Mielke, M. S.; do Nascimento, J. L.; dos Anjos Silva, L.; dos Santos, M. L.S.	Southern Forests	74	2012	Exposure type; Outcome
3315395	excluded	database	Scopus	Utilization of Sugarcane Habitat by Feral Pig (Sus scrofa) in Northern Tropical Queensland: Evidence from the Stable Isotope Composition of Hair	Bird, Michael I; Dryden, Bart; Robertson, Jack; Westcott, David A; Wurster, Christopher M; Zazzo, Antoine	PLOS ONE	7	2012	Exposure type; Outcome
3315397	excluded	database	Scopus	Water use by terrestrial ecosystems: Temporal variability in rainforest and agricultural contributions to evapotranspiration in Mato Grosso, Brazil	Donner, S D; Johnson, M S; Lathuillière, M J	Environmental Research Letters	7	2012	Exposure type; Outcome; Study design
3315413	excluded	database	Scopus	Changing place: Palm oil and sense of place in Borneo	Convery, I; Lindsay, E; Ramsey, A; Simmons, E	Human Geographies	6	2012	Exposure type; Outcome; Study design
3315414	excluded	database	Scopus	Can Joint Carbon and Biodiversity Management in Tropical Agroforestry Landscapes Be Optimized?	Abrahamczyk, Stefan; Bos, Merijn; Buchori, Damayanti; Gerold, Gerhard; Gradstein, S. Robbert; Hertel, Dietrich; Jungkunst, Hermann F.; Kessler, Michael; Kluge, Jürgen; Köhler, Stefan; Leuschner, Christoph; Moser, Gerald; Pitopang, Ramadhanil; Saleh, Shahabuddin; Schulze, Christian H.; Sporn, Simone G.; Steffan-Dewenter, Ingolf; Tjitrosoedirdjo, Sri S.; Tscharntke, Teja	PLoS ONE	7	2012	Exposure type; Outcome
3315422	excluded	database	Scopus	Resilience in Plant-Herbivore Networks during Secondary Succession	Boege, K; Villa-Galaviz, E; del-Val, E	PLoS ONE	7	2012	Exposure type; Outcome; Population type
3315429	excluded	database	Scopus	Abundant and diverse endophytic actinobacteria associated with medicinal plant Maytenus austroyunnanensis in Xishuangbanna tropical rainforest revealed by culture-dependent and culture-independent methods	Chen, Hua Hong; Jiang, Ji Hong; Li, Jie; Li, Wen Jun; Qin, Sheng; Xu, Li Hua; Zhao, Guo Zhen; Zhu, Wen Yong	Environmental Microbiology Reports	4	2012	Outcome; Population type; Study design
3315432	excluded	database	Scopus	Leaf functional traits and functional diversity of multistoried agroforests in West Java, Indonesia	Harashina, Koji; Muhamad, Dendi; Okubo, Satoru; Parikesit; Takeuchi, Kazuhiko; Tomatsu, Akari	Agriculture, Ecosystems and Environment	149	2012	Exposure type; Outcome
3315456	excluded	database	Scopus	Oil-Palm Plantations in the Context of Biodiversity Conservation	Meijaard, E; Sheil, D	Encyclopedia of Biodiversity: Second Edition	NA	2013	Article type
3315481	excluded	database	Scopus	Conversion of the Amazon rainforest to agriculture results in biotic homogenization of soil bacterial communities	Baek, Kyunghwa; Bohannan, Brendan J M; Feigl, Brigitte; Hamaoui Jr., George S; Jesus, Ederson da C; Mirza, Babur; Mueller, Rebecca; Nuesslein, Klaus; Paula, Fabiana S; Pellizari, Vivian H; Rodrigues, Jorge L M; Tiedje, James M; Tsai, Siu Mui	Proceedings of The National Academy of Sciences of The United States of America	110	2013	Exposure type; Outcome
3315483	excluded	database	Scopus	Effects of Coffee Management Intensity on Composition, Structure, and Regeneration Status of Ethiopian Moist Evergreen Afromontane Forests	Aerts, Raf; Fontaine, Alexandre; Gijbels, Pieter; Honnay, Olivier; Hundera, Kitessa; Muys, Bart; Van Mechelen, Maarten	Environmental Management	51	2013	Exposure type
3315488	excluded	database	Scopus	Phosphorus dynamics in the conversion of a secondary forest into a rubber tree plantation in the amazon rainforest	Canizella, Bruna Trovo; Moraes, Larissa Alexandra Cardoso; Moreira, Adônis; Zaninetti, Rean Augusto	Soil Science	178	2013	Exposure type
3315489	excluded	database	Scopus	Tree Diversity Mediates the Distribution of Longhorn Beetles (Coleoptera: Cerambycidae) in a Changing Tropical Landscape (Southern Yunnan, SW China)	Martin, Konrad; Meng, Ling Zeng; Weigel, Andreas; Yang, Xiao Dong	PLoS ONE	8	2013	Population type
3315498	excluded	database	Scopus	Effects of agricultural projects on nutrient levels in Lake Bera (Tasek Bera), Peninsular Malaysia	Ashraf, Muhammad Aqeel; Gharibreza, Mohammadreza; Othman, Zainudin; Raj, John Kuna; Tahir, Wan Zakaria Wan Muhamad; Yusoff, Ismail	Agriculture, Ecosystems and Environment	165	2013	Outcome; Population type; Study design
3315502	excluded	database	Scopus	Effects of coffee management on deforestation rates and forest integrity	Delrue, J; Enkosa, W; Hylander, K; Nemomissa, S	Conservation Biology	27	2013	Exposure type; Outcome
3315512	excluded	database	Scopus	Long-term change of ant community structure in cacao agroforestry landscapes in Indonesia	Bos, Merijn M; Buchori, Damayanti; Clough, Yann; Hosang, Meldy L A; Rizali, Akhmad; Tscharntke, Teja	Insect Conservation and Diversity	6	2013	Double
3315517	excluded	database	Scopus	Impacts of logging and conversion of rainforest to oil palm on the functional diversity of birds in Sundaland	Davies, Richard G.; Edwards, David P.; Edwards, Felicity A.; Hamer, Keith C.	Ibis	155	2013	Double
3315542	excluded	database	Scopus	Chronosequential changes in species richness of forest-edge-dwelling butterflies during forest restoration after swidden cultivation in a humid tropical rainforest region in Borneo	Itioka, Takao; Katsuyama, Rai ichiro; Kishimoto-Yamada, Keiko; Nakagawa, Michiko; Nakashizuka, Tohru; Ohshima, Yasuhiro; Takano, Kohei Takenaka; Tzuchiya, Taizo; Yago, Masaya; Yata, Osamu	Journal of Forest Research	20	2014	Exposure type; Outcome; Population type; Study design
3315544	excluded	database	Scopus	A spatially explicit data-driven approach to assess the effect of agricultural land occupation on species groups	Elshout, P M F; Huijbregts, M A J; Karuppiah, R; Laurenzi, I J; Van Zelm, R	International Journal of Life Cycle Assessment	19	2014	Study design
3315551	excluded	database	Scopus	Remnant trees affect species composition but not structure of tropical second-growth forest	Chazdon, R L; Sandor, M E	PLoS ONE	9	2014	Exposure type; Outcome; Population type
3315558	excluded	database	Scopus	Integrating stand and soil properties to understand foliar nutrient dynamics during forest succession following slash-and-burn agriculture in the Bolivian Amazon	Adams, Rachel I.; Almeyda Zambrano, Angélica M.; Asner, Gregory P.; Broadbent, Eben N.; De Souza, Harrison Ramos; Dirzo, Rodolfo; Field, Christopher B.; Giles, Larry; Peña-Claros, Marielos; Soriano, Marlene	PLoS ONE	9	2014	Exposure type; Outcome; Study design
3315559	excluded	database	Scopus	Reduviids and their merits in biological control	Sahayaraj, K	Basic and Applied Aspects of Biopesticides	9788132218	2014	Article type; Exposure type; Outcome; Population type
3315566	excluded	database	Scopus	Designing mixed species tree plantations for the tropics: Balancing ecological attributes of species with landholder preferences in the Philippines	Firn, J; Herbohn, J; Lamb, D; Nguyen, H	PLoS ONE	9	2014	Exposure type; Farm Produce; Outcome
3315572	excluded	database	Scopus	Intercropping with shrub species that display a 'steady- state' flowering phenology as a strategy for biodiversity conservation in tropical agroecosystems	Peters, V E	PLoS ONE	9	2014	Exposure type; Outcome
3315573	excluded	database	Scopus	Landscape context mediates avian habitat choice in tropical forest restoration	Holl, Karen D.; Mendenhall, Chase D.; Reid, J. Leighton; Rosales, J. Abel; Zahawi, Rakan A.	PLoS ONE	9	2014	Outcome; Population type; Study design
3315581	excluded	database	Scopus	A 50-m forest cover map in Southeast Asia from ALOS/PALSAR and its application on forest fragmentation assessment	Biradar, C; Dong, J; Duong, N D; Hazarika, M; Moore III, B; Sheldon, S; Takeuhci, W; Wikantika, K; Xiao, X; Zhang, G	PLoS ONE	9	2014	Outcome; Study design
3315594	excluded	database	Scopus	Leaf litter depth as an important factor inhibiting seedling establishment of an exotic palm in tropical secondary forest patches	Chong, Kwek Yan; Corlett, Richard T; Giam, Xingli; Tan, Hugh T W; Yee, Alex T K; Yeo, Hazelina H T	Biological Invasions	16	2014	Exposure type; Farm Produce; Outcome
3315598	excluded	database	Scopus	Plant diversity in live fences and pastures, two examples from the Mexican humid tropics	López-Acosta, J C; Rosas, N V; Ruiz-Guerra, B	Environmental Management	54	2014	Population type; Study design
3315599	excluded	database	Scopus	Variations and trade-offs in functional traits of tree seedlings during secondary succession in a tropical lowland rain forest	Ding, Yi; Huang, Yunfeng; Letcher, Susan G.; Long, Wenxing; Lu, Xinghui; Zang, Runguo	Biotropica	46	2014	Exposure type; Outcome; Population type; Study design
3315604	excluded	database	Scopus	The impact of agricultural emergence on the genetic history of African rainforest hunter-gatherers and agriculturalists	Barreiro, Luis B.; Becker, Noémie; Dominy, Nathaniel J.; Froment, Alain; Gravel, Simon; Harmant, Christine; Heyer, Evelyne; Hombert, Jean Marie; Laval, Guillaume; Lemée, Laure; Patin, Etienne; Perry, George H.; Quach, Hélène; Quintana-Murci, Lluís; Régnault, Béatrice; Siddle, Katherine J.; Van Der Veen, Lolke; Verdu, Paul	Nature Communications	5	2014	Exposure type; Outcome; Study design
3315610	excluded	database	Scopus	Pre-Columbian land use in the ring-ditch region of the Bolivian Amazon	Carson, J F; Iriarte, J; Mayle, F E; Prümers, H; Soto, J D; Watling, J; Whitney, B S	Holocene	25	2015	Exposure type; Outcome; Population type; Study design
3315614	excluded	database	Scopus	Ecological disturbance regimes caused by agricultural land uses and their effects on tropical forest regeneration	Benítez-Malvido, Julieta; Martínez-Ramos, Miguel; Méndez-Toribio, Moisés; Siebe, Christina; Zermeño-Hernández, Isela	Applied Vegetation Science	18	2015	Exposure type; Outcome
3315619	excluded	database	Scopus	Forest-to-pasture conversion increases the diversity of the phylum Verrucomicrobia in Amazon rainforest soils	Bohannan, Brendan J M; Cenciani, Karina; Jesus, Ederson da C; Mueller, Rebecca C; Nuesslein, Klaus; Paula, Fabiana S; Ranjan, Kshitij; Rodrigues, Jorge L M	Frontiers In Microbiology	6	2015	Population type
3315623	excluded	database	Scopus	Recovery of amphibian and reptile assemblages during old-field succession of tropical rain forests	Hernández-Ordóñez, O; Martínez-Ramos, M; Urbina-Cardona, N	Biotropica	47	2015	Exposure type; Outcome
3315629	excluded	database	Scopus	Transportation costs, agricultural expansion and tropical deforestation: Theory and evidence from Peru	Lucich, I M; Quinteros, M J; Villena, M G	Ciencia e Investigacion Agraria	42	2015	Exposure type; Outcome; Study design
3315647	excluded	database	Scopus	How Tightly Linked Are Pericopsis elata (Fabaceae) Patches to Anthropogenic Disturbances in Southeastern Cameroon?	Beeckman, Hans; Biwole, Achille Bernard; Bourland, Nils; Brostaux, Yves; Cerisier, Francois; Dainou, Kasso; Doucet, Jean-Louis; Fayolle, Adeline; Feteke, Fousseni; Gillet, Jean-Francois; Hubau, Wannes; Lejeune, Philippe; Morin-Rivat, Julie; Smith, Alexandre Livingstone; Tiba, Eric Ntoude; Van Acker, Joris	Forests	6	2015	Exposure type; Population type; Study design
3315648	excluded	database	Scopus	The bird community of an Acacia-dominated secondary rainforest: A brief case study	Freeman, A N D	Australian Field Ornithology	32	2015	Exposure type; Study design
3315651	excluded	database	Scopus	Richness and abundance of aechmea and hohenbergia (bromeliaceae) in forest fragments and shade cocoa plantations in two contrasting landscapes in Southern Bahia, Brazil	Cazetta, Eliana; De Assis Bomfim, Jamille; De Fernandes Souza, Virgínia; Fontoura, Talita	Tropical Conservation Science	8	2015	Incomplete
3315660	excluded	database	Scopus	How plants and honeydew-producing hemipterans affect ant species richness and structure in a tropical forest zone	Doumtsop, A; Fotso, A K; Hanna, R; Nagel, P; Tindo, M	Insectes Sociaux	62	2015	Exposure type; Outcome; Population type
3315662	excluded	database	Scopus	Changes in Habitat Use at Rain Forest Edges Through Succession: a Case Study of Understory Birds in the Brazilian Amazon	Johnson, Erik I; Powell, Luke L; Stouffer, Philip C; Wolfe, Jared D; Zurita, Gustavo	Biotropica	47	2015	Exposure type
3315664	excluded	database	Scopus	Land-use Change Dynamics, Soil Type and Species Forming Mono-dominant Patches: The Case of Pteridium aquilinum in a Neotropical Rain Forest Region	Alvarado-Díaz, Javier; Lopez-Toledo, Leonel; Martínez-Ramos, Miguel; Suazo-Ortuño, Ireri	Biotropica	47	2015	Study design
3315665	excluded	database	Scopus	Oil palm natural diversity and the potential for yield improvement	Babiychuk, Elena; Barcelos, Edson; Cunha, Raimundo N V; Kushnir, Sergei; Lopes, Ricardo; Motoike, Sergio Y; Rios, Sara de Almeida; Skirycz, Aleksandra	Frontiers in Plant Science	6	2015	Article type; Exposure type
3315669	excluded	database	Scopus	New mammalian records in the Parque Nacional Cerros de Amotape, northwestern Peru	Hurtado, C M; Pacheco, V	Revista Peruana de Biologia	22	2015	Outcome; Study design
3315673	excluded	database	Scopus	Dynamics of soil chemical properties in shifting cultivation systems in the tropics: A meta-analysis	Adams, C; Aguilar, R; Manfredini, S; Neves, W A; Ribeiro Filho, A A	Soil Use and Management	31	2015	Article type
3315674	excluded	database	Scopus	Matrix Intensification Affects Body and Physiological Condition of Tropical Forest-Dependent Passerines.	Deikumah, Justus P; Maron, Martine; McAlpine, Clive A	PLoS ONE	10	2015	Exposure type; Outcome; Study design
3315675	excluded	database	Scopus	Ecology and conservation of avian insectivores of the rainforest understory: A pantropical perspective	Cordeiro, Norbert J; Powell, Luke L; Stratford, Jeffrey A	Biological Conservation	188	2015	Article type
3315681	excluded	database	Scopus	Effects of Logging and Recruitment on Community Phylogenetic Structure in 32 Permanent Forest Plots of Kampong Thom, Cambodia	Chhang, Phourin; Ichihashi, Ryuji; Kajisa, Tsuyoshi; Ma, Vuthy; Mase, Keiko; Mizoue, Nobuya; Onoda, Yusuke; Samreth, Vanna; Sokh, Heng; Tagane, Shuichiro; Toyama, Hironori; Yahara, Tetsukazu	Philosophical Transactions of the Royal Society B: Biological Sciences	370	2015	Exposure type; Outcome
3315687	excluded	database	Scopus	Differential response of Acidobacteria subgroups to forest-to-pasture conversion and their biogeographic patterns in the western Brazilian Amazon	Brendan, Brendan J.; Klein, Ann M.; Meyer, Kyle M.; Navarrete, Acacio A.; Nüsslein, Klaus; Rodrigues, Jorge L.M.; Tiedje, James M.; Tsai, Siu M.; Venturini, Andressa M.	Frontiers in Microbiology	6	2015	Population type
3315704	excluded	database	Scopus	Ecological and socio-economic functions across tropical land use systems after rainforest conversion	Allen, Kara; Beckschäfer, Philip; Buchori, Damayanti; Clough, Yann; Drescher, Jochen; Faust, Heiko; Fauzi, Anas M.; Gunawan, Dodo; Hertel, Dietrich; Irawan, Bambang; Jaya, I. Nengah S.; Klarner, Bernhard; Kleinn, Christoph; Knohl, Alexander; Kotowska, Martyna M.; Krashevska, Valentyna; Kreft, Holger; Krishna, Vijesh; Leuschner, Christoph; Lorenz, Wolfram; Meijide, Ana; Melati, Dian; Nomura, Miki;…	Philosophical Transactions of the Royal Society B: Biological Sciences	371	2016	Double
3315709	excluded	database	Scopus	Patterns of species diversity are not consistent between shifting cultivation in bawangling nature reserves and selective logging in diaoluoshan nature reserves, Hainan Island, China	Huang, Jin; Jiang, Yong; Kang, Yong; Lin, Deng; Long, Wenxing; Wang, Xixi; Wang, Xu; Xie, Zhixu; Zang, Runguo	Tropical Conservation Science	9	2016	Outcome
3315716	excluded	database	Scopus	Long-lasting effects of land use history on soil fungal communities in second-growth tropical rain forests	Asiaii, A; Bachelot, B; Koshner, J; Leff, J W; McGuire, K; Thompson, J; Uriarte, M; Zimmerman, J K	Ecological Applications	26	2016	Exposure type; Outcome
3315724	excluded	database	Scopus	Bryophytes of Atewa Forest, Eastern Region, Ghana	Adu-Gyamfi, A.; Akom, E.; Essilfie, M. K.; Hodgetts, N. G.; Kumadoh, J.; Opoku, J.	Journal of Bryology	38	2016	Exposure type; Outcome; Study design
3315728	excluded	database	Scopus	Quantifying and sustaining biodiversity in tropical agricultural landscapes	Daily, G C; Krishnaswami, A J; Mendenhall, C D; Shields-Estrada, A	Proceedings of the National Academy of Sciences of the United States of America	113	2016	Exposure type; Outcome
3315737	excluded	database	Scopus	Changes in biotic and abiotic drivers of seedling species composition during forest recovery following shifting cultivation on Hainan Island, China	Ding, Yi; Huang, Jihong; Lu, Xinghui; Zang, Runguo	Biotropica	48	2016	Exposure type; Outcome
3315740	excluded	database	Scopus	Multitemporal monitoring of the forest cover in Côte d'Ivoire from the 1960s to the 2000s, using Landsat satellite images	Coulibaly, Lacina; Kone, Moussa; Kouadio, Yao L.; Malan, Djah F.; Neuba, Danho F.R.	International Geoscience and Remote Sensing Symposium (IGARSS)	16	2016	Exposure type; Outcome; Study design
3315746	excluded	database	Scopus	Improving farming practices for sustainable soil use in the humid tropics and rainforest ecosystem health	Aguiar, A C F; Braun, H; Gehring, C; Junior, A.S.L.F.; Reis, F O; de Moura, E G	Sustainability (Switzerland)	8	2016	Article type
3315750	excluded	database	Scopus	The impact of tropical forest logging and oil palm agriculture on the soil microbiome	Adams, Jonathan M.; Dong, Ke; Edwards, David P.; Kim, Hyoki; Kim, Mincheol; Mendes, Lucas William; Tripathi, Binu M.	Molecular Ecology	25	2016	Double
3315757	excluded	database	Scopus	Human population and socioeconomic modulators of conservation performance in 788 Amazonian and Atlantic Forest reserves	Peres, C A; Schneider, M; de Marques, A A B	PeerJ	2016	2016	Article type; Exposure type; Outcome; Study design
3315758	excluded	database	Scopus	Agricultural land-use diversity and forest regeneration potential in human- modified tropical landscapes	Martínez-Ramos, Miguel; Pingarroni, Aline; Zermeño-Hernández, Isela	Agriculture, Ecosystems and Environment	230	2016	Exposure type; Outcome; Study design
3315769	excluded	database	Scopus	The impacts of shifting cultivation on secondary forests dynamics in tropics: A synthesis of the key findings and spatio temporal distribution of research	Herbohn, John; Mukul, Sharif A.	Environmental Science and Policy	55	2016	Article type; Study design
3315775	excluded	database	Scopus	Effects of forest proximity on fruit set and visitor body size of Sandoricum koetjape (Burm.f.) Merr. in Southern Thailand	Bumrungsri, S; Sritongchuay, T	Malayan Nature Journal	69	2017	Exposure type; Outcome
3315778	excluded	database	Scopus	Effects on soil chemistry of tropical deforestation for agriculture and subsequent reforestation with special reference to changes in carbon and nitrogen	Ashton, M S; Singhakumara, B M P; Sohng, J	Forest Ecology and Management	389	2017	Exposure type; Outcome; Study design
3315782	excluded	database	Scopus	Fire activity in Borneo driven by industrial land conversion and drought during El Niño periods, 1982?2010	Gaveau, David L A; Locatelli, Bruno; Sloan, Sean; Wooster, Martin	Global Environmental Change	47	2017	Exposure type; Outcome
3315784	excluded	database	Scopus	Development of a composite soil degradation assessment index for cocoa agroecosystems in southwestern Nigeria	Adenrele Adeniyi, S; Petrus De Clercq, W; Van Niekerk, A	Solid Earth	8	2017	Outcome; Population type
3315789	excluded	database	Scopus	Urban or rural areas: which types of surrounding land use induce stronger edge effects on the functional traits of tropical forests plants?	Araújo, Elcida L; Feilhauer, Hannes; Ferraz, Elba M N; Guerra, Tassiane N F; Sampaio, Everardo V S B	Applied Vegetation Science	20	2017	Incomplete
3315790	excluded	database	Scopus	Recruitment, growth and recovery of commercial tree species over 30 years following logging and thinning in a tropical rain forest	Bauhus, J; Carvalho, J.O.P.D.; Dormann, C F; Lopes, J D C; Mazzei, L; Ruschel, A R; Schwartz, G; Silva, J N M; Soares, M H M; de Avila, A L	Forest Ecology and Management	385	2017	Exposure type; Outcome; Population type
3315792	excluded	database	Scopus	Conversion of Amazon rainforest to agriculture alters community traits of methane-cycling organisms	Bohannan, B J M; Klein, A M; Meyer, K M; Mirza, B S; Nüsslein, K; Rodrigues, J L M; Tiedje, J M; Tringe, S G	Molecular Ecology	26	2017	Exposure type; Farm Produce; Outcome; Population type
3315799	excluded	database	Scopus	Trophic niches, diversity and community composition of invertebrate top predators (Chilopoda) as affected by conversion of tropical lowland rainforest in Sumatra (Indonesia)	Klarner, Bernhard; Krashevska, Valentyna; Maraun, Mark; Scheu, Stefan; Widyastuti, Rahayu; Winkelmann, Helge	PLoS ONE	12	2017	Double
3315800	excluded	database	Scopus	Prediction of soil physical and chemical properties by visible and near-infrared diffuse reflectance spectroscopy in the Central Amazon	Ceddia, M B; Clingensmith, C M; Grunwald, S; Pinheiro, E F M; Vasques, G M	Remote Sensing	9	2017	Exposure type; Outcome; Study design
3315823	excluded	database	Scopus	Amphibian diversity in the matrix of a fragmented landscape around Ranomafana in Madagascar depends on matrix quality	Glos, Julian Stefan; Ndriantsoa, Serge Herilala; Raminosoa, Noromalala; Riemann, Jana Carina; Rödel, Mark Oliver	Tropical Conservation Science	10	2017	Exposure type; Outcome
3315826	excluded	database	Scopus	Impacts of oil palm expansion on avian biodiversity in a Neotropical natural savanna	Edwards, David P.; Gilroy, James J.; López-Ricaurte, Lina; Romero-Rodríguez, Nabhi	Biological Conservation	213	2017	Population type
3315835	excluded	database	Scopus	A pantropical analysis of the impacts of forest degradation and conversion on local temperature	Edwards, David P; Goode, Laurel K; Hill, Jane K; Senior, Rebecca A; del Pliego, Pamela Gonzalez	Ecology and Evolution	7	2017	Article type; Outcome; Study design
3315854	excluded	database	Scopus	Seasonal differences in soil respiration and methane uptake in rubber plantation and rainforest	Blagodatsky, Sergey; Cadisch, Georg; Lang, Rong; Xu, Jianchu	Agriculture, Ecosystems and Environment	240	2017	Exposure type; Outcome
3315857	excluded	database	Scopus	Patterns in the diversity of histerid beetles (Histeridae) are ecosystem specific? a case in Para state, Northern Brazil	Cajaiba, R. L.; Périco, E.; Santos, M.; Silva, W. B.	Applied Ecology and Environmental Research	15	2017	Exposure type
3315885	excluded	database	Scopus	Phosphorous fractions in soils of rubber-based agroforestry systems: Influence of season, management and stand age	Jin, Y; Liu, C; Liu, C; Tang, J; Wang, Q; Xu, M	Science of the Total Environment	616-617	2018	Exposure type; Population type
3315891	excluded	database	Scopus	Soil properties and neighbouring forest cover affect above-ground biomass and functional composition during tropical forest restoration	Baeten, Lander; Perring, Michael P; Santos, Rozely Ferreira; Toledo, Renato Miazaki; Verheyen, Kris	Applied Vegetation Science	21	2018	Exposure type; Population type; Study design
3315892	excluded	database	Scopus	Breeding Biology of Great Hornbill Buceros bicornis in Tropical Rainforest and Human-Modified Plantation Landscape in Western Ghats, India	Mudappa, D; Naniwadekar, R; Pawar, P Y; Raman, T R S	Ornithological Science	17	2018	Outcome
3315893	excluded	database	Scopus	Impacts of rainforest fragmentation on the composition of ground-active vertebrate communities and their patterns of seed consumption	Catterall, C P; Palmer, G J	PLoS ONE	13	2018	Population type
3315914	excluded	database	Scopus	Space-time transformations of vegetation coverage in corcovado National Park, 1960_x0013_2014.	Carlos Morera, B; Luis Fernando Sandoval, M; Pintó, J	Revista de Biologia Tropical	66	2018	Article type
3315922	excluded	database	Scopus	Polygenic adaptation and convergent evolution on growth and cardiac genetic pathways in African and Asian rainforest hunter-gatherers	Barreiro, L B; Bergey, C M; Cohen, J A; Harrison, G F; Lopez, M; Patin, E; Perry, G H; Quintana-Murci, L	Proceedings of the National Academy of Sciences of the United States of America	115	2018	Article type; Outcome; Study design
3315930	excluded	database	Scopus	Restoration of ecosystem services in tropical forests: A global meta-analysis.	Marques, Márcia C M; Padial, André A; Shimamoto, Carolina Y; da Rosa, Carolina M	PLoS ONE	13	2018	Study design
3315932	excluded	database	Scopus	People participation in biodiversity conservation	Malick, A; Sanjayankumar; Vairavel, S M	Indian Hotspots: Vertebrate Faunal Diversity, Conservation and Management	2	2018	Article type; Exposure type; Study design
3315934	excluded	database	Scopus	Persistence of Coffea arabica and its relationship with the structure, species diversity and composition of a secondary forest in Brazil	Carvalho, F A; De Oliveira, P.E.A.M.; De Oliveira-Neto, N E; Do Vale, V S; Jacobson, T B; Prado Jr., J; Raymundo, D; Santana, L D	PLoS ONE	13	2018	Population type
3315939	excluded	database	Scopus	Landscape resistance influences effective dispersal of endangered golden lion tamarins within the Atlantic Forest	Alexandre, B R; Ferreira, A N; Galetti Jr., P M; Grativol, A D; Moraes, A M; Muylaert, R L; Niebuhr, B B; Ribeiro, J W; Ribeiro, M C; Ruiz-Miranda, C R	Biological Conservation	224	2018	Exposure type; Outcome
3315950	excluded	database	Scopus	Conservation of Neotropical migratory birds in tropical hardwood and oil palm plantations.	Bennett, Ruth E; Bosarreyes Leja, Bianca B; Johnson, Kirsten; Larkin, Jeffery; Leuenberger, Wendy; Sagone Cáceres, Alejandro	PLoS ONE	13	2018	Double
3315968	excluded	database	Scopus	Modeling oil palm pollinator dynamics using deterministic and agent-based approaches. Applications on fruit set estimates. Some preliminary results	Dumont, Y; Michel, F; Soulie, J.-C.	Mathematical Methods in the Applied Sciences	41	2018	Outcome; Study design
3315976	excluded	database	Scopus	Food for thought. Rainforest carrion-feeding butterflies are more sensitive indicators of disturbance history than fruit feeders	Dominie Braunholtz, Laura; Gonzalez Mercado, Harryson; MacLeod, Ross; Pillco Huarcaya, Ruthmery; Whitworth, Andrew	Biological Conservation	217	2018	Exposure type; Outcome
3315993	excluded	database	Scopus	Intensive tropical land use massively shifts soil fungal communities	Ballauff, Johannes; Barus, Henry; Brinkmann, Nicole; Budi, Sri Wilarso; Daniel, Rolf; Edy, Nur; Irawan, Bambang; Polle, Andrea; Qaim, Matin; Sahner, Josephine; Schneider, Dominik	Scientific Reports	9	2019	Double
3315995	excluded	database	Scopus	Delineation of cocoa agroforests using multiseason sentinel-1 SAR images: A low grey level range reduces uncertainties in GLCM texture-based mapping	De Wulf, R; Numbisi, F N; Van Coillie, F M B	ISPRS International Journal of Geo-Information	8	2019	Exposure type; Outcome; Study design
3315997	excluded	database	Scopus	Mixed-species tree plantings enhance structural complexity in oil palm plantations	Ammer, C; Craven, D; Ehbrecht, M; Erkelenz, J; Hölscher, D; Irawan, B; Kreft, H; Seidel, D; Sundawati, L; Zemp, D C	Agriculture, Ecosystems and Environment	283	2019	Exposure type; Outcome
3316008	excluded	database	Scopus	Amazonian deforestation and soil biodiversity	Franco, André L.C.; Silva, Artur L.C.; Sobral, Bruno W.; Wall, Diana H.	Conservation Biology	33	2019	Article type; Outcome
3316012	excluded	database	Scopus	The changing chagras: Traditional ecological knowledge transformations in the Colombian amazon	Fonseca-Cepeda, V; Julián Idrobo, C; Restrepo, S	Ecology and Society	24	2019	Outcome; Study design
3316013	excluded	database	Scopus	Meta-Analysis Reveals Consistent Bacterial Responses to Land Use Change Across the Tropics	Bohannan, B J M; Meyer, K M; Petersen, I A B	Frontiers in Ecology and Evolution	7	2019	Outcome; Study design
3316015	excluded	database	Scopus	Quantified soil evolution under shifting agriculture in Southern Cameroon	Njomgang, R; Rossiter, D G; Yemefack, M	Frontiers in Environmental Science	7	2019	Outcome; Study design
3316023	excluded	database	Scopus	Land use and land cover changes in Doume Communal Forest in eastern Cameroon: implications for conservation and sustainable management	Fobane, J L; Funwi, F P; Mbolo, M M A; Mpalo, M; Mphinyane, W N; Nayak, D; Onana, J M; Sebego, R; Zekeng, J C	Modeling Earth Systems and Environment	5	2019	Outcome; Study design
3316028	excluded	database	Scopus	Biological control of an agricultural pest protects tropical forests	Buamas, C; Deguine, J.-P.; Hughes, A C; Johnson, A C; Reymondin, L; Sheil, D; Vasseur, L; Wyckhuys, K A G	Communications Biology	2	2019	Outcome; Population type
3316034	excluded	database	Scopus	Protected area effectiveness in a sea of palm oil: A Sumatran case study	Frimpong, Emmanuel; Imron, Muhammad Ali; Kelly, Marcella J; Poor, Erin E	Biological Conservation	234	2019	Exposure type; Outcome; Study design
3316039	excluded	database	Scopus	Forests expand as livestock pressure declines in subtropical South America	Arim, M; Bernardi, R E; Buddeberg, M; Holmgren, M	Ecology and Society	24	2019	Exposure type; Outcome
3316054	excluded	database	Scopus	Transpiration on the rebound in lowland Sumatra	Ahongshangbam, J; Ehbrecht, M; Guillaume, T; Gunawan, D; Hardanto, A; Hertel, D; Kotowska, M M; Meijide, A; Niu, F; Röll, A	Agricultural and forest meteorology	274	2019	Outcome
3316063	excluded	database	Scopus	Environmental, economic, and social consequences of the oil palm boom	Grass, I; Qaim, M; Sibhatu, K T; Siregar, H	Annual Review of Resource Economics	12	2020	Study design
3316070	excluded	database	Scopus	The mayan tropical rainforest: An uncharted reservoir of tritrophic host-fruit fly-parasitoid interactions	Díaz-Fleischer, Francisco; Hernández-Ortiz, Manuel; Hernández-Ortiz, Vicente; López-Ortega, Maurilio; Piñero, Jaime C.; Valdez-Lazalde, José René	Insects	11	2020	Exposure type; Outcome
3316071	excluded	database	Scopus	Plant density due to intra-row spacing on growth, weed control, and yield of Golden melon	Ayeni, O S; Makinde, E A; Odeyemi, O M; Sobukola, O P	International Journal of Vegetable Science	NA	2020	Exposure type; Outcome
3316076	excluded	database	Scopus	The habitat integrity index and aquatic insect communities in tropical streams: A meta-analysis	Brasil, Leandro Schlemmer; Juen, Leandro; Ribeiro-Brasil, Danielle Regina Gomes; Spigoloni, Zander Augusto; de Lima, Edgar Luiz	Ecological Indicators	116	2020	Population type; Study design
3316077	excluded	database	Scopus	The conversion of subtropical forest to tea plantation changes the fungal community and the contribution of fungi to N2O production	Chapman, S J; Wang, J; Yao, H; Yu, Y; Zhang, Y; Zheng, N	Environmental Pollution	265	2020	Population type
3316079	excluded	database	Scopus	Post-agricultural succession in the fallow swiddens of Southeastern Brazil	Adams, C; Antunes Ribeiro Filho, A; Fernandes de Oliveira Junior, C J; Medeiros Prado, H; Pereira Cabral Gomes, E; Sugiyama, M	Forest Ecology and Management	475	2020	Outcome
3316082	excluded	database	Scopus	Assessing avian diversity and community composition along a successional gradient in traditional Lacandon Maya agroforests	Campos-Beltrán, A Y; Chankin, A; Cohen, J B; Diemont, S A W; Falkowski, T B; Rangel-Salazar, J L; Vázquez-Pérez, J R	Biotropica	NA	2020	Farm Produce
3316092	excluded	database	Scopus	Productivity improvement of smallholder coffee plantation to prevent the expansion of the plantation into protected forest	Hafif, B; Herman, M; Nazir, N; Syafaruddin	International Journal on Advanced Science, Engineering and Information Technology	10	2020	Exposure type; Outcome
3316096	excluded	database	Scopus	Diversity and honey properties of stingless bees from meliponiculture in east and north kalimantan, indonesia	Arung, E T; Egra, S; Kanzaki, M; Kusuma, I W; Ramadhan, R; Shimizu, K; Syafrizal	Biodiversitas	21	2020	Exposure type; Outcome
3316107	excluded	database	Scopus	Land use impacts poison frog chemical defenses through changes in leaf litter ant communities	2017 Biology Class, C.R.A.L.; 2017 Biotechnology Class, M; Coloma, L A; Donoso, D A; Dorritie, B; Fay, T; Fischer, E K; Moskowitz, N A; Nieves, O C; O_x0019_Connell, L A; Trauger, S A; Vidoudez, C	Neotropical Biodiversity	6	2020	Outcome; Population type
3316113	excluded	database	Scopus	Carbon declines along tropical forest edges correspond to heterogeneous effects on canopy structure and function	Asner, G P; Ordway, E M	Proceedings of the National Academy of Sciences of the United States of America	117	2020	Outcome
3316117	excluded	database	Scopus	Effect of manure and urea fertilization on yield, carbon speciation and greenhouse gas emissions from vegetable production systems of Nigeria and republic of Benin: A phytotron study	Adebooye, O; Akponikpe, P B I; Dhillon, G; Olaleye, A; Oyedele, D; Peak, D; Shorunke, A	Agronomy	10	2020	Outcome
3316122	excluded	database	Scopus	Composition and natural history of snakes from etá farm region, sete barras, south-eastern brazil	Fiorillo, Bruno F.; Marques, Otavio A.V.; Martins, Marcio; Menezes, Frederico Alcântara; da Silva, Bruno R.	ZooKeys	2020	2020	Exposure type
3316128	excluded	database	Scopus	Differential ecosystem function stability of ammonia-oxidizing archaea and bacteria following short-term environmental perturbation	Drewer, J; Gubry-Rangin, C; Meng, Y; Prosser, J I; Skiba, U M; Zhao, J	mSystems	5	2020	Exposure type; Outcome
3316129	excluded	database	Scopus	Forest cover and fruit crop size differentially influence frugivory of select rainforest tree species in Western Ghats, India	Gopal, A; Mudappa, D; Naniwadekar, R; Raman, T R S	Biotropica	52	2020	Exposure type; Outcome
3316140	excluded	database	Scopus	Legacy effects overshadow tree diversity effects on soil fungal communities in oil palm-enrichment plantations	Ballauff, J; Daniel, R; Irawan, B; Polle, A; Schneider, D; Zemp, D C	Microorganisms	8	2020	Double
3316151	excluded	database	Scopus	Can soil phosphorus availability in tropical forest systems be increased by nitrogen-fixing leguminous trees?	Aleixo, S; Campello, E F C; Gama-Rodrigues, A C; Gama-Rodrigues, E F; Schripsema, J; Silva, E C	Science of the Total Environment	712	2020	Exposure type; Outcome
3316172	excluded	database	Scopus	Effects of habitat transitions on rainforest bird communities across an anthropogenic landscape mosaic	Catterall, C P; Huang, G	Biotropica	NA	2020	Population type
3316174	excluded	database	Scopus	Examining Trajectories of Change for Prosperous Forest Landscapes in Cambodia	Beauchamp, E; Ken, S; Langston, J D; Margules, C; Riggs, R A; Travers, H	Environmental Management	66	2020	Outcome; Study design
4322085	excluded	database	Scopus	Species-soil associations, disturbance, and nutrient cycling in an Australian tropical rainforest	Ares, Adrian; Gleason, Sean Michael; Metcalfe, Daniel J.; Read, Jennifer	Oecologia	162	2010	Farm produce; Outcome
3316188	excluded	database	AGRIS	Using presence-only modelling to predict Asian elephant habitat use in a tropical forest landscape: implications for conservation E. Rood et al. Sumatran elephant habitat use in Indonesia	Ganie, Abdullah A; Nijman, Vincent; Rood, Ente	Diversity & Distributions	16	2010	Exposure type; Outcome
3316192	excluded	database	AGRIS	Short-term soil carbon sink potential of oil palm plantations	Choy, Amanda W K; Hardy, Ian C W; Sjögersten, Sofie; Smith, Daniel R; Townsend, Toby J	GCB Bioenergy	4	2012	Outcome
3316220	excluded	database	AGRIS	Integrating Sustainable Hunting in Biodiversity Protection in Central Africa: Hot Spots, Weak Spots, and Strong Spots	Fa, John E; Farfán, Miguel Ángel; Márquez, Ana Luz; Nasi, Robert; Olivero, Jesús; Real, Raimundo; Vargas, Juan Mario	PLoS ONE	9	2014	Exposure type; Farm Produce; Outcome
3316251	excluded	database	AGRIS	Free-living nitrogen fixation responds to elevated nutrient inputs in tropical montane forest floor and canopy soils of southern Ecuador	Burneo, Juan; Corre, Marife; Matson, Amanda; Veldkamp, Edzo	Biogeochemistry	122	2015	Exposure type; Outcome; Population type
3316254	excluded	database	AGRIS	Taking the Bitter with the Sweet: Sugarcane's Return as a Driver of Tropical Deforestation	Gnych, Sophia; Kusters, Koen; Obidzinski, Krystof	Conservation Letters	8	2015	Outcome; Study design
3316256	excluded	database	AGRIS	Isolating the effects of precipitation, soil conditions, and litter quality on leaf litter decomposition in lowland tropical forests	Bardgett, Richard; Dale, Sarah; Turner, Benjamin	Plant & Soil	394	2015	Farm Produce
3316267	excluded	database	AGRIS	Political Ecology of Commodity Agroforests and Tropical Biodiversity	Chhatre, Ashwini; Karanth, Krithi; Robbins, Paul	Conservation Letters	8	2015	Outcome; Study design
3316282	excluded	database	AGRIS	Effects of Increased Nitrogen Availability on C and N Cycles in Tropical Forests: A Meta-Analysis	Bejarano-Castillo, Marylin; Campo, Julio; Roa-Fuentes, Lilia L	PLoS ONE	10	2015	Exposure type; Outcome; Study design
3316289	excluded	database	AGRIS	Soil Natural Capital Modification Through Landuse And Cover Change In A Tropical Forest Landscape: Implications For Management	Barois, I; Cram, S; Fernández, P; Galicia, L; Ríos, C; Sommer, I	Journal of Tropical Forest Science	27	2015	Outcome; Population type
3316308	excluded	database	AGRIS	Vertical and temporal variability in the probability of detection of fruit-feeding butterflies and moths ( Lepidoptera) in tropical forest	Freitas, André V L; Ribeiro, Danilo Bandini; Specht, Alexandre; Williams, Matthew R	Austral Entomology	55	2016	Exposure type; Outcome
3316313	excluded	database	AGRIS	Evaluación de la Fauna de Coleoptera Scarabaeoidea en la Reserva de la Biósfera de Calakmul, Campeche, México Evaluation of the Fauna of Coleoptera Scarabaeoidea from the Calakmul Biosphere Reserve, in Campeche, Mexico	Morón, Miguel Ángel; Morón-Ríos, Alejandro	Southwestern Entomologist	41	2016	Article type
3316315	excluded	database	AGRIS	The Impacts of Oil Palm on Recent Deforestation and Biodiversity Loss	Jenkins, Clinton N; Pimm, Stuart L; Smith, Sharon J; Vijay, Varsha	PLoS ONE	11	2016	Outcome
3316320	excluded	database	AGRIS	Tropical Forest Fragmentation Limits Movements, but Not Occurrence of a Generalist Pollinator Species	Betts, Matthew G; Frey, Sarah J K; Hadley, Adam S; Robinson, W Douglas; Volpe, Noelia L	PLoS ONE	11	2016	Outcome
3316322	excluded	database	AGRIS	Interspecific variation in vitamin E levels and the extent of lipid peroxidation in pioneer and non-pioneer species used in tropical forest restoration	Contin, Daniele R; Munné-Bosch, Sergi	Tree Physiology	36	2016	Exposure type; Outcome
3316323	excluded	database	AGRIS	Allometric Equations for Aboveground and Belowground Biomass Estimations in an Evergreen Forest in Vietnam	Anten, Niels P R; Nam, Vu Thanh; van Kuijk, Marijke	PLoS ONE	11	2016	Outcome
3316358	excluded	database	AGRIS	A degradation debt? Large-scale shifts in community composition and loss of biomass in a tropical forest fragment after 40 years of isolation	Oviedo-Brenes, Federico; Peterson, Chris J; Zahawi, Rakan A	PLoS ONE	12	2017	Farm Produce
3316364	excluded	database	AGRIS	Atlantic Forest Size Effect On Structure And Composition Of Soil Arthropods Community, Rj, Brazil	Camara, Rodrigo; Gervasio Pereira, Marcos; Martins Gomes, Juvenal; Piña Rodrigues, Fátima C M	Efeito do tamanho de fragmentos de Mata Atlântica sobre a estrutura e composição da comunidade de ar	47	2017	Farm Produce
3316374	excluded	database	AGRIS	Dung beetle community dynamics in undisturbed tropical forests: implications for ecological evaluations of land-use change	Barlow, Jos; Beiroz, Wallace; Didham, Raphael; Louzada, Julio; Sayer, Emma; Silveira, Juliana M; Slade, Eleanor M	Insect Conservation & Diversity	10	2017	Farm Produce
3316407	excluded	database	AGRIS	Traditional scientific data vs. uncoordinated citizen science effort: A review of the current status and comparison of data on avifauna in Southern Brazil	Klemann-Junior, Louri; Scherer-Neto, Pedro; Villegas Vallejos, Marcelo Alejandro; Vitule, Jean Ricardo Simões	PLoS ONE	12	2017	Exposure type
3316409	excluded	database	AGRIS	Tropical Forests, Politics, and Power: From Colonial Concessions to Carbon Credits	SCALES, IVAN R	Brown Journal of World Affairs	23	2017	Article type; Study design
3316425	excluded	database	AGRIS	Environmental heterogeneity blurs the signature of dispersal syndromes on spatial patterns of woody species in a moist tropical forest	Escudero, Adrián; Ramón, Pablo; Velázquez, Eduardo; de la Cruz, Marcelino	PLoS ONE	13	2018	Exposure type; Outcome; Study design
3316443	excluded	database	AGRIS	Factors affecting forest area change in Southeast Asia during 1980-2010	Furukawa, Takuya; Imai, Nobuo; Kitamura, Shumpei; Tsujino, Riyou; Yumoto, Takakazu	PLoS ONE	13	2018	Exposure type; Outcome
3316447	excluded	database	AGRIS	Tropical Deforestation and Recolonization by Exotic and Native Trees: Spatial Patterns of Tropical Forest Biomass, Functional Groups, and Species Counts and Links to Stand Age, Geoclimate, and Sustainability Goals	Brandeis, Thomas J; Erickson, Heather E; Helmer, Eileen H; Lefsky, Michael A; Marcano-Vega, Humfredo; Ruefenacht, Bonnie; Ruzycki, Thomas S; Sherrill, Kirk R; Wilson, Barry T	Remote Sensing	10	2018	Exposure type; Outcome
3316465	excluded	database	AGRIS	Primates and Dung Beetles: Two Dispersers Are Better than One in Secondary Forest	Culot, Laurence; Heymann, Eckhard W; Huynen, Marie-Claude	International Journal of Primatology	39	2018	Exposure type
3316468	excluded	database	AGRIS	Classification of Tropical Forest Tree Species Using Meter-Scale Image Data	Cross, Matthew; Marshall, Wesley; Moreno-Sanchez, Rafael; Pacifici, Fabio; Scambos, Ted; Vargas-Ramirez, Orlando	Remote Sensing	11	2019	Exposure type; Outcome
3316471	excluded	database	AGRIS	Predictive Modeling of Future Forest Cover Change Patterns in Southern Belize	Garcia, Christina; Gutierrez, Said; Hernandez-Aguilar, Karla; Voight, Carly	Remote Sensing	11	2019	Exposure type; Outcome; Study design
3316472	excluded	database	AGRIS	Silicon cycled by tropical forest trees: effects of species, elevation and parent material on Mount Kinabalu, Malaysia	Ishizawa, Hidehiro; Kitajima, Kaoru; Kitayama, Kanehiro; Nakamura, Ryosuke; Suzuki, Shizuo; Wagai, Rota	Plant & Soil	443	2019	Exposure type; Outcome
3316474	excluded	database	AGRIS	The importance of large-diameter trees in the wet tropical rainforests of Australia	Bradford, Matt; Murphy, Helen T	PLoS ONE	14	2019	Exposure type; Outcome
3316477	excluded	database	AGRIS	Soil and species effects on bark nutrient storage in a premontane tropical forest	Dalling, James W; Heineman, Katherine D; Jones, Jennifer M	Plant & Soil	438	2019	Exposure type; Farm Produce; Outcome
3316478	excluded	database	AGRIS	Ectomycorrhizal fungal communities of secondary tropical forests dominated by Tristaniopsis in Bangka Island, Indonesia	Helbert, null; Nara, Kazuhide; Turjaman, Maman	PLoS ONE	14	2019	Exposure type; Outcome
3316487	excluded	database	AGRIS	Successional, spatial, and seasonal changes in seed rain in the Atlantic forest of southern Bahia, Brazil	Ashton, Mark; Craven, Dylan; Montagnini, Florencia; Oliver, Chadwick; Piotto, Daniel; Thomas, William Wayt	PLoS ONE	14	2019	Exposure type; Population type
3316513	excluded	database	AGRIS	Forest degradation and biomass loss along the Chocó region of Colombia	Chave, Jérôme; Duque, Alvaro; Ferraz, António; García, Mariano; Meyer, Victoria; Saatchi, Sassan; Xu, Liang	Carbon Balance & Management	14	2019	Outcome
3316539	excluded	database	AGRIS	Evaluation of Hyperspectral Multitemporal Information to Improve Tree Species Identification in the Highly Diverse Atlantic Forest	Antunes de Moraes, Marcus Vinícius; Garcia Tommaselli, Antonio Maria; Honkavaara, Eija; Imai, Nilton Nobuhiro; Takahashi Miyoshi, Gabriela	Remote Sensing	12	2020	Exposure type; Farm Produce; Outcome
3316542	excluded	database	AGRIS	Novel Representation of Leaf Phenology Improves Simulation of Amazonian Evergreen Forest Photosynthesis in a Land Surface Model	Bastos, Ana; Chen, Xiuzhi; Ciais, Philippe; Conceição, Adriana Castro; Goll, Daniel; Liu, Liyang; Maignan, Fabienne; O'Sullivan, Michael; Peng, Shushi; Viovy, Nicolas; Wu, Jin; Yuan, Wenping; Yue, Chao	Journal of Advances in Modeling Earth Systems	12	2020	Exposure type; Outcome; Study design
3316547	excluded	database	AGRIS	Fragmented tropical forests lose mutualistic plant animal interactions	Abrego, Nerea; Bello, Carolina; Bovendorp, Ricardo S; Culot, Laurence; Galetti, Mauro; Grøtan, Vidar; Hasui, Érica; Knop, Eva; Lima, Fernando; Lima, Renato A F; Marjakangas, Emma_x0010_Liina; Muylaert, Renata Lara; Niebuhr, Bernardo Brandão; Oliveira, Alexandre A; Ovaskainen, Otso; Pereira, Lucas Augusto; Prado, Paulo I; Ribeiro, Milton Cezar; Stevens, Richard D; Vancine, Maurício Humberto	Diversity & Distributions	26	2020	Exposure type; Outcome
3316550	excluded	database	AGRIS	Implementing and Monitoring the Use of Artificial Canopy Bridges by Mammals and Birds in an Indonesian Agroforestry Environment	Birot, Hélène; Campera, Marco; Eaton, James; Handby, Victoria; Hedger, Katherine; Imron, Muhammad Ali; Nekaris, K A I	Diversity (14242818)	12	2020	Exposure type
3316568	excluded	database	AGRIS	Harvesting Criteria Application as a Technical and Financial Alternative for Management of Degraded Tropical Forests: A Case Study from Brazilian Amazon	Pereira, Paulo C G; Ruschel, Ademir R; Sales, Agust; Siviero, Marco A; Vieira, Sabrina B; Yared, Jorge A G; de Aguiar, Osmar J R	Diversity (14242818)	12	2020	Farm Produce
3316573	excluded	database	AGRIS	Effects of land use change on turnover and storage of soil organic matter in a tropical forest	Fujii, Kazumichi; Hayakawa, Chie; Inagaki, Yoshiyuki; Kosaki, Takashi; Sukartiningsih	Plant & Soil	446	2020	Outcome
3316591	excluded	database	AGRIS	The Association Of Tree Species Diversity And Abundance With The Soil Edaphic Factor In A Largest Tropical Recreational Forest Of Terengganu, Peninsular Malaysia	HALMI, MOHD IZUAN EFFENDI; KHAIRULAKWA, H; KHANDAKER, M M; MAHMUD, KHAIRIL; NOOR-AMALINA, R; NORNASUHA, Y; NUR FATIHAH, H N; Wan Juliana, W A	Malaysian Applied Biology	49	2020	Exposure type
3316592	excluded	database	AGRIS	Increase in abundance and decrease in richness of soil microbes following Hurricane Otto in three primary forest types in the Northern Zone of Costa Rica	Alderfer, Kiley; Eaton, William D; Hajibabaei, Mehrdad; Jimenez, Angie Ramirez; McGee, Katie M	PLoS ONE	15	2020	Farm Produce
3316605	excluded	database	DOAJ	Contributions of agroforestry practice in Ondo State , Nigeria , to environmental sustainability and sustainable agricultural production	Adekunle, Victor Ajibola	Afrika focus	22	2002	Outcome
3316623	excluded	database	DOAJ	Relationship between prolactin hormone level, molting and duck egg production	Hardjosworo, P S; Noor, R R; Prasetyo, L H; Susanti, T	Journal of the Indonesian Tropical Animal Agriculture	37	2012	Exposure type; Farm Produce; Outcome; Population type
3316632	excluded	database	DOAJ	Influence of resettlement on pastoral land use and local livelihoods in southwest Ethiopia	Angassa, A.; Beyene, F.; Negatu, L.; Yonas, B.	Tropical and Subtropical Agroecosystems	16	2013	Exposure type; Outcome
3316637	excluded	database	DOAJ	Invasive Alien Species of Terrestrial Vegetation of North-Eastern Uttar Pradesh	Dvivedi, Ashish; Shukla, Ravindra Prasad; Srivastava, Sumit	International Journal of Forestry Research	NA	2014	Exposure type
3316645	excluded	database	DOAJ	Are Tacca leontopetaloides (Linn.) O. Kuntze Mini-tuber Growth Affected by Media Composition and Tuber Size?	Aziz, Sandra A.; Susanto, Rendi	Journal of Tropical Crop Science	2	2015	Exposure type; Outcome; Population type
3316649	excluded	database	DOAJ	Correlations Between Leaf N, P, K, Ca and Fe Levels and The Production of Metabolites in Torbangun (Coleus amboinicus Lour.)	Aisyah, Syarifah Iis; Aziz, Sandra A; Damanik, M. Rizal Martua; Mulyana, Erik	Journal of Tropical Crop Science	2	2015	Exposure type; Outcome; Study design
3316654	excluded	database	DOAJ	Conservation Status of Lontar Palm Trees (Borassus flabellifer Linn) In Jeneponto District, South Sulawesi, Indonesia	Amir, Faizal; Dirawan, Gufran D.; Mulyadi, Mulyadi; Pertiwi, Nurlita; Sirajuddin, Sukamaluddin	Journal of Tropical Crop Science	3	2016	Exposure type; Outcome; Population type
3316658	excluded	database	DOAJ	Investigating the effect of selective logging on tree biodiversity and structure of the tropical forests of Papua New Guinea	Attorre, Fabio; De Sanctis, Michele; Farcomeni, Alessio; Grussu, Giorgio; Saulei, Simon; Testolin, Riccardo; Yosi, Cossey	IForest	9	2016	Farm Produce
3316659	excluded	database	DOAJ	Response of soil properties and microbial communities to agriculture: Implications for primary productivity and soil health indicators	Anderson, Ian C.; Delgado-Baquerizo, Manuel; Singh, Brajesh K.; Trivedi, Pankaj	Frontiers in Plant Science	7	2016	Study design
3316666	excluded	database	DOAJ	Yield of sugarcane varieties and their sugar quality grown in different soil types and inoculated with a diazotrophic bacteria consortium	Alves, Bruno José Rodrigues; Baldani, José Ivo; Boddey, Robert Michael; Pereira, Willian; Reis, Veronica Massena; Schultz, Nivaldo; Urquiaga, Segundo; de Albuquerque Silva, Paulo	Plant Production Science	20	2017	Exposure type; Outcome; Population type
3316677	excluded	database	DOAJ	Morphological diversity of coleoptera (Arthropoda: Insecta) in agriculture and forest systems	Baretta, Dilmar; Klauberg Filho, Osmar; Mafra, Álvaro Luiz; Oliveira Filho, Luís Carlos Iuñes de; Pompeo, Pâmela Niederauer; Santos, Marcielli Aparecida Borges dos	Revista Brasileira de Ciencia do Solo	41	2017	Population type
3316679	excluded	database	DOAJ	Assessment of Natural Resources and Local Community Participationin Nature-Based Tourism of Wehea Forest, East Kalimantan	Allo, J K; Edwin, M; Sulistyorini, I S	Jurnal Manajemen Hutan Tropika (Journal of Tropical Forest Management)	23	2017	Farm Produce
3316682	excluded	database	DOAJ	Influence of Interspecific Variation on Tree Carbon Stock of a Brazilian Cerrado	Jacovine, Laércio Antônio Gonçalves; Ribeiro, Sabina Cerruto; Souza, Agostinho Lopes; Torres, Carlos Moreira Miquelino Eleto	Revista Árvore	41	2018	Exposure type; Population type
3316704	excluded	database	DOAJ	Weed Growth and Lowland Rice Production as Affected by Planting Patterns and Rice Varieties	Guntoro, Dwi; Rianto, Dwi Fajar; Santosa, Edi	Journal of Tropical Crop Science	6	2019	Outcome; Population type
3316711	excluded	database	DOAJ	Impact of land use on the edaphic meso and macrofauna in sugarcane and pasture	Adame-García, Jacel; Cabrera-Mireles, Héctor; Fernández-Viveros, José Antonio; Murillo-Cuevas, Félix D.	Tropical and Subtropical Agroecosystems	22	2019	Article type
3316717	excluded	database	DOAJ	Variations and Phenetic Analysis of Peanut Cultivars (Arachis hypogaea L.) Based on Morphological Characteristics	Khotimah, Nurul; Purnomo, Purnomo	Journal of Tropical Biodiversity and Biotechnology	4	2019	Outcome; Study design
3316719	excluded	database	DOAJ	Species Diversity and Potential Use of Asteraceae in Tawangmangu, Karanganyar Regency, Central Java	Fauziana, Mutiara; Susandarini, Ratna	Journal of Tropical Biodiversity and Biotechnology	4	2019	Exposure type; Outcome
3316743	excluded	database	DOAJ	Managing Oil Palm Plantations More Sustainably: Large-Scale Experiments Within the Biodiversity and Ecosystem Function in Tropical Agriculture (BEFTA) Programme	Adhy, Dwi Nugroho; Advento, Andreas Dwi; Aryawan, Anak Agung Ketut; Ashton-Butt, Adham; Barclay, Holly; Caliman, Jean-Pierre; Dewi, Jassica Prajna; Drewer, Julia; Dumbrell, Alex J.; Edi; Eycott, Amy E.; Foster, William A.; Harianja, Martina F.; Hinsch, Julie K.; Hood, Amelia S. C.; Kurniawan, Candra; Kurz, David J.; Luke, Sarah H.; Mann, Darren J.; Matthews Nicholass, Kirsty J.; Naim, Mohammad; P…	Frontiers in Forests and Global Change	2	2020	Outcome
3316747	excluded	database	DOAJ	Influences of Land use type and Dendrometric Variables on fruit production of Garcinia kola Heckel in Nigeria	Agwu, Onyebuchi Patrick; Bakayoko, Adama; Jatto, Samuel Onimisi Sunday; Jimoh, Saka Oladunmi; Porembski, Stefan	Trees, Forests and People	2	2020	Exposure type; Outcome
3316750	excluded	database	DOAJ	Autecology of An Endemic Palm Pinanga arinasae J.R.Witono in Bali, Indonesia	Iryadi, Rajif; Sutomo, Sutomo	Journal of Tropical Biodiversity and Biotechnology	5	2020	Exposure type; Outcome
3316755	excluded	database	DOAJ	Selection of dipterocarp species for enrichment planting in a secondary tropical rainforest	Hardiwinoto, Suryo; Hidayati, Fanny; Indrioko, Sapto; Jatmoko; Naiem, Mohammad; Purnomo, Susilo; Tani, Naoki; Widiyatno	Forest Science and Technology	16	2020	Exposure type; Outcome
3316760	excluded	database	DOAJ	Toward the efficient use of Beauveria bassiana in integrated cotton insect pest management	DANNON, A. Elie; DANNON, H. Fabrice; DOURO-KPINDOU, O. Kobi; ELEGBEDE, I. A. T. Maurille; HOUNDETE, A. Thomas; OLOU, B. Dénis; TAMÒ, Manuele; TOFFA-MEHINTO, Joëlle; ZINSOU, A. Valerien	Journal of Cotton Research	3	2020	Exposure type; Outcome
3316762	excluded	database	DOAJ	Riparian Reserves Promote Insectivorous Bat Activity in Oil Palm Dominated Landscapes	Basrur, Saloni; Bernard, Henry; Mitchell, Simon L; Mullin, Katherine E; Seaman, Dave J I; Struebig, Matthew J; Yoh, Natalie	Frontiers in Forests and Global Change	3	2020	Outcome; Population type
3316784	excluded	database	DOAJ	Plants Flowering and Fruiting Behaviour in Alas Purwo National Park, Banyuwangi, East Java	Darmayanti, Agung Sri; Lestari, Dewi Ayu	Journal of Tropical Biodiversity and Biotechnology	5	2020	Exposure type
3316788	excluded	database	DOAJ	Fertilizer responsiveness of high-yielding drought-tolerant rice in rainfed lowlands	Banayo, Niño P.M.; Kato, Yoichiro; Rahon, Raymond E.; Sta. Cruz, Pompe	Plant Production Science	NA	2020	Exposure type; Outcome; Population type
3316802	excluded	database	DOAJ	Effect of continuous cropping on the rhizosphere soil and growth of common buckwheat	Huang, Kai Feng; Huang, Xiao Yan; Li, Zhen Zhou; Wang, Yan; Zhang, Yu; Zhao, Quan	Plant Production Science	23	2020	Population type
3316811	excluded	database	DOAJ	Tree Species Composition and Natural Regeneration Status of Southeast Region of Bangladesh	Akther, Aklima; Dey, Abir	Journal of Tropical Biodiversity and Biotechnology	5	2020	Exposure type
3316828	excluded	database	Science Publishing	Assessment of Different PGPR Formulations as a Biological Fertilizer in Cultivation of Poinsettia (Euphorbia pulcherrima)	Parlakova Karagoz, Fazilet	Frontiers in Environmental Microbiology	5	2019	Outcome; Population type
3316833	excluded	database	Science Publishing	Farmers Local Knowledge on Niche Selection , Management Strategies and Uses of Cordia africana Tree in Agroforestry Practices of Sidama Zone , Southern Ethiopia	Bekele, Wondmagegn; Lameso, Latamo	American Journal of Agriculture and Forestry	8	2020	Outcome
3316834	excluded	database	Science Publishing	How Australian Aborigines Shaped and Maintained Fire Regimes and the Biota	Burrows, Neil; Jurskis, Vic; Underwood, Roger	NA	5	2020	Exposure type; Outcome; Population type; Study design
3316837	excluded	database	Science Publishing	Assessment of Traditional Agroforestry Practices , Benefits and Constraints : The Case of West Hararghe Zone , Oromia National Regional State , South-eastern Ethiopia	Beyene, Alemeyehu; Reshad, Muktar; Teshoma, Mangistu; Yusuf, Husen	NA	8	2020	Outcome; Study design
3316851	excluded	database	Science Publishing	Field Assessment of Influence of Organic Fertilizers on Microbial Profile and Sustainable Maize Production in a Flood Plain in Nigeria	Albert Ekpo, Matthew; Utibe Etuk, Christiana	Frontiers in Environmental Microbiology	6	2020	Population type
3316859	excluded	database	Science Publishing	Challenges in Implementing Biodiversity Policy in Sub-Saharan Africa Region	Mohammed, Jemal	American Journal of Biological and Environmental Statistics	6	2020	Outcome; Population type; Study design
3316860	excluded	database	Science Publishing	Land Use Change and Livelihoods in the Plantation Nouvelle de Ngambe Tikar (Pnnt) Community Forest, Center Region of Cameroon	Frankline, Nghobuoche; Innocent Ngwainbi, Akoni; Ngoufo Serge, Tsafack; Robinson, Tieminie; Tobouah Nyanchi, Godwill	American Journal of Biological and Environmental Statistics	6	2020	Outcome; Population type
3316862	excluded	database	Science Publishing	Ecological and Socio Economic Potential of Agroforestry : A Demonstration of Multi-story Agroforestry Practice in North Shewa Zone , Amhara Region	Eshetu, Reta; Fisha, Hailemariam; Minale, Mesafint; Tedla, Abeje	NA	8	2020	Outcome
3316876	excluded	database	Web of Science	Holocene Rain-Forest Wilderness: A Neotropical Perspective on Humans as an Exotic, Invasive Species	Horn, Sally P; Sanford, Robert L	Wilderness science in a time of change conference_x0014_ Volume 3: Wilderness as a place for scientific in	3	2000	Study design
3316883	excluded	database	Web of Science	Habitat alteration and the conservation of African primates: Case study of Kibale National Park, Uganda	Chapman, Colin A.; Lambert, Joanna E.	American Journal of Primatology	50	2000	Farm Produce
3316893	excluded	database	Web of Science	Flock characteristics of ant-following birds in premontane moist forest and coffee agroecosystems	Cooper, R J; Petit, L J; Roberts, D L	Ecological Applications	10	2000	Incomplete
3316912	excluded	database	Web of Science	The effect of a soil-feeding termite, Cubitermes fungifaber (Isoptera: Termitidae) on soil properties: Termites may be an important source of soil microhabitat heterogeneity in tropical forests	Batchelder, Meryl; Dibog, Luc; Donovan, Sarah Elizabeth; Dubbin, William Edmond; Eggleton, Paul	Pedobiologia	45	2001	Incomplete
3316960	excluded	database	Web of Science	Does conversion of forest to agricultural land change soil carbon and nitrogen? A review of the literature	Kirschbaum, Miko U.F.; Mcgilvray, Heather; Mcmurtrie, Ross E.; Murty, Danuse	Global Change Biology	8	2002	Outcome
3316977	excluded	database	Web of Science	Multiple element interactions and ecosystem productivity with emphasis on micronutrients in tropical agroecosystems	Shang, C; Tiessen, H	Interactions of The Major Biogeochemical Cycles: Global Change and Human Impacts	61	2003	Outcome
3316980	excluded	database	Web of Science	The differences of butterfly (Lepidoptera, Papilionoidea) communities in habitats with various degrees of disturbance and altitudes in tropical forests of Vietnam	Van Lien, Vu; Yuan, Decheng	Biodiversity and Conservation	12	2003	Farm Produce
3316983	excluded	database	Web of Science	Area, shape and isolation of tropical forest fragments: Effects on tree species diversity and implications for conservation	Curran, Paul J.; Hill, Jennifer L.	Journal of Biogeography	30	2003	Article type; Farm Produce; Study design
3317003	excluded	database	Web of Science	Differences in bird diversity between two swidden agricultural sites in mountainous terrain, Xishuangbanna, Yunnan, China	Young, Stephen S.; Zhijun, Wang	Biological Conservation	110	2003	Farm Produce
3317007	excluded	database	Web of Science	Diversity and composition of tropical secondary forests recovering from large-scale clearing: Results from the 1990 inventory in Puerto Rico	Chinea, J. Danilo; Helmer, Eileen H.	Forest Ecology and Management	180	2003	Farm Produce
3317016	excluded	database	Web of Science	Diversity of microfungi and yeasts in soils of the alluvial zone national park along the river Danube downstream of Vienna, Austria ("Nationalpark Donauauen")	Klug, B.; Kraus, G. F.; Prillinger, H.; Sterflinger, K.; Wuczkowski, M.	Bodenkultur	54	2003	Exposure type; Farm Produce; Outcome; Population type
3317033	excluded	database	Web of Science	Effect of forest fragmentation on the woody flora of the highlands of Chiapas, Mexico	Bon, V S D; Gonzalez-Espinosa, M; Meave, J A; Ochoa-Gaona, S	Biodiversity and Conservation	13	2004	Farm Produce; Outcome
3317056	excluded	database	Web of Science	Managing the tropical landscape: A comparison of the effects of logging and forest conversion to agriculture on ants, birds, and lepidoptera	Dunn, Robert R.	Forest Ecology and Management	191	2004	Article type; Exposure type; Study design
3317092	excluded	database	Web of Science	Forest use and vertical stratification in fruit-feeding butterflies of Sulawesi, Indonesia: impacts for conservation	Fermon, Heleen; Mýhlenberg, M.; Vane-Wright, R.I.; Waltert, M.	Biodiversity and Conservation	14	2005	Farm Produce
3317096	excluded	database	Web of Science	Applying community structure analysis to ecosystem function: Examples from pollination and carbon storage	Balvanera, Patricia; Kremen, Claire; Martínez-Ramos, Miguel	Ecological Applications	15	2005	Farm Produce
3317104	excluded	database	Web of Science	Dung beetle community (Coleoptera: Scarabaeidae: Scarabaeinae) in a tropical landscape at the Lachua Region, Guatemala	Avendaño-Mendoza, Carlos; Cano, Enio B.; León-Cortés, Jorgel; Morón-Ríos, Alejandro	Biodiversity and Conservation	14	2005	Farm Produce
3317106	excluded	database	Web of Science	Responses of seedling transplants to environmental variations in contrasting habitats of Central Amazonia	Benítez-Malvido, Julieta; Camargo, José Luis C.; Ferraz, Isolde D.K.; Martínez-Ramos, Miguel	Journal of Tropical Ecology	21	2005	Exposure type; Outcome; Population type
3317122	excluded	database	Web of Science	Reconciling biodiversity conservation, people, protected areas, and agricultural suitability in Mexico	Brandon, Katrina; Gorenflo, Larry J.; Rodrigues, Ana S.L.; Waller, Robert W.	World Development	33	2005	Farm Produce; Outcome; Study design
3317128	excluded	database	Web of Science	Comparison of litter dynamics in three plantations of an indigenous timber-tree species (Terminalia superba) and a natural tropical forest in Mayombe, Congo	Bernhard-Reversat, France; Goma-Tchimbakala, Joseph	Forest Ecology and Management	229	2006	Farm Produce; Outcome
3317130	excluded	database	Web of Science	Direct seeding to restore rainforest species: Microsite effects on the early establishment and growth of rainforest tree seedlings on degraded land in the wet tropics of Australia	Doust, Susan J.; Erskine, Peter D.; Lamb, David	Forest Ecology and Management	234	2006	Exposure type; Farm Produce; Outcome; Population type
3317143	excluded	database	Web of Science	Impacts of selective logging and agricultural clearing on forest structure, floristic composition and diversity, and timber tree regeneration in the Ituri Forest, Democratic Republic of Congo	Makana, Jean Remy; Thomas, Sean C.	Biodiversity and Conservation	15	2006	Farm Produce
3317149	excluded	database	Web of Science	Do isolated trees encourage arboreal ant foraging at ground-level? Quantification of ant activity and the influence of season, in Veracruz, Mexico	Gove, Aaron D.; Majer, Jonathan D.	Agriculture, Ecosystems and Environment	113	2006	Farm Produce; Outcome
3317152	excluded	database	Web of Science	Patterns and causes of deforestation in the Colombian Amazon	Armenteras, Dolors; Rodriguez, Nelly; Romero, Milton; Rudas, Guillermo; Sua, Sonia	Ecological Indicators	6	2006	Farm Produce; Outcome; Study design
3317154	excluded	database	Web of Science	Mycorrhizal dynamics and dependence of Desmoncus orthacanthos Martius (Arecaceae), a native palm of the Yucatan Peninsula, Mexico	Allen, Edith B.; Orellana, Roger; Ramos-Zapata, José A.	Interciencia	31	2006	Exposure type; Population type
3317207	excluded	database	Web of Science	Biodiversity in tropical agroforests and the ecological role of ants and ant diversity in predatory function	Armbrecht, Inge; Philpott, Stacy M.	Ecological Entomology	31	2006	Study design
3317219	excluded	database	Web of Science	Succession secondaire post-culturale en système forestier tropical semi-décidu de Côte d'Ivoire: Approche phytosociologique intégrée et systémique	Decocq, Guillaume; Kassi, Justin	Phytocoenologia	37	2007	Article type
3317231	excluded	database	Web of Science	Shaded coffee and the stability of rainforest margins in northern Latin America	Armbrecht, Inge; Dietsch, Thomas V.; Perfecto, Ivette; Philpott, Stacy M.; Soto-Pinto, Lorena	Stability of Tropical Rainforest Margins: Linking Ecological, Economic and Social Constraints of Land	NA	2007	Article type; Outcome
3317232	excluded	database	Web of Science	Forest Products and Household Incomes: Evidence from Rural Households Living in the Rainforest Margins of Central Sulawesi	Faust, Heiko; Kreisel, Werner; Schippers, Björn; Schwarze, Stefan; Wardhono, Adhitya; Weber, Robert; Zeller, Manfred	Stability of Tropical Rainforest Margins: Linking Ecological, Economic and Social Constraints of Land	NA	2007	Exposure type; Farm Produce; Outcome
3317237	excluded	database	Web of Science	Assessing economic preferences for biological diversity and ecosystem services at the Central Sulawesi rainforest margin: a choice experiment approach	Barkmann, Jan; Glenk, Klaus; Handi, Handian; Marggraf, Rainer; Sundawati, Leti; Witte, Jan-Patrick	Stability of Tropical Rainforest Margins: Linking Ecological, Economic and Social Constraints of Land	NA	2007	Outcome
3317238	excluded	database	Web of Science	Tropical alluvial forest fragmentation in the eastern lowlands of Colombia (1939-1997)	Boxall, G. D.; Etter, A.; Madriñán, L. F.; Ortega-Rubio, A.	Land Degradation and Development	18	2007	Article type; Farm Produce; Outcome
3317244	excluded	database	Web of Science	Flexibility in diet and activity patterns of Macaca tonkeana in response to anthropogenic habitat alteration	Riley, Erin P	International Journal of Primatology	28	2007	Farm Produce; Outcome
3317250	excluded	database	Web of Science	Forest fragmentation reduces seed dispersal of Duckeodendron cestroides, a Central Amazon endemic	Bentos, Tony Vizcarra; Cramer, Jennifer M.; Mesquita, Rita C.G.; Moser, Barry; Williamson, G. Bruce	Biotropica	39	2007	Farm Produce; Outcome
3317259	excluded	database	Web of Science	Arbuscular mycorrhizal colonization and spore density across different land-use types in a hot and arid ecosystem, southwest China	Li, Ng Fei; Zhang, Yan; Zhao, Zhi Wei	Journal of Plant Nutrition and Soil Science	170	2007	Farm Produce; Population type
3317260	excluded	database	Web of Science	Litterfall and nutrient return in montane andean forests from Piedras Blancas, Antioquia (Colombia)	González-Hernández, María Isabel; León-Peláez, Juan Diego; Ramírez-Correa, Jorge Andrés; Zapata-Duque, Claudia Marcela	Interciencia	32	2007	Farm Produce; Outcome
3317270	excluded	database	Web of Science	Rates of change in tree communities of secondary Neotropical forests following major disturbances	Bongers, Frans; Chazdon, Robin L.; Finegan, Bryan; Letcher, Susan G.; Martínez-Ramos, Miguel; Van Breugel, Michiel	Philosophical Transactions of the Royal Society B: Biological Sciences	362	2007	Article type; Farm Produce; Study design
3317274	excluded	database	Web of Science	Tree recovery and seed dispersal by birds: Comparing forest, agroforestry and abandoned agroforestry in coastal Ecuador	Klein, Alexandra Maria; Lozada, Tannya; Marché, Raphael; Tscharntke, Teja; de Koning, G. H.J.	Perspectives in Plant Ecology, Evolution and Systematics	8	2007	Outcome
3317286	excluded	database	Web of Science	Effects of variety and row spacing on radiation interception, partitioning of dry matter and seed set efficiency in late season sunflower (Helianthus annuus L.) in a humid zone of Nigeria	Adeniji, I A; Agele, S O; Maraiyesa, I O	African Journal of Agricultural Research	2	2007	Farm Produce; Outcome
3317296	excluded	database	Web of Science	[Effect of landscape change on the structure of the sting-less bee community (Hymenoptera: Apidae) in Meta, Colombia].	Nates-Parra, Guiomar; Palacios, Eliana; Parra-H, Alejandro	Revista de biologia tropical	56	2008	Exposure type; Farm Produce
3317297	excluded	database	Web of Science	Mushroom harvesting ants in the tropical rain forest	Maschwitz, Ulrich; Witte, Volker	Naturwissenschaften	95	2008	Exposure type
3317307	excluded	database	Web of Science	Photosynthetic response of two tropical liana species grown under different irradiances	Sanches, M. C.; Válio, I. F.M.	Photosynthetica	46	2008	Exposure type; Farm Produce; Outcome; Population type
3317308	excluded	database	Web of Science	Eco-friendly approaches to sustainable palm oil production	Anderson, Jonathan M.	Journal of Oil Palm Research	NA	2008	Outcome
3317309	excluded	database	Web of Science	Spatial Patterns and Ecology of Shifting Forest Landscapes in Garo Hills, India	Kumar, Ashish; Marcot, Bruce G.; Roy, P.S.	Patterns and Processes in Forest Landscapes	NA	2008	Article type; Outcome
3317313	excluded	database	Web of Science	Litter manipulation and associated invertebrate fauna in secondary forest, central Amazonia, Brazil	Franklin, Elizabeth; Luizao, Flavio J; Santos, Evanira M R	Acta Oecologica-International Journal of Ecology	34	2008	Exposure type; Farm Produce; Outcome; Study design
3317316	excluded	database	Web of Science	Successional patterns of plant species and community diversity in a semi-deciduous tropical forest under shifting cultivation	Decocq, Guillaume; KassiN'Dja, Justin K.	Journal of Vegetation Science	19	2008	Farm Produce; Outcome
3317324	excluded	database	Web of Science	Diversity and composition of fruit-feeding butterflies in tropical Eucalyptus plantations	Araujo, Ivanei S.; Barlow, Jos; Da Silva Mendes, Fernanda; Gardner, Toby A.; Lake, Iain R.; Overal, William L.; Peres, Carlos A.	Biodiversity and Conservation	17	2008	Farm Produce
3317325	excluded	database	Web of Science	Comunidade de abelhas (Hymenoptera, Apoidea) e plantas em uma área do Agreste pernambucano, Brasil	Milet-Pinheiro, Paulo; Schlindwein, Clemens	Revista Brasileira de Entomologia	52	2008	Other
3317344	excluded	database	Web of Science	Patterns of abundance and movement in relation to landscape structure: A study of a common scarab (Canthon cyanellus cyanellus) in Southern Mexico	Arellano, Lucrecia; León-Cortés, Jorge L.; Ovaskainen, Otso	Landscape Ecology	23	2008	Exposure type; Farm Produce
3317421	excluded	database	Web of Science	Em busca de um índice ecológico para a qualidade de solo tropical com base na macrofauna edáfica	Geissen, Violette; Hernández-Daumás, Salvador; Huerta, Esperanza; Kampichler, Christian; Ochoa-Gaona, Susana; de Jong, Ben	Pesquisa Agropecuaria Brasileira	44	2009	Article type; Study design
3317438	excluded	database	Web of Science	The conservation importance of luxuriant tree plantations for lower storey forest birds in south-west Ghana	Holbech, Lars H.	Bird Conservation International	19	2009	Incomplete
3317449	excluded	database	Web of Science	Changes in root biomass and arbuscular mycorrhizae in shifting crops of the Venezuelan Amazon	Cáceres, Alicia; Kalinhoff, Carolina; Lugo, Leonardo	Interciencia	34	2009	Population type
3317462	excluded	database	Web of Science	Agro-successional restoration as a strategy to facilitate tropical forest recovery	Holl, Karen D.; Peneireiro, Fabiana M.; Vieira, Daniel L.M.	Restoration Ecology	17	2009	Exposure type; Outcome; Population type
3317463	excluded	database	Web of Science	Bird species richness in a Bornean exotic tree plantation: A long-term perspective	Hosner, Peter A.; Sheldon, Frederick H.; Styring, Alison	Biological Conservation	143	2010	Double
3317479	excluded	database	Web of Science	Understanding and appreciating the need for biodiversity conservation in Nigeria	Aju, P. C.; Ezeibekwe, I. O.	Journal of Medicinal Plants Research	4	2010	Article type; Farm Produce; Outcome
3317485	excluded	database	Web of Science	Restoration of degraded secondary forest with native species: A case study in the highland of Ethiopia	El Kateb, Hany; Girma, A.; Masresha, F.; Mosandl, R.	Scandinavian Journal of Forest Research	25	2010	Farm Produce; Outcome
3317503	excluded	database	Web of Science	Land-use versus natural controls on soil fertility in the Subandean Amazon, Peru	Lindell, Lina; Åström, Mats; Öberg, Tomas	Science of the Total Environment	408	2010	Outcome
3317519	excluded	database	Web of Science	Phosphorus fractionation in lowland tropical rainforest soils in central Panama	Dieter, Daniela; Elsenbeer, Helmut; Turner, Benjamin L.	Catena	82	2010	Exposure type; Farm Produce; Outcome; Population type
3317544	excluded	database	Web of Science	Fruit availability, frugivore satiation and seed removal in 2 primate-dispersed tree species	Forget, Pierre Michel; Ratiarison, Sandra	Integrative Zoology	6	2011	Farm Produce; Outcome; Population type
3317545	excluded	database	Web of Science	Population changes of early successional forest species after shifting cultivation in Northwestern Vietnam	Ba Van, Nguyen; Osawa, Akira; Quoc Khanh, Cam; Thanh Hang, Bui; Thi Thao, Le; Toan Thang, Nguyen; Xuan Tuan, Diep; van Do, Tran	New Forests	41	2011	Exposure type; Incomplete; Outcome; Population type
3317548	excluded	database	Web of Science	Aquatic Microbial Habitats Within a Neotropical Rainforest: Bromeliads and pH-Associated Trends in Bacterial Diversity and Composition	Goffredi, Shana K.; Kantor, Adam H.; Woodside, Walter T.	Microbial Ecology	61	2011	Population type
3317559	excluded	database	Web of Science	Impact of land-use type and harvesting on population structure of a non-timber forest product-providing tree in a semi-arid savanna, West Africa	Becker, Ute; Hahn, Karen; Schumann, Katharina; Thiombiano, Adjima; Wittig, Rüdiger	Biological Conservation	144	2011	Farm Produce
3317575	excluded	database	Web of Science	Planting Seedlings in Tree Islands Versus Plantations as a Large-Scale Tropical Forest Restoration Strategy	Cole, Rebecca J.; Cordell, Susan; Holl, Karen D.; Ostertag, Rebecca; Zahawi, Rakan A.	Restoration Ecology	19	2011	Article type; Outcome; Study design
3317577	excluded	database	Web of Science	Size, species, and fire behavior predict tree and liana mortality from experimental burns in the Brazilian Amazon	Balch, Jennifer K.; Brando, Paulo M.; Curran, Lisa M.; Guilherme, Paulo; Nepstad, Daniel C.; Portela, Osvaldo; Reuning-Scherer, Jonathan D.; de Carvalho, Oswaldo	Forest Ecology and Management	261	2011	Farm Produce
3317611	excluded	database	Web of Science	Restoration of dry tropical forests in Central America: A review of pattern and process	Ashton, Mark S.; Griscom, Heather P.	Forest Ecology and Management	261	2011	Article type; Exposure type
3317622	excluded	database	Web of Science	Degraded lands worth protecting: The biological importance of Southeast Asia's repeatedly logged forests	Ansell, Felicity A.; Derhé, Mia A.; Docherty, Teegan D.S.; Edwards, David P.; Hamer, Keith C.; Hsu, Wayne W.; Larsen, Trond H.; Wilcove, David S.	Proceedings of the Royal Society B: Biological Sciences	278	2011	Farm Produce
3317624	excluded	database	Web of Science	Bird community assembly in Bornean industrial tree plantations: Effects of forest age and structure	Hosner, Peter A.; Ragai, Roslina; Sheldon, Frederick H.; Stuebing, Robert; Styring, Alison R.; Unggang, Joanes	Forest Ecology and Management	261	2011	Farm Produce
3317626	excluded	database	Web of Science	Diversity, family dominance, life forms and ecological strategies of forest fragments compared to continuous forest in Southwestern Côte d'Ivoire	Bakayoko, Adama; Chatelain, Cyrille; Gautier, Laurent; Martin, Pascal; Traore, Dossahoua	Candollea	66	2011	Population type
3317636	excluded	database	Web of Science	Patterns and trends of forest loss in the Colombian Guyana	Armenteras, Dolors; Molowny-Horas, Roberto; Retana, Javier; Rodríguez, Nelly	Biotropica	44	2012	Exposure type; Farm Produce; Outcome; Population type
3317637	excluded	database	Web of Science	Comunidade de aves em um fragmento de floresta de araucária em relação a mudanças na paisagem circundante no sul do Brasil	Scherer-Neto, Pedro; Toledo, Maria Cecília B.	Iheringia - Serie Zoologia	102	2012	Other
3317663	excluded	database	Web of Science	Impacts of cardamom cultivation on montane forest ecosystems in Sri Lanka	Burslem, David F.R.P.; Dhakal, Balram; Dharmaparakrama, A. L.S.; Gunatilleke, Nimal I.A.U.; Gunatilleke, Savitri C.V.; Pinard, Michelle A.; Weerasinghe, Madawala H.M.S.P.	Forest Ecology and Management	274	2012	Farm Produce
3317678	excluded	database	Web of Science	Can active restoration of tropical rainforest rescue biodiversity? A case with bird community indicators	Catterall, Carla P.; Freebody, Kylie; Freeman, Amanda N.D.; Kanowski, John	Biological Conservation	146	2012	Exposure type
3317700	excluded	database	Web of Science	Effects of different logging schemes on bird communities in tropical forests: A simulation study	Doherty, Paul F.; Huyvaert, Kathryn P.; Thinh, Vu T.	Ecological Modelling	243	2012	Farm Produce; Population type
3317724	excluded	database	Web of Science	Slow recovery of a secondary tropical forest in southeast asia	Chua, Siew Chin; Lum, Shawn K.Y.; Ngo, Kang Min; Potts, Matthew D.; Ramage, Benjamin S.	Forest Ecology and Management	308	2013	Exposure type; Outcome; Population type
3317766	excluded	database	Web of Science	Reproductive success of a tropical tree, Shorea laxa, in a pulau (forest reserve) managed by a local community in Borneo	Diway, Bibian; Nakagawa, Michiko; Nakashizuka, Tohru; Takeuchi, Yayoi	Forest Ecology and Management	289	2013	Exposure type; Farm Produce; Outcome
3317788	excluded	database	Web of Science	Effects of environmental factors on growth and mortality of Parashorea macrophylla (Dipterocarpaceae) planted on slopes and valleys in a degraded tropical secondary forest in Sarawak, Malaysia	Hattori, Daisuke; Irino, Kazuo Okamura; Kendawang, Joseph Jawa; Kenzo, Tanaka; Ninomiya, Ikuo; Sakurai, Katsutoshi; Yamauchi, Nozomi	Soil Science and Plant Nutrition	59	2013	Exposure type; Farm Produce; Population type
3317802	excluded	database	Web of Science	Can carbon-trading schemes help to protect China's most diverse forest ecosystems? A case study from Xishuangbanna, Yunnan	Beckschäfer, Philip; Cannon, Charles H.; Swetnam, Ruth D.; Wong, Grace; Xu, Jianchu; Yi, Zhuang Fang	Land Use Policy	38	2014	Article type; Exposure type; Study design
3317803	excluded	database	Web of Science	Woody Vegetation Increases Saturated Hydraulic Conductivity in Dry Tropical Nicaragua	Chávez, W.; DeClerck, F.A.J.; Fremier, A.K.; Heinse, R.; Niemeyer, R.J.	Vadose Zone Journal	13	2014	Population type
3317812	excluded	database	Web of Science	The impact of biofuel plantation on biodiversity: a review	Liu, Ye; Shen, Zehao; Xu, Yue; Yun, Jinqi; Zhang, Fengchun	Chinese Science Bulletin	59	2014	Exposure type; Population type
3317821	excluded	database	Web of Science	Arbuscular Mycorrhizal Fungi in Vegetation Types in the Pantanal of Nhecolandia, Mato Grosso Do Sul, Brazil	Cardoso, Evaldo Luis; Fonseca Sousa Soares, Claudio Roberto; Leal, Patricia Lopes; Marques, Rodrigo Magalhaes; Naves Silva, Marx Leandro; Oliveira Gomide, Plinio Henrique; Stuermer, Sidney Luiz; de Carvalho, Fernanda	Revista Brasileira De Ciencia Do Solo	38	2014	Study design
3317825	excluded	database	Web of Science	Agricultural expansion and its impacts on tropical nature	Cassman, Kenneth G.; Laurance, William F.; Sayer, Jeffrey	Trends in Ecology and Evolution	29	2014	Study design
3317836	excluded	database	Web of Science	Diversity of arbuscular mycorrhizal fungi in undisturbed forest, slash-and-burn field, and monoculture forest of Indo-Burma megadiverse region	Jha, D. K.; Sharmah, D.	Revista Brasileira de Botanica	37	2014	Population type
3317838	excluded	database	Web of Science	Assessment of Riparian Ecosystem on Amphibians along a Green Corridor in Oil Palm Plantation, Pasoh, Negeri Sembilan, Peninsular Malaysia	Ehwan, N; Norhayati, A; Okuda, T	Sains Malaysiana	43	2014	Outcome
3317845	excluded	database	Web of Science	Pest management through tropical tree conservation	Aluja, Martín; Anzures-Dadda, Alberto; Guillén, Larissa; Sivinski, John; Van Driesche, Roy	Biodiversity and Conservation	23	2014	Outcome; Study design
3317866	excluded	database	Web of Science	Role of litter turnover in soil quality in tropical degraded lands of Colombia	León, Juan D.; Osorio, Nelson W.	The Scientific World Journal	NA	2014	Exposure type; Farm Produce; Outcome
3317868	excluded	database	Web of Science	Influence of watershed-climate interactions on stream temperature, sediment yield, and metabolism along a land use intensity gradient in Indonesian Borneo	Brauman, Kate A.; Carlson, Kimberly M.; Curran, Lisa M.; Lisnawati, Neli; Ponette-González, Alexandra G.; Purwanto, Yadi; Ratnasari, Dessy; Raymond, Peter A.; Ruspita	Journal of Geophysical Research: Biogeosciences	119	2014	Exposure type; Outcome
3317870	excluded	database	Web of Science	Western lowland gorilla density and nesting behavior in a Gabonese forest logged for 25 years: Implications for gorilla conservation	Doucet, Jean Louis; Haurez, Barbara; Petre, Charles Albert; Tagg, Nikki; Vermeulen, Cédric	Biodiversity and Conservation	23	2014	Exposure type; Farm Produce
3317872	excluded	database	Web of Science	Sustainable management in crop monocultures: The impact of retaining forest on oil palm yield	Edwards, David P.; Edwards, Felicity A.; Hamer, Keith C.; Sloan, Sean	PLoS ONE	9	2014	Outcome
3317873	excluded	database	Web of Science	Abandoned coffee plantations: Biodiversity conservation or path for non-native species? Case study in a Neotropical montane forest	Baruch, Zdravko; Nozawa, Shingo	Interciencia	39	2014	Exposure type; Outcome; Population type
3317880	excluded	database	Web of Science	Bark harvesting systems of Drimys brasiliensis miers in the Brazilian Atlantic Rainforest	Dos Reis, MauríCio S.; Mantovani, Adelar; Mariot, Alexandre	Anais da Academia Brasileira de Ciencias	86	2014	Farm Produce; Outcome
3317917	excluded	database	Web of Science	Biodiversity of arbuscular mycorrhizal fungi in the rhizosphere of selected millets, South Western India	Channabasava, A.; Lakshman, Huskur Chennarayappa	Nova Hedwigia	101	2015	Exposure type; Population type
3317921	excluded	database	Web of Science	Impact of landscape composition and configuration on forest specialist and generalist bird species in the fragmented Lacandona rainforest, Mexico	Arroyo-Rodríguez, Víctor; Carrara, Emilia; Fahrig, Lenore; Schondube, Jorge E.; Vega-Rivera, Jorge H.; de Freitas, Sandra M.	Biological Conservation	184	2015	Exposure type
3317929	excluded	database	Web of Science	SPAD-based leaf nitrogen estimation is impacted by environmental factors and crop leaf characteristics	Chen, Jia; Gao, Wanlin; Huang, Jianliang; Li, Yong; Ling, Xiaoxia; Peng, Shaobing; Xiong, Dongliang; Yu, Tingting	Scientific Reports	5	2015	Exposure type; Outcome
3317935	excluded	database	Web of Science	Scale-dependent effects of forest restoration on Neotropical fruit bats	Holl, Karen D.; Mendenhall, Chase D.; Reid, J. Leighton; Zahawi, Rakan A.	Restoration Ecology	23	2015	Exposure type; Population type
3317953	excluded	database	Web of Science	Effect of land-use change and management on biogenic volatile organic compound emissions - selecting climate-smart cultivars	Arneth, Almut; Pugh, Thomas A.M.; Rosenkranz, Maaria; Schnitzler, Jörg Peter	Plant, Cell and Environment	38	2015	Outcome
3317961	excluded	database	Web of Science	Through the eye of a butterfly: Assessing biodiversity impacts of cashew expansion in West Africa	Beja, Pedro; Catarino, Luís; Mendes, Luís F.; Palma, Luís; Palminha, Agostinho; Rodrigues, Patrícia; Vasconcelos, Sasha	Biological Conservation	191	2015	Farm Produce; Population type
3318001	excluded	database	Web of Science	Bird assemblages in a Malagasy forest-agricultural frontier: Effects of habitat structure and forest cover	Cabeza, Mar; Rocha, Ricardo; Virtanen, Tarmo	Tropical Conservation Science	8	2015	Farm Produce
3318003	excluded	database	Web of Science	The Importance of Ficus (Moraceae) Trees for Tropical Forest Restoration	Bajpai, Omesh; Chaudhary, Lal B.; Cottee-Jones, H. Eden W.; Whittaker, Robert J.	Biotropica	48	2016	Exposure type; Outcome; Population type
3318026	excluded	database	Web of Science	Review of allometric equations for major land covers in SE Asia: Uncertainty and implications for above- and below-ground carbon estimates	Fung, Tak; Yuen, Jia Qi; Ziegler, Alan D.	Forest Ecology and Management	360	2016	Exposure type; Outcome
3318028	excluded	database	Web of Science	Variation in spatial scale of competing polydomous twig-nesting ants in coffee agroecosystems	Mathis, K. A.; Philpott, S. M.; Ramirez, S. R.	Insectes Sociaux	63	2016	Exposure type; Outcome
3318029	excluded	database	Web of Science	Explaining the fragmentation in the Brazilian Amazonian forest	Arima, Eugenio Y.; Perz, Stephen; Souza, Carlos; Walker, Robert T.	Journal of Land Use Science	11	2016	Population type
3318032	excluded	database	Web of Science	Elevation, not deforestation, promotes genetic differentiation in a pioneer tropical tree	Castilla, Antonio R.; Jaffé, Rodolfo; Jha, Shalene; Pope, Nathaniel	PLoS ONE	11	2016	Exposure type; Outcome
3318034	excluded	database	Web of Science	Land-use change impact on time-averaged carbon balances: Rubber expansion and reforestation in a biosphere reserve, South-West China	Blagodatsky, Sergey; Cadisch, Georg; Hammond, James; Lippe, Melvin; Liu, Feng; Xu, Jianchu; Yang, Xueqing	Forest Ecology and Management	372	2016	Outcome
3318035	excluded	database	Web of Science	Influence of arbuscular mycorrhizal fungi inoculum produced on-farm and phosphorus on growth and nutrition of native woody plant species from Brazil	Goetten, Luis Claudio; Moretto, Geraldo; Stürmer, Sidney Luiz	Acta Botanica Brasilica	30	2016	Exposure type; Farm Produce; Outcome; Population type
3318050	excluded	database	Web of Science	Low conservation value of converted habitat for avifauna in tropical peatland on Sumatra, Indonesia	Fujita, Motoko S.; Haryadi, Dendy Sukma; Irham, Mohammad; Muhammad, Ahmad; Samejima, Hiromitsu; Shiodera, Satomi	Ecological Research	31	2016	Farm Produce; Population type
3318074	excluded	database	Web of Science	Cultural homegarden management practices mediate arthropod communities in Indonesia	Clough, Yann; Denmead, Lisa H.; Raffiudin, Rika; Toledo-Hernández, Manuel; Tscharntke, Teja	Journal of Insect Conservation	20	2016	Population type
3318075	excluded	database	Web of Science	Land use changes in an afrotropical biodiversity hotspot affect stream alpha and beta diversity	Chapman, L. J.; Fugère, V.; Kasangaki, A.	Ecosphere	7	2016	Farm Produce; Outcome; Population type
3318077	excluded	database	Web of Science	Reducing the impacts of Neotropical oil palm development on functional diversity	Edwards, David P.; Foster, William A.; Gilroy, James J.; Haugaasen, Torbjørn; Medina Uribe, Claudia A.; Prescott, Graham W.	Biological Conservation	197	2016	Population type
3318109	excluded	database	Web of Science	Swiddens under transition: Consequences of agricultural intensification in the Amazon	Bongers, Frans; Jakovac, Catarina C.; Kuyper, Thomas W.; Mesquita, Rita C.G.; Peña-Claros, Marielos	Agriculture, Ecosystems and Environment	218	2016	Outcome; Study design
3318110	excluded	database	Web of Science	How diverse are epiphyte assemblages in plantations and secondary forests in tropical lowlands?	Einzmann, Helena Julia Regina; Zotz, Gerhard	Tropical Conservation Science	9	2016	Farm Produce; Population type
3318115	excluded	database	Web of Science	Compensatory mechanisms of litter decomposition under alternating moisture regimes in tropical rice fields	Auge, Harald; Brandl, Roland; Horgan, Finbarr G; John, Katharina; Schaedler, Martin; Schmidt, Anja; Settele, Josef; Wolters, Volkmar; Zaitsev, Andrey S	Applied Soil Ecology	107	2016	Outcome
3318124	excluded	database	Web of Science	Conversion of tropical lowland forest reduces nutrient return through litterfall, and alters nutrient use efficiency and seasonality of net primary production	Hertel, Dietrich; Kotowska, Martyna M.; Leuschner, Christoph; Triadiati, Triadiati	Oecologia	180	2016	Outcome; Population type
3318131	excluded	database	Web of Science	Macronutrient Exchange Between the Asian Weaver Ant Oecophylla smaragdina and Their Host Plant	Damgaard, Christian; Jensen, Karl Martin Vagn; Offenberg, Joachim; Peng, Renkang; Pinkalski, Christian	Ecosystems	19	2016	Exposure type; Farm Produce; Population type
3318139	excluded	database	Web of Science	How can seed removal rates of zoochoric tree species be assessed quickly and accurately?	Dauvrin, A.; Evrard, Q.; Forget, P. M.; Hambuckers, A.; Hambuckers, J.; Trolliet, F.	Forest Ecology and Management	403	2017	Exposure type; Outcome
3318146	excluded	database	Web of Science	Effects of anthropogenic disturbance on bird diversity in Ethiopian montane forests	Asefa, Addisu; Davies, Andrew B.; Kinahan, Anouska A.; McKechnie, Andrew E.; Van Rensburg, Berndt J.	Condor	119	2017	Population type
3318150	excluded	database	Web of Science	Waxing and waning of a cotton rat (Sigmodon toltecus) monoculture in early tropical restoration	Davlantes, Jason; Howe, Henry F.	Tropical Conservation Science	10	2017	Farm Produce; Population type
3318154	excluded	database	Web of Science	Trophic interactions among soil arthropods in contrasting land-use systems in Kenya, studied with stable isotopes	Lagerlöf, Jan; Maribie, Crispus; Muturi John, Jamleck	European Journal of Soil Biology	79	2017	Exposure type; Population type
3318165	excluded	database	Web of Science	Agricultural Practice on the Korean Peninsula Taking into Account the Origin of Rice Agriculture in Asia	Lee, Jaehoon	Archaeology, Ethnology and Anthropology of Eurasia (Russian-language).	45	2017	Exposure type; Outcome; Population type; Study design
3318174	excluded	database	Web of Science	Odonata community structure and patterns of land use in the Atewa Range Forest Reserve, Eastern Region (Ghana)	Danquah, Emmanuel; Kwarteng, David Amaning; Lancaster, Lesley T; Nsor, Collins Ayine; Seidu, Issah	International Journal of Odonatology	20	2017	Farm Produce; Population type
3318225	excluded	database	Web of Science	Effects of multiple stressors associated with agriculture on stream macroinvertebrate communities in a tropical catchment	Boyero, Luz; Checa, Brenda; Cornejo, Aydeé; Coronado, Enilda; Correa-Araneda, Francisco; González, Stefani; Macchi, Pablo; Pérez, Diana; Ríos, Tomás; Tonin, Alan M.; Tuñon, Ana Raquel	PLoS ONE	14	2019	Outcome; Population type
3318231	excluded	database	Web of Science	Vegetation connectivity increases ant activity and potential for ant-provided biocontrol services in a tropical agroforest	Jimenez-Soto, Estelí; Letourneau, Deborah K.; Morris, Jonathan R.; Philpott, Stacy M.	Biotropica	51	2019	Population type
3318233	excluded	database	Web of Science	After the rubber boom: good news and bad news for biodiversity in Xishuangbanna, Yunnan, China	Corlett, Richard T; Zhai, Deli; Zhang, Jia-Qi	Regional Environmental Change	19	2019	Outcome
3318237	excluded	database	Web of Science	Effects of agricultural landscapes and land uses in highly biodiverse tropical streams of the Ecuadorian Choco	Crespo-Pérez, Verónica; Morabowen, Andrés; Ríos-Touma, Blanca	Inland Waters	9	2019	Farm Produce; Population type
3318249	excluded	database	Web of Science	Floral species richness, structural diversity and conservation value of vanilla agroecosystems in Madagascar	Andrianiaina, Angelo; Cotton, Sam; Hending, Daniel; Maxfield, Pete; Rakotomalala, Zafimahery	African Journal of Ecology	58	2020	Farm Produce
3318257	excluded	database	Web of Science	Sheep herding in small grasslands promotes dung beetle diversity in a mountain forest landscape	Castellanos, Ignacio; Escobar, Federico; Moreno, Claudia E.; Ortega-Martínez, Ilse J.; Ríos-Díaz, C. Lucero; Zuria, Iriana	Journal of Insect Conservation	NA	2020	Exposure type; Population type
3318262	excluded	database	Web of Science	Dung beetles and the conservation of diversity in an agricultural landscape with maize fields and Atlantic Forest remnants	Agudelo, Marcelo Betancur; Alves, Victor Michelon; Hettwer Giehl, Eduardo Luís; Lovato, Paulo Emilio; Medina Hernández, Malva Isabel; Vaz-de-Mello, Fernando Zagury	Acta Oecologica	107	2020	Population type
3317874	excluded	database	Web of Science	Modern Hunting Practices and Wild Meat Trade in the Oil Palm Plantation-Dominated Landscapes of Sumatra, Indonesia	M. S. Luskin & E. D. Christina & L. C. Kelley & M. D. Potts	Human Ecology	42	2014	Exposure

## Sheet: Map 2 excluded at full-text
Map 2: Articles excluded at the full-text screening
unique_ID	fulltext_screening_status	data_source_type	data_source_name	citation_title	citation_authors	citation_journal_name	citation_journal_volume	citation_pub_year	fulltext_exclude_reasons
3318272	excluded	database	AGRIS	Optimizing rotary hoe weed control in field bean crop at transition to organic agriculture in Dobrudzha. I. Crop injuries.	I. Iliev, G Milev	Agricultural Science and Technology	4	2012	Exposure type; Population type
3318318	excluded	database	AGRIS	Households consumption willingness for locally processed rice in Kogi State, Nigeria	Animoku, O M; Ojo, A O; Ojo, M A	Agricultural Science and Technology	11	2019	Exposure type; Outcome; Population type; Study design
3318327	excluded	database	AGRIS	Bulk density and organic carbon contents of soil pedons influenced by different tree species	Ahukaemere, C.M.; Ogwuche, A.O.; Osujieke, D.N.; Ugwa, V.O.	Agricultural Science and Technology	11	2019	Exposure type; Outcome; Population type
3318345	excluded	database	AGRIS	Influence of variety endosperm type and seed moisture content on threshability and mechanical damage of sorghum seeds	Fabiola, P L; Kimaru, S L; Mbuge, D; Muiru, W M; M_x0019_Ragwa, L	Agricultural Science and Technology	12	2020	Exposure type; Outcome; Population type
3318373	excluded	database	scopus	The effects of non-timber forest product cultivation on the plant community structure and composition of a humid tropical forest in southern Mexico	Ticktin, Tamara; Trauernicht, Clay	Forest Ecology and Management	219	2005	Outcome; Population type
3318393	excluded	database	scopus	Precontact vegetation and soil nutrient status in the shadow of Kohala Volcano, Hawaii	Chadwick, Oliver A.; Hotchkiss, Sara C.; Kelly, Eugene F.; Vitousek, Peter M.	Geomorphology	89	2007	Exposure type; Population type
3318411	excluded	database	scopus	Insect seed predators and environmental change	Gripenberg, Sofia; Lewis, Owen T.	Journal of Applied Ecology	45	2008	Exposure type; Outcome; Study design
3318459	excluded	database	scopus	Diets of Frugivorous Bats in Montane Rain Forest and Coffee Plantations in Southeastern Chiapas, Mexico	Damon, Anne; García-Estrada, Carlos; Ibarra-Núñez, Guillermo; Soto-Pinto, Lorena; Sánchez-Hernández, Cornelio	Biotropica	44	2012	Exposure type; Outcome
3318488	excluded	database	scopus	Effects of oil palm plantations on anuran diversity in the eastern Amazon	Correa, Fabricio S.; Juen, Leandro; Rodrigues, Lenise C.; Santos-Costa, Maria C.; Silva-Filho, Heriberto F.	Animal Biology	65	2015	Exposure type; Outcome; Population type
3318514	excluded	database	scopus	Natural forest regeneration and ecological restoration in human-modified tropical landscapes	Bongers, Frans; Martínez-Ramos, Miguel; Pingarroni, Aline; Rodríguez-Velázquez, Jorge; Toledo-Chelala, Lilibeth; Zermeño-Hernández, Isela	Biotropica	48	2016	Exposure type; Outcome; Population type; Study design
3318527	excluded	database	scopus	Tropical Rainforest and Human-Modified Landscapes Support Unique Butterfly Communities That Differ in Abundance and Diversity	Ansari, Abdullah; Nankishore, Alliea; Northfield, Tobin; Sambhu, Hemchandranauth; Turton, Stephen	Environmental Entomology	46	2017	Exposure type; Outcome
3318533	excluded	database	scopus	Carbon costs and benefits of Indonesian rainforest conversion to plantations	Guillaume, Thomas; Hertel, Dietrich; Knohl, Alexander; Kotowska, Martyna M; Krashevska, Valentyna; Kuzyakov, Yakov; Murtilaksono, Kukuh; Scheu, Stefan	Nature Communications	9	2018	Exposure type; Outcome
3318655	excluded	database	DOAJ	Impact of Phanerogam and Soil Characteristics on Bryophyte Assemblages with Respect to Restoration Practices (Case Study: IJzermonding, Belgium)	Erfanzadeh, Reza	Ecopersia	1	2013	Exposure type; Outcome; Population type
3318674	excluded	database	DOAJ	Trichoderma species from the cacao agroecosystem with biocontrol potential of Moniliophthora roreri	Lagunes-Espinoza, Luz del C; Ortiz-García, Carlos F; Reyes-Figueroa, Omar; Torres-de la Cruz, Magdiel; Valdovinos-Ponce, Guadalupe	Revista Chapingo serie ciencias forestales y del ambiente	22	2016	Population type; Study design
3318683	excluded	database	DOAJ	Environmental services from tropical agroforestry systems	Caamal-Maldonado, Arturo; Casanova-Lugo, Fernando; Díaz-Echeverría, Víctor; Parsons, David; Piñeiro-Vázquez, Angel T; Ramírez-Avilés, Luis	Revista Chapingo. Serie Ciencias Forestales y del Ambiente	22	2016	Exposure type; Outcome; Study design
3318760	excluded	database	Science Publishing Group	Weed Interference in the Sugarcane (Saccharum officinarum L.) Plantations of Ethiopia	Yirefu, Firehun	Agriculture, Forestry and Fisheries	2	2013	Exposure type; Population type; Study design
3318766	excluded	database	Science Publishing Group	Recent Increased Incidences of Potato Late Blight on the Jos Plateau: A Case for Intercropping	Zang, Chuwang Pam	Agriculture, Forestry and Fisheries	3	2014	Population type; Study design
3318775	excluded	database	Science Publishing Group	Biological Control of Root Knot Nematodes in Chillies through Pseudomonas fluorescens_x0019_s Antagonistic Mechanism	Thiyagarajan, Samaraj Subramanian	Journal of Plant Sciences (Science Publishing Group)	2	2014	Population type
3318776	excluded	database	Science Publishing Group	The Efficacy of Trichoderma spp. and Bacillus Isolates in the Control of Chickpea Wilt Pathogens	Mudawi, Hanan Ibrahim	Agriculture, Forestry and Fisheries	3	2014	Population type
3318777	excluded	database	Science Publishing Group	Comparative Evaluation of the Root Powder of Lonchocarpus Cyanescens for the Control of Sitophilus Zeamais (Motschulsky) in Maize and Wheat	Emmanuel Akunne, Chidi	American Journal of Life Sciences	2	2014	Outcome; Population type
3318779	excluded	database	Science Publishing Group	Effect of Combination among Bioagents, Compost and Soil Solarization on Management of Strawberry Fusarium Wilt	K. A., Abada	American Journal of Life Sciences	2	2014	Population type; Study design
3318783	excluded	database	Science Publishing Group	Biological Invasion of Imported Cabbageworm, Pieris rapae (L.), on Oilseed Brassica in Punjab, India	Kumar, Sarwan	American Journal of Agriculture and Forestry	2	2014	Outcome; Population type
3318797	excluded	database	Science Publishing Group	Asymmetry effect of intercropping non host crops between cabbage and climatic factor on the population of the diamondback moth (Plutella xylostella L.) and yield	Abu Zarim, U; Mohammad Feizal, D; Mohd Hanysyam, M N; Mohd Rasdi, Z; Syed Abdul Rahman, S A R	Agriculture, Forestry and Fisheries	3	2014	Exposure type; Outcome
3318805	excluded	database	Science Publishing Group	Strategies of Eco-Friendly Stimulant Use Policy in Perum Perhutani, Indonesia	Hut, Sukadaryati	Agriculture, Forestry and Fisheries	3	2014	Exposure type; Outcome; Study design
3318871	excluded	database	Science Publishing Group	Distribution of Stem Rust (Puccinia graminis f. sp. tritici) Races in Ethiopia	Hailu, Endale	Plant	3	2015	Exposure type
3318887	excluded	database	Science Publishing Group	Evaluation of Indigenous and High Yielding Rice Varieties for Growing in Tidal Floodplain Ecosystem of Southern Bangladesh	Jafar Ullah, Mohammad	Agriculture, Forestry and Fisheries	5	2016	Outcome
3318907	excluded	database	Science Publishing Group	Diversity of Yam (&lt;i&gt;Dioscorea spp&lt;/i&gt;.) Populations in South Western Region of Cameroon	Ako Oben, Joseph	American Journal of Life Sciences	4	2016	Exposure type
3318927	excluded	database	Science Publishing Group	Effect of Flower Farm Effluents on Diversity and Composition of Macro Invertebrates in Marura Wetland	Albert Wandera, Daniel	Agriculture, Forestry and Fisheries	5	2016	Outcome
3318955	excluded	database	Science Publishing Group	Floristic Composition and Community Analysis of Berbere Forest, Bale Zone, South East Ethiopia	Bogale, Tesfaye	Agriculture, Forestry and Fisheries	6	2017	Population type
3318956	excluded	database	Science Publishing Group	Evaluation of Improved Food Barley (<i>Hordeum vulgare</i> L.) Varieties in the Highland Areas of Kaffa Zone, Southwestern Ethiopia	Mamo Maggo, Teshome	Agriculture, Forestry and Fisheries	6	2017	Exposure type
3318964	excluded	database	Science Publishing Group	Adaptability Study of Hot Pepper ( Capsicum spps .) Varieties at Senegal , Southern Ethiopia	Awel, Mohammed	Journal of Plant Sciences	5	2017	Incomplete; Outcome
3319002	excluded	database	Science Publishing Group	Crop-Weed Relationships in Okra [<i>Abelmoschus esculentus</i> (L.) Moench], Soybean (<i>Glycine max</i> L.) and Maize (<i>Zea mays</i> L.) in the Middleveld of Swaziland	Lobesutfu Mncube, Temnotfo	American Journal of Agriculture and Forestry	5	2017	Outcome
3319007	excluded	database	Science Publishing Group	Improved Agriculture : A Mechanism to Attaining Food Security in Nigeria	Abdullahi, Sabo Ado; Abdurrahman, Sadiq; Aminu, Ibrahim; Shamsuddin, Ibrahim Muhammad; Shawai, Abubakar; Shmasuddeen, Sani	International Journal of Photochemistry and Photobiology	1	2017	Article type; Exposure type
3319008	excluded	database	Science Publishing Group	Effects of Two Types of Fertilizer and <i>Arbuscular Mycorrhiza</i> on Damping off Disease (<i>Macrophomina phaseolina</i>) of Cowpea (<i>Vigna uniguiculata</i> L. Walp)	A. Akinbode, Oluwafolake	Agriculture, Forestry and Fisheries	6	2017	Population type
3319009	excluded	database	Science Publishing Group	The Study of Insect Pests of <i>Dalbergia sissoo</i> Roxb. and Their Seasonal Incidence in Jharkhand, India	Kumar, Arvind	American Journal of Agriculture and Forestry	5	2017	Farm produce
3319010	excluded	database	Science Publishing Group	Effects of Plant Spacing and Its Association with Humic Acid Application on the Growth, Yield and Active Composition in Curcuma longa	El Sherif, Fadia; Ghoname Ismail, Ezzat	American Journal of Plant Biology	2	2017	Exposure type; Outcome
3319046	excluded	database	Science Publishing Group	Impacts of Wheat Powdery Mildew on Grain Yield & Quality and Its Prevention and Control Methods	Gao, Hongyun	American Journal of Agriculture and Forestry	6	2018	Outcome
3319059	excluded	database	Science Publishing Group	Predator Ants of the Date Palm Termite <i>Microcerotermes diversus</i> Silvestri and Effects of ant Morphometric Characteristics on ant Functional Response	Latifian, Masoud	American Journal of Entomology	2	2018	Farm produce; Population type
3319094	excluded	database	Science Publishing Group	An Ethnobotanical Study of Plants in the Adjoining Area of Kafta Sheraro National Park Ethnic Groups, Ethiopia	Mesfin, Mebrahtom; Tewelde, Fitsumbirhan	Plant	7	2019	Exposure type; Farm produce; Outcome; Population type
3319103	excluded	database	Science Publishing Group	Impact of a Local Nigerian Rice Variety and Wheat on the Tolerance of Geographical Strains of <i>Sitophilus oryzae</i> to Dichlorvos	Ayodele Gbaye, Olajire	American Journal of Entomology	3	2019	Exposure type; Population type
3319129	excluded	database	Science Publishing Group	Low Land Ecosystem Rain Fed Rice (<i>Oryza Sativa L.</i>) Variety Adaptation at Assosa, Western Ethiopia	Dereje, Addisu	Ecology and Evolutionary Biology	4	2019	Outcome; Population type
3319131	excluded	database	Science Publishing Group	Effect of Intercropping and Compost Application on Yield and Yield Components of Common Bean in North Shewa, Central Ethiopia	Hailu, Negash	Journal of Plant Sciences	7	2019	Exposure type; Population type
3319132	excluded	database	Science Publishing Group	Woody Species Indicator of Soil Fertility and Their Socio-economic Value in the Sudano-guinea Savannahs of Ngaoundere, Adamawa Cameroon	Adamou, Ibrahima; Albert, Ngakou; Laminou Mal Amadou, Mamadou; Ndara Gregoire, Babe; Pale, Maigari; Tchima Jacob, Massai	International Journal of Natural Resource Ecology and Management	4	2019	Exposure type; Outcome; Population type; Study design
3319134	excluded	database	Science Publishing Group	Effect of Biofertilizers on the Phenolic Content in a Hybrid Family of Cacao After Leaf Infection with &lt;i&gt;Phytophthora megakarya&lt;/i&gt; and Exogenous Application of Salicylic Acid	Claude, Simo	American Journal of Agriculture and Forestry	7	2019	Exposure type; Outcome; Population type; Study design
3319136	excluded	database	Science Publishing Group	Fencing and Forest Conservation: Attitudes of Local People Living Adjacent to Eastern Slopes of Mount Kenya	David Mbuba, Mugambi	International Journal of Natural Resource Ecology and Management	4	2019	Exposure type; Outcome; Population type; Study design
3319155	excluded	database	Science Publishing Group	Characterization of the Oleaginous Potential of <i>Jatropha curcas</i> in Burkina Faso: Study of Accessions Resistance to Fungal Pathogens, Seed Traits and Molecular Diversity	Adama, Hilou; Hemayoro, Sama; Kifouli, Adéoti; Pierre Alexandre Eric Djifaby, Sombié; Schemaeza, Bonzi	International Journal of Natural Resource Ecology and Management	5	2020	Exposure type; Outcome; Population type; Study design
3319158	excluded	database	Science Publishing Group	Diversity Analysis and Identification of Promising Powdery Mildew Resistance Genotypes in Field Pea (<i>Pisum sativum</i> L.)	Yimam Assen, Kedir	American Journal of Biological and Environmental Statistics	6	2020	Exposure type; Outcome; Population type; Study design
3319160	excluded	database	Science Publishing Group	Intercropping of Coffee with Enset (<i>Enset ventricosum</i> Welw. Cheesman) at Teppi, Southwestern Ethiopia	Getachew, Essubalew; Mekonnen, Behailu; Netsere, Anteneh; Shimber, Tesfaye; Temteme, Shiferaw	Plant	8	2020	Population type
3319168	excluded	database	Science Publishing Group	Performance of Cassava ( Manihot esculanta . Crantz ) Varieties at Different Areas of South Omo , Southern Ethiopia	Awel, Mohammed	Journal of Plant Sciences	8	2020	Exposure type; Population type
3319182	excluded	database	Science Publishing Group	Yield and Agronomic Performance of Selected Semi-dwarf Tef ( Eragrostis tef ( Zucc .) Trotter ) Genotypes under Irrigation Farming System in Ethiopia	Assefa, Kebebew; Bayisa, Tadiyos; Chanyalew, Solomon; Demis, Esuyawkal; Demissie, Mengistu; Fentahun, Atinkut; Fikre, Tsion; Genet, Yazachew; Kebede, Worku; Tadele, Zerihun; Tolossa, Kidist	AMerican Journal of plant biology	5	2020	Exposure type; Population type
3319184	excluded	database	Science Publishing Group	Factors Affecting Adoption of BRRI Released Aus Rice Varieties in Mymensingh District	Islam, Mohammad Ariful; Kabir, Jahangir; Rahaman, Shajedur; Sarkar, Abdur Rouf	International Journal of Agricultural Economics	5	2020	Exposure type; Population type; Study design
3319192	excluded	database	Science Publishing Group	Genetic Variability, Heritability and Genetic Advance Among Bread Wheat Genotypes at Southeastern Ethiopia	Bayisa, Tilahun; Letta, Tesfaye; Tefera, Habtamu	Agriculture, Forestry and Fisheries	9	2020	Exposure type; Population type; Study design
3319202	excluded	database	Science Publishing Group	Participatory Variety Selection of Improved Potato ( Solanium tuberosum L ) Varieties in Harari People Regional State and Eastern Hararghe Zone	Benti, Gebisa; Degefa, Gezu; Jafar, Mohammed; Wakgari, Girma	Journal of Plant Sciences	8	2020	Exposure type; Outcome; Population type
3319203	excluded	database	Science Publishing Group	The Potential Importance of Maize, (Zea Mays L), in Nigeria, [A Case Study of 2,800 Farmers Sampled at Different Locations]	Awojoodu Soji, Prince	Advances in Biochemistry	8	2020	Exposure type; Incomplete; Population type
3319214	excluded	database	Science Publishing Group	Ecological and Economic Potentials of Cocoa Agroforestry Systems in the Center Region of Cameroon	Amandine Flore Yonkeu, Ntonmen; Banoho Louis-Paul Roger, Kabelong; Claude, Simo; Djomo Cedric, Chimi; Godswill Ntsomboh, Ntsefong; Louis, Zapfack; Metagne Carole, Tchinda; Tagnang Nadege, Madountsap; Votio Mireil, Tchoupou	American Journal of Agriculture and Forestry	8	2020	Incomplete; Population type
3319221	excluded	database	Science Publishing Group	Biodiversity and Plant Growth Promoting Potential of Bacteria from Soybean Rhizosphere of Saline Soil	Nakade, Dhanraj	American Journal of Agriculture and Forestry	8	2020	Exposure type; Incomplete; Outcome; Population type
3319344	excluded	gray literature	Bioversity International	Bridging the gap between increasing knowledge and decreasing resources: Endophyte Microbiome of Banana Roots Reveals High Diversity and Potential for Agricultural Uses	Chaves, Nancy; Dita, Miguel; Guzmán, Mauricio; Sandoval, Jorge; Schilly, Ayla; Staver, Charles; Vargas, Jorge	NA	NA	2014	Article type
3319348	excluded	gray literature	Bioversity International	Can Changes in Soil Properties in Organic Banana Production Suppress Fusarium Wilt?	Geense, Paul; Kukulies, Tegan L.; Molina, Agustin B.; Pattison, Anthony B.; Scholberg, Johannes M. S.	Natural Resources	6	2015	Exposure type; Outcome
3319356	excluded	gray literature	Bioversity International	The use of common bean (Phaseolus vulgaris) traditional varieties and their mixtures with commercial varieties to manage bean fly (Ophiomyia spp.) infestations in Uganda	Colangelo, P.; De Santis, P.; Fadda, C.; Jarvis, D. I.; Karungi, J.; Mulumba, J. W.; Nankya, R.; Otim, M.; Ssekandi, W.	Journal of Pest Science	89	2016	Population type
3319379	excluded	gray literature	Bioversity International	Impact and Opportunities of Agroecological Intensification Strategies on Farm Performance: A Case Study of Banana-Based Systems in Central and South-Western Uganda	Blomme, Guy; Gambart, Clara; Groot, Jeroen C.J.; Ocimati, Walter; Remans, Roseline; Swennen, Rony	Frontiers in Sustainable Food Systems	4	2020	Population type
3319381	excluded	gray literature	Bioversity International	Revitalizing cultivation and strengthening the seed systems of fonio and Bambara groundnut in Mali through a community biodiversity management approach	Coulibaly, Harouna; Diawara, Gaoussou; Mbosso, Charlie; Meldrum, Gennifer; Padulosi, Stefano; Sangaré, Adja Rokiatou; Sidibé, Amadou; Traore, Issa	Plant Genetic Resources: Characterisation and Utilisation	NA	2020	Population type
3319385	excluded	gray literature	CATIE	Semiochemicals and microbial antagonists: their role in integrated pest management in Latin America	Hilje Quirós, Luko	NA	NA	2004	Article type
3319396	excluded	gray literature	CATIE	Biology and epidemiology of Moniliophthora roreri, causal agent of Moniliophthora pod rot of cacao	Leandro-Mñoz, ME	NA	NA	2017	Outcome
3319458	excluded	gray literature	CCAFS	Nitrogen management in grasslands and forage-based production systems - Role of biological nitrification inhibition (BNI)	Ando, Y; Boudsocq, S; Ishitani, M; Lata, J C; Miles, J W; Nakahara, K; Peters, M; Rao, I M; Sahrawat, K L; Subbarao, G V; Tesfamariam, T	Tropical Grasslands-Forrajes Tropicales	1	2013	Farm produce; Population type
3319469	excluded	gray literature	CCAFS	Exclusion of soil macrofauna did not affect soil quality but increased crop yields in a sub-humid tropical maize-based system	Ayuke, F. O.; Hoogmoed, M.; Hurisso, T. T.; Ndabamenye, T.; Paul, B. K.; Pulleman, M. M.; Six, J.; Terano, Y.; Vanlauwe, B.	Agriculture, Ecosystems and Environment	208	2015	Population type
3319479	excluded	gray literature	CCAFS	Economic Impacts of Climate Change on Cereal Production: Implications for Sustainable Agriculture in Northern Ghana	Aidoo, Robert; Bawayelaazaa Nyuor, Anslem; Bayala, Jules; Donkor, Emmanuel; Naab, Jesse B; Nutsugah, Stephen K; Saaka Buah, Samuel; Zougmoré, Robert	Sustainability	8	2016	Exposure type; Population type
3319480	excluded	gray literature	CCAFS	Conservation agriculture-based wheat production better copes with extreme climate events than conventional tillage-based systems: A case of untimely excess rainfall in Haryana, India	Aryal, Jeetendra Prakash; Jat, Hanuman S; Jat, M L; Mittal, Surabhi; Rai, Munmun; Sapkota, Tek Bahadur; Stirling, Clare Maeve; Sutaliya, Jhabar Mal	Agriculture, Ecosystems and Environment	233	2016	Exposure type; Outcome
3319482	excluded	gray literature	CCAFS	Does conservation agriculture deliver climate change mitigation through soil carbon sequestration in tropical agro-ecosystems?	Jat, M L; Powlson, David S; Stirling, Clare M; Thierfelder, Christian; White, Rodger P	Agriculture, Ecosystems and Environment	220	2016	Exposure type; Outcome; Population type; Study design
3319488	excluded	gray literature	CCAFS	Combining soil fertilization, cropping systems and improved varieties to minimize climate risks on farming productivity in northern region of Burkina faso	Barry, Silamana; Bationo, Babou André; Bayala, Jules; Nabie, Loyehoun Dorothée; Sanou, Josias; Zougmore, Robert	Agriculture and Food Security	5	2016	Farm produce
3319494	excluded	gray literature	CCAFS	Using subsidised seed to catalyse demand-driven bean seed systems in Malawi	Andrews, Martin; Chirwa, Rowland; Kambewa, Dymon; Magreta, Ruth; Mazuma, Elisa; Rubyogo, Jean Claude	Development in Practice	26	2016	Article type; Exposure type; Outcome
3319511	excluded	gray literature	CCAFS	Assessment of Napier Grass Accessions in Lowland and Highland Tropical Environments in East Africa: Productivity and Forage Quality	KARIUKI, I W; MWENDIA, S W; SINDEL, B M; WHALLEY, R D B; YUNUSA, I A M	Experimental Agriculture	53	2017	Farm produce
3319532	excluded	gray literature	CCAFS	Genetic variation, Heritability estimates and GXE effects on yield traits of Mesoamerican common bean (Phaseolus vulgaris L) germplasm in Uganda	Buah, Stephen; Gepts, Paul; Mukankusi, Clare; Namayanja, Annet; Nkalubo, Stanley; Odong, Thomas; Okii, Dennis; Otim, Michael; Paparu, Pamela; Sebuliba, Sulaiman; Talwana, Herbert; Tukamuhabwa, Phinehas; Tusiime, Geoffrey; Ugen, Michael	Plant Genetic Resources: Characterization and Utilization	16	2018	Outcome; Study design
3319557	excluded	gray literature	CCAFS	The poverty impacts of improved cowpea varieties in Nigeria: A counterfactual analysis	Abdoulaye, Tahirou; Alene, Arega D; Chikoye, David; Manda, Julius; Manyong, Victor; Tufa, Adane H; Wossen, Tesfamicheal	World Development	122	2019	Article type; Study design
3319575	excluded	gray literature	CCAFS	Household-level drivers of dietary diversity in transitioning agricultural systems: Evidence from the Greater Mekong Subregion	Bolliger, A.; Douxchamps, S.; Fraval, S.; Hammond, J.; Hok, L.; Long, C. T.M.; Phengsavanh, P.; Ritzema, R. S.; van Wijk, M. T.	Agricultural Systems	176	2019	Outcome; Study design
3319602	excluded	gray literature	CCAFS	Climate change and agriculture in South Asia: adaptation options in smallholder production systems	Aryal, Jeetendra Prakash; Jat, M L; Khatri-Chhetri, Arun; Khurana, Ritika; Rahut, Dil Bahadur; Sapkota, Tek B	Environment, Development and Sustainability	22	2020	Article type; Study design
3319779	excluded	gray literature	CIRAD	Nature of taro (#Colocasia esculenta# (L.) Schott) genetic diversity prevalent in a Pacific Ocean island, Vanua Lava, Vanuatu	Caillon, Sophie; Lebot, Vincent; Lescure, Jean Paul; Quéro Garcia, José	Genetic Resources and Crop Evolution	53	2006	Exposure type; Outcome
3319782	excluded	gray literature	CIRAD	Comparative analysis of expressed genes from cacao meristems infected by #Moniliophthora perniciosa#	Carels, Nicolas; Cascardo, Julio Cezar M; Da Silva, Aline Clara; Gesteira, Abelmon; Gramacho, Karina Peres; Macêdo, Joci Neuby Alves; Micheli, Fabienne; Pereira, Gonçalo Amarante Guimarães; Schuster, Ivan	Annals of Botany	100	2007	Outcome
3319827	excluded	gray literature	CIRAD	Cacao breeding in Bahia, Brazil - strategies and results	Clément, Didier; Monteiro, Wilson Reis; Peres Gramacho, Karina; Pires, José Luis; Vanderlei Lopes, Uilson; Yamada, Milton Macoto	Crop Breeding and Applied Biotechnology	S1	2011	Outcome; Study design
3319857	excluded	gray literature	CIRAD	The manipulation of organic residues affects tree growth and heterotrophic CO2 efflux in a tropical Eucalyptus plantation	Epron, Daniel; Kinana, Antoine; Laclau, Jean-Paul; Mareschal, Louis; Nouvellon, Yann; Ranger, Jacques; Versini, Antoine; Zeller, Bernd	Forest Ecology and Management	301	2013	Farm produce
3319868	excluded	gray literature	CIRAD	Genetic diversity and parentage in farmer varieties of cacao (#Theobroma cacao# L.) from Honduras and Nicaragua as revealed by single nucleotide polymorphism (SNP) markers	Boccara, Michel; Ji, Kun; Lachenaud, Philippe; Meinhardt, Lyndel W; Motilal, Lambert A; Zhang, Dapeng	Genetic Resources and Crop Evolution	60	2013	Exposure type; Outcome; Population type; Study design
3319990	excluded	gray literature	CIRAD	Morphological characterization of pineapple (#Ananas comosus#) genetic resources from Benin	Achigan-Dako, Enoch G; Adje, C A O; Agbangla, Clément; Coppens D'Eeckenbrugge, Geo; Yedomonhan, Hounnankpon	Fruits	74	2019	Exposure type; Outcome; Population type
3320000	excluded	gray literature	CIRAD	Characterization of soil fertility in Coffee (#Coffea# spp.) production areas in Côte d'Ivoire	Camara, Mamery; Chérif, Mamadou; Eponon, Eboa Christophe; Kassin, Koffi Emmanuel; Konan, Amani; Konaté, Zoumana; Koné, Daouda; Legnaté, Hyacinthe; Snoeck, Didier	Research Journal of Agriculture and Forestry Sciences	7	2019	Exposure type; Outcome; Population type
3320014	excluded	gray literature	CIRAD	Reductions in water, soil and nutrient losses and pesticide pollution in agroforestry practices: A review of evidence and processes	Bruijnzeel, L Adrian; Cardinael, Rémi; Chen, Chunfeng; Chen, Jin; Jiang, Xiao Jin; Liu, Wenjie; Mao, Zhun; Meng, Fan-Rui; Nair, Vimala D; Nanko, Kazuki; Seitz, Steffen; Sidle, Roy C; Yang, Xiaodong; Zhu, Xiai; Zou, Xin	Plant and Soil	453	2020	Article type; Study design
3320025	excluded	gray literature	CIRAD	Cyanogenic, carotenoids and protein composition in leaves and roots across seven diverse population found in the world cassava germplasm collection at CIAT, Colombia	Becerra López?Lavalle, Luis A; Belalcazar, John; Ceballos, Hernan; Dufour, Dominique; Londoño, Luis Fernando; Luna, Jorge; Ospina, Maria Alejandra; Pizarro, Monica; Ricci, Julien; Salazar, Sandra; Tran, Thierry	International Journal of Food Science and Technology	NA	2020	Exposure type; Population type
3320030	excluded	gray literature	CIRAD	Introducing N2-fixing trees (#Acacia mangium#) in eucalypt plantations rapidly modifies the pools of organic P and low molecular weight organic acids in tropical soils	Bouillet, Jean-Pierre; De Moraes Gonçalves, Jose Leonardo; Deleporte, Philippe; Harmand, Jean-Michel; Laclau, Jean-Paul; Mareschal, Louis; Plassard, Claude; Robin, Agnès; Waithaisong, Kittima	Science of the Total Environment	742	2020	Farm produce
3320018	excluded	gray literature	CIRAD	Young shade trees improve soil quality in intensively managed coffee systems recently converted to agroforestry in Yunnan Province, China	Rigal, ClÃ©ment; Vaast, Philippe; Xu, Jianchu		453	2020	Exposure type
3319984	excluded	gray literature	CIRAD	Long term impact of Acacia auriculiformis woodlots growing in rotation with cassava and maize on the carbon and nutrient contents of savannah sandy soils in the humid tropics (Democratic Republic of Congo)	Emilien Dubiez . Vincent Freycon . Jean-NoeÂ¨l Marien . ReÂ´gis Peltier . Jean-Michel Harmand	Agroforestry Systems	93	2018	Exposure type; Outcome
3320038	excluded	gray literature	IDRC	Cultivating the dry forests of South America: Diversity of land users and imprints on ecosystem functioning	Baldi, Germán; Houspanossian, Javier; Jobbágy, Esteban G.; Murray, Francisco; Rosales, Adriel A.; Rueda, Carla V.	Journal of Arid Environments	123	2015	Exposure type; Population type
3320051	excluded	gray literature	IIED	Resilient Farming Systems in Times of Uncertainty Biocultural Innovations in the Potato Park, Peru	Asociación ANDES	SIFOR quantitative baseline study. IIED, London	NA	2016	Exposure type; Outcome; Population type
3320075	excluded	gray literature	IITA	Insect biodiversity for sustainable management of natural resources	Goergen, Georg E	The International Institute of Tropical Agriculture (IITA)	NA	2010	Incomplete
3320085	excluded	gray literature	IITA	Cocoa agroforestry is less resilient to suboptimal and extreme climate than cocoa in full sun: Reply to Norgrove (2017)	Abdulai, Issaka; Asare, Richard; Asten, Piet Van; Graefe, Sophie; Hoffmann, Munir P.; Jassogne, Laurence; Rötter, Reimund P.; Vaast, Philippe	Global Change Biology	24	2018	Incomplete
3320089	excluded	gray literature	IITA	Nematode biodiversity in south-western Nigerian watermelon cropping systems, with reference to Meloidogyne and its management	Bello, Tesleem Taye	IITA Theses and Dissertations Collections	NA	2020	Outcome
3320107	excluded	gray literature	SANDEE	To Cultivate or Not ? Examining Factors that Influence Jatropha Agriculture in North East India	Choudhury, Hari Kanta; Goswami, Kishor	SANDEE Working Paper	NA	2014	Exposure type; Outcome; Population type
4304204	excluded	database	scopus	Nearby rainforest promotes coffee pollination by increasing spatio-temporal stability in bee species richness	Klein, A.-M.	Forest Ecology and Management	258	2009	Exposure type; Outcome
4304210	excluded	database	scopus	Functional structure of ant and termite assemblages in old growth forest, logged forest and oil palm plantation in Malaysian Borneo	Davies, R G; Eggleton, P; Fayle, T M; Luke, S H; Turner, E C	Biodiversity and Conservation	23	2014	Exposure type; Outcome
4304255	excluded	database	scopus	Developing sustainable banana production systems: A case study from tropical Australia	Bagshaw, J; Lindsay, S	Acta Horticulturae	831	2009	Study design
4304272	excluded	database	scopus	Priority indigenous fruit trees in the African rainforest zone: insights from Sierra Leone	Cuni-Sanchez, A; Jusu, A	Genetic Resources and Crop Evolution	64	2017	Outcome; Study design
4304340	excluded	database	scopus	Plants use macronutrients accumulated in leaf-cutting ant nests	Herre, E A; Moreira, M Z; Moutinho, P; Pinzon, M C; Rojas, E I; Sternberg, L.D.S.L.	Proceedings of the Royal Society B: Biological Sciences	274	2007	Outcome; Population type
4304416	excluded	database	scopus	Earthworms and soil properties in Tabasco, Mexico	Evia-Castillo, I; Garcia-Hernandez, R; Huerta, E; Montejo-Meneses, E; Rodriguez-Olan, J; Uribe, S; de la Cruz-Mondragon, M	European Journal of Soil Biology	43	2007	Exposure type; Outcome
4304478	excluded	database	scopus	The impact of an improved sugarcane farming system on chemical, biochemical and biological properties associated with soil health	Moody, P W; Stirling, A M; Stirling, G R	Applied Soil Ecology	46	2010	Exposure type; Outcome
3318608	excluded	database	scopus	Use of cover crops in the southern Amazon region: What is the impact on soil physical quality?	Freddi, Ona da Silva; Petter, Fabiano Andre; Rigotti, Adriel Rafael; Rimoldi Tavanti, Renan Francisco; Soares, Matheus Bortolanza; de Lima, Joaquim Pedro	GEODERMA	NA	2021	Other (year of publication)
3318389	excluded	database	scopus	Proximity to rainforest enhances pollination and fruit set in orchards	Blanche, K. Rosalind; Cunningham, Saul A.; Ludwig, John A.	Journal of Applied Ecology	43	2006	Exposure type
3318399	excluded	database	scopus	Woody species diversity influences productivity and soil nutrient availability in tropical plantations	Jennifer Firn, Peter D. Erskine, and David Lamb	Oecologia	154	2007	Farm produce
3318890	excluded	database	Science Publishing Group	A Study of the Genetic Variability of West Indian Arrowroot (Maranta arundinacea L.) in Kerala State of India	V. Shintu, P.	Agriculture, Forestry and Fisheries	5	2016	Farm produce
3318859	excluded	database	Science Publishing Group	Food Security Evaluation of Grain and Sugar Yields of Improved Sweet Sorghum Varieties for Sustainable Renewable Energy Supply Using Matrix Correlation	Arneja, Charanjeet Singh; Maurya, Vishwa Nath; Ogubazghi, Ghebrebrhan; Shukla, Kamlesh Kumar; Singh, Bijay; Vashist, Swammy	American Journal of Biological and Environmental Statistics	1	2015	Population type
3318800	excluded	database	Science Publishing Group	Effects of Azospirillum amazonense and Bacillus subtilis on High-Yielding Rice (cv. Ma Lam 213) Cultivated on Sandy Loam Soils of Phu Yen Province, Vietnam	Thi Phuong Nhu, Van	Journal of Plant Sciences (Science Publishing Group)	2	2014	Population type
3318806	excluded	database	Science Publishing Group	Isolation, Characterization and Phylogenetic Analysis of Endophytic Bacteria in Rice Plant Cultivated on Soil of Phu Yen Province, Vietnam	Nhu, Van Thi Phuong	American Journal of Life Sciences	2	2014	Exposure type; Outcome
3318808	excluded	database	Science Publishing Group	A Potential Fast Growing Tree for Agroforestry and Carbon Sequestration in India: Anthocephalus cadamba (Roxb.) Miq.	Bijalwan, Arvind	American Journal of Agriculture and Forestry	2	2014	Study design; Farm produce
3318825	excluded	database	Science Publishing Group	Ecology of Basal Stem Rot Disease of Oil Palm (&lt;i&gt;Elaeis guineensis&lt;/i&gt; Jacq.) in Cameroon	Mathias Mih, Afui	American Journal of Agriculture and Forestry	3	2015	Exposure type; Outcome
3318839	excluded	database	Science Publishing Group	Plant Growth Promoting Rhizobacteria Improve the Production and Enhancement of Alkaloid Content in Chilli	Datta, Moumita	Frontiers in Environmental Microbiology	1	2015	Outcome
3318863	excluded	database	Science Publishing Group	Phenotypic Diversity and Molecular Identification of the Most Prevalent Anastomosis Group of Rhizoctonia solani Isolated from Diseased Faba Bean Plants	Maha Helmy, Mohamed	American Journal of Life Sciences	3	2015	Exposure type; Outcome

## Sheet: Map 1 Unretrievable full-text
citation_title	citation_authors	citation_pub_year	citation_journal_name	citation_journal_volume
Comparison of the hazard posed to amphibians by the glyphosate spray control program versus the chemical and physical activities of cocoa production in Columbia	Richard A Brain, Keith R Solomon	2009	Journal of Toxicology and Environmental Health	72
Changes in soil pool capacity for lead in response to conversion of rainforest to rubber plantations in Hainan Island, China	ChunYan, Luo; JianHong, Li; LingLing, Zhang; QingJie, Zhao; Yong, Qiu; YuJiao, Xu; YuJie, Zhou; ZhiPeng, Wu	2020	Land Degradation &amp; Development	31
Evaluation of lemongrass, eucalyptus and neem aqueous extracts for controlling seed-borne fungi of sorghum grown in Burkina Faso	Leth, V; Somda, I; Sérémé, P	2007	World Journal of Agricultural Sciences	3
Coprophilous fungi and antagonistic effect of Sordaria fimicola against plant pathogenic fungi in vitro	Chamswarng, C; Jeamjitt, O; Manoch, L; Pikulklin, S; Visarathanonth, N	2007	Proceedings of the 45th Kasetsart University Annual Conference, Bangkok, Thailand, 30 January-2 Febr	-
White grubs species (Coleoptera: Melolonthidae) and their association with agroclimatic factor and maize crop management in Los Altos de Jalisco, México	Díaz Mederos, P; Flores López, H E; Lezama Gutiérrez, R; Martínez Sifuentes, J A; Nájera Rincón, M B; Rebolledo Domínguez, O	2006	Fitosanidad	10
Infiltration and redistribution of water in sandy loam soil under drip irrigation	Bang, Liu; ChangCheng, Li; Hong, Li; Kai, Diao; MingSen, Sun; Ping, Cheng; YingYing, Han; ZhiGang, Zhang	2016	Southwest China Journal of Agricultural Sciences	29
Agro-ecological suitability assessment of the lowland rainforest belt of Southeastern Nigeria for mungbean growth and development soil, rainfall and sunshine characteristics	Agugo, B. A. C., & Muoneke, C. O.	2009	Electronic Journal of Environmental, Agricultural and Food Chemistry	8
Assessing land use and land cover change in the Wassa West District of Ghana using remote sensing	Kusimi, J. M.	2008	GeoJournal	71
Oil pest in the rainforest? The oil palm boom in Malaysia and Indonesia	Scholz, U.	2006	Insular Southeast Asia: Linguistic and Cultural Studies in Honour of Bernd Nothofer	-
Land preparation and legume cover crops for the biological control of cogongrass	Bolfrey-Arku, G., Onokpise, O. U., Coultas, C. C., & Shilling, D.	2002	Annual Proceedings Soil and Crop Science Society of Florida	-
Influence of plant cultivation on soil fertility in tropical forested areas in South Cameroon	Bitom, D; Kengni, L; Nyama, A B; Tematio, P	2001	Bulletin de la Societe Vaudoise des Sciences Naturelles	87
